# Supplementary material for: Tumor-intrinsic IRE1α signaling controls protective immunity in lung cancer
Source: Nat Commun. 2023 Jan 9;14:120. doi: 10.1038/s41467-022-35584-9 (PMC9829901; doi:10.1038/s41467-022-35584-9)
Supplement: Supplementary file 3 — Supplementary Data 1 [file 41467_2022_35584_MOESM3_ESM.xlsx]

## Sheet: IRE1a_KO_vs_WT
Supplementary Data 1: Differentially expressed genes between IRE1αKO vs IRE1αWT HKP1
Gene	baseMean	log2FoldChange	lfcSE	stat	pvalue	padj
Nbl1	1218.77	2.29164	0.111981	20.4645	4.46143e-93	7.46664e-89
Mfsd6	681.894	1.88692	0.11018	17.1257	9.54528e-66	7.98749e-62
Slco5a1	514.151	2.75324	0.176495	15.5995	7.33345e-55	4.09109e-51
Sik1	112.476	2.3164	0.15616	14.8335	8.8985e-50	2.97851e-46
Tmcc2	365.825	2.92232	0.197567	14.7915	1.66163e-49	4.63483e-46
Pdgfrl	382.151	3.84109	0.267283	14.3709	7.88437e-47	1.64941e-43
Pax2	2979.15	1.35818	0.0960569	14.1393	2.1742e-45	4.04305e-42
Myo1b	377.018	1.68275	0.125114	13.4498	3.08779e-41	5.16773e-38
Prox1	558.879	1.88396	0.143033	13.1715	1.27982e-39	1.94719e-36
Fam53b	491.192	1.9416	0.147863	13.1311	2.18502e-39	3.04738e-36
Cpq	158.452	4.24352	0.324905	13.0608	5.5144e-39	7.09915e-36
Vwa2	100.112	4.34144	0.336953	12.8844	5.51034e-38	6.58722e-35
Slain1	219.048	2.98955	0.232842	12.8394	9.86295e-38	1.10044e-34
Ggt7	893.619	1.51377	0.121346	12.4749	1.02385e-35	9.51955e-33
Isyna1	2034.22	1.33649	0.111773	11.9572	5.95688e-33	5.24707e-30
Sdc2	372.586	1.73285	0.145336	11.9231	8.97147e-33	7.50732e-30
Arhgef10l	470.228	2.56275	0.215459	11.8944	1.26597e-32	1.00892e-29
Slc22a15	98.4154	2.52684	0.216215	11.6867	1.49011e-31	1.08428e-28
Pvrl1	687.688	1.33399	0.116936	11.4078	3.82056e-30	2.55764e-27
Gramd3	128.602	3.39073	0.302046	11.2259	3.04374e-29	1.88667e-26
Dip2c	168.494	3.28425	0.293311	11.1972	4.20955e-29	2.51611e-26
Maged2	494.431	1.51248	0.136303	11.0964	1.30537e-28	7.53332e-26
Rab11fip4	6441.23	2.31851	0.211766	10.9485	6.75827e-28	3.42747e-25
Ccdc33	1300.41	2.85716	0.261227	10.9375	7.63071e-28	3.7561e-25
Mapre3	140.936	2.13273	0.198948	10.7201	8.19486e-27	3.8097e-24
Gripap1	312.029	1.99698	0.187233	10.6657	1.47219e-26	6.65909e-24
Fosb	543.821	2.72189	0.255573	10.6501	1.74084e-26	7.66705e-24
Pik3ap1	418.473	2.2476	0.211721	10.6159	2.51468e-26	1.05214e-23
Cyp4v3	666.212	2.03526	0.195845	10.3922	2.6905e-25	1.0721e-22
Eif4e3	1075.89	1.28124	0.124139	10.321	5.66056e-25	2.10522e-22
Cdh6	369.329	2.30631	0.224533	10.2716	9.46272e-25	3.44279e-22
Itpkb	74.1794	2.53311	0.251689	10.0644	7.93504e-24	2.65602e-21
Fam115a	3737.85	2.62508	0.264281	9.9329	2.99427e-23	9.45513e-21
Wbp5	536.208	3.52182	0.354755	9.92746	3.16221e-23	9.8005e-21
Rasgef1a	840.027	1.27237	0.128418	9.90804	3.84113e-23	1.16882e-20
Fam214a	232.511	3.05484	0.308656	9.89726	4.27841e-23	1.27863e-20
Sema4c	239.275	2.36042	0.238865	9.88182	4.99191e-23	1.44043e-20
Tcirg1	270.134	1.90225	0.192483	9.88271	4.94765e-23	1.44043e-20
Wnt10a	106.862	1.61079	0.163964	9.82405	8.87059e-23	2.51624e-20
Pigr	10443.3	1.58959	0.162023	9.81089	1.01072e-22	2.81922e-20
Acpl2	428.035	2.02936	0.208227	9.74591	1.92058e-22	5.26933e-20
Cnksr2	1086.33	1.70703	0.178341	9.57176	1.05102e-21	2.70612e-19
Arhgap44	153.958	3.75673	0.396369	9.47785	2.59585e-21	6.29626e-19
Ccl20	520.776	1.15431	0.122077	9.45559	3.21199e-21	7.57124e-19
Gata3	145.069	1.47647	0.156184	9.45339	3.28024e-21	7.62474e-19
Vcam1	2318.19	1.16428	0.123621	9.41812	4.59245e-21	1.05287e-18
Krt23	287.845	3.00849	0.32229	9.33472	1.01256e-20	2.2595e-18
Rfx5	76.6284	3.08977	0.335049	9.22184	2.92035e-20	6.26601e-18
Prkar2b	220.598	2.31706	0.25149	9.21334	3.16135e-20	6.69725e-18
Mras	876.334	1.41453	0.153724	9.20177	3.52105e-20	7.36604e-18
Ltb	1339.22	1.56035	0.170813	9.13486	6.54906e-20	1.32054e-17
Ngfrap1	3276.37	1.06318	0.11727	9.06609	1.23365e-19	2.34617e-17
Ramp1	628.393	1.27556	0.140749	9.06266	1.27313e-19	2.39406e-17
Ptger1	587.656	3.94294	0.436414	9.03486	1.64216e-19	3.02013e-17
Ttc39c	238.61	1.26896	0.140575	9.02695	1.76525e-19	3.21121e-17
Irf6	57.6071	2.71192	0.301005	9.00955	2.06901e-19	3.72332e-17
Slc1a2	824.464	2.15148	0.239962	8.9659	3.07751e-19	5.47927e-17
Mvb12b	248.484	2.13465	0.24097	8.85855	8.10626e-19	1.35114e-16
Dll1	2566.86	3.22773	0.366052	8.81769	1.16843e-18	1.91714e-16
Wdr13	149.482	3.7201	0.422428	8.80648	1.29139e-18	2.09831e-16
Parp12	2876.33	1.27905	0.146284	8.74357	2.25866e-18	3.53279e-16
Zfp532	328.408	1.77062	0.202655	8.73712	2.39123e-18	3.70553e-16
Cdh16	109.652	1.39672	0.159902	8.73485	2.43983e-18	3.74614e-16
Itpripl1	643.615	1.62007	0.185517	8.73273	2.48592e-18	3.78222e-16
Eda	1538.41	1.00509	0.115128	8.73019	2.54249e-18	3.83344e-16
Tfcp2l1	432.378	2.0068	0.230612	8.70207	3.25891e-18	4.86974e-16
Pion	46.5253	3.51659	0.404829	8.68661	3.73413e-18	5.43429e-16
Ms4a4d	80.727	3.44302	0.398397	8.64219	5.51476e-18	7.75589e-16
Enpp2	261.953	2.16015	0.250628	8.61894	6.75787e-18	9.27047e-16
Dsp	2832.59	1.32064	0.154051	8.57271	1.01078e-17	1.34258e-15
Sel1l3	441.793	1.82416	0.21495	8.48644	2.13066e-17	2.72204e-15
Arhgap32	83.7563	3.07434	0.362988	8.46954	2.46374e-17	3.10024e-15
Traf5	540.234	2.54581	0.303549	8.38683	4.99425e-17	5.88618e-15
Mtus1	121.291	2.19781	0.262504	8.37248	5.64171e-17	6.5117e-15
Gramd1a	768.518	1.12671	0.13464	8.36835	5.84302e-17	6.69786e-15
Nid2	63.3725	3.04628	0.365952	8.32428	8.48442e-17	9.46635e-15
Nckap5	257.444	1.8787	0.225717	8.32324	8.55933e-17	9.48668e-15
Btbd17	201.958	1.8014	0.216605	8.31649	9.06037e-17	9.91074e-15
Gnai1	262.716	1.95949	0.236	8.30292	1.01582e-16	1.10394e-14
Thbs3	284.875	1.09958	0.132798	8.28008	1.2309e-16	1.30382e-14
Stap2	3191.87	1.37276	0.165912	8.27402	1.29515e-16	1.35473e-14
Svil	1366.76	1.4043	0.169888	8.266	1.38523e-16	1.43995e-14
Parp3	1934.23	1.46109	0.177088	8.25063	1.57564e-16	1.61779e-14
Casp4	203.154	2.32757	0.283243	8.21757	2.07674e-16	2.08121e-14
Nol3	1388.47	1.16	0.141351	8.20648	2.27766e-16	2.25556e-14
Scly	54.2895	4.35004	0.530349	8.20221	2.36001e-16	2.32336e-14
Nuak1	133.87	4.1271	0.506201	8.1531	3.54726e-16	3.41189e-14
Phip	764.932	1.75278	0.217455	8.06044	7.60216e-16	7.06832e-14
Ier2	144.485	3.59642	0.447403	8.03843	9.09997e-16	8.23227e-14
B4galnt1	104.091	1.29589	0.16143	8.02757	9.94259e-16	8.89835e-14
Akr1c14	947.872	1.30013	0.164487	7.90415	2.69759e-15	2.31522e-13
Arntl2	203.479	2.74169	0.347122	7.89834	2.82645e-15	2.40119e-13
B630019K06Rik	38.6499	3.60661	0.456947	7.89283	2.95407e-15	2.49694e-13
Zfp182	209.2	2.03426	0.25781	7.89055	3.00851e-15	2.505e-13
Gabarapl1	88.0337	2.60694	0.331036	7.87509	3.40489e-15	2.80711e-13
Dsel	2071.04	1.01581	0.13003	7.81212	5.62325e-15	4.55711e-13
Itpr2	20.2583	4.96701	0.636437	7.80441	5.97823e-15	4.81018e-13
Mcts1	104.828	2.55567	0.327615	7.80083	6.15017e-15	4.92484e-13
Tmem171	447.937	1.01857	0.130906	7.78098	7.19629e-15	5.60172e-13
Ctsh	96.1344	4.73937	0.609325	7.77807	7.36418e-15	5.70588e-13
Nfkbie	703.403	1.50523	0.193984	7.75957	8.52184e-15	6.4828e-13
Pbxip1	227.886	2.43435	0.314636	7.73703	1.01764e-14	7.67174e-13
Psen2	3796.33	2.8052	0.364131	7.70382	1.32055e-14	9.73597e-13
Tmod2	898.914	1.10075	0.143056	7.69454	1.42001e-14	1.04233e-12
Pawr	306.958	1.81233	0.235685	7.68963	1.47559e-14	1.06907e-12
Tmem150c	26.2543	2.31789	0.302493	7.66262	1.8218e-14	1.29743e-12
Mfsd1	7989.71	1.5582	0.203366	7.66206	1.82978e-14	1.29759e-12
Extl1	88.2163	2.67004	0.349183	7.64654	2.06455e-14	1.43968e-12
Slc6a8	68.0393	3.40498	0.448477	7.59233	3.14216e-14	2.17302e-12
Nsmf	409.925	1.52499	0.205045	7.43732	1.02748e-13	6.93385e-12
Gstm1	174.325	2.40765	0.323993	7.43117	1.07637e-13	7.2346e-12
Inpp4a	631.636	2.05205	0.277229	7.40202	1.34126e-13	8.87248e-12
Slc22a17	119.941	3.09786	0.4187	7.39876	1.37461e-13	9.02172e-12
Zfp945	173.884	2.64807	0.360186	7.35196	1.95315e-13	1.23858e-11
6720401G13Rik	160.262	3.36004	0.458279	7.33187	2.26967e-13	1.42267e-11
Plk2	6670.48	1.48543	0.202764	7.32587	2.37358e-13	1.47674e-11
Ikzf2	54.2696	5.15153	0.703669	7.32096	2.46206e-13	1.52611e-11
Chsy3	423.685	2.31096	0.318272	7.26096	3.8435e-13	2.33061e-11
Fam167a	230.008	2.0821	0.286998	7.25475	4.02393e-13	2.43121e-11
Plekhm2	175.96	1.11528	0.154947	7.1978	6.11939e-13	3.61887e-11
Neurl1a	85.7058	1.96248	0.273224	7.18267	6.83631e-13	4.02861e-11
Tapbpl	152.76	1.56086	0.21776	7.16781	7.6206e-13	4.39788e-11
Ltk	1892.05	1.15574	0.161561	7.15361	8.4528e-13	4.82819e-11
Nebl	106.128	1.88982	0.264595	7.1423	9.17825e-13	5.22474e-11
Dzip1l	745.516	2.04061	0.285733	7.14168	9.21997e-13	5.23069e-11
Tnfrsf11a	61.2345	2.67087	0.374108	7.1393	9.38057e-13	5.30382e-11
Scara5	335.192	1.35564	0.189945	7.13701	9.53813e-13	5.37475e-11
Abca2	31.9712	3.52013	0.493418	7.13417	9.73744e-13	5.46865e-11
Sat1	254.372	1.23607	0.17335	7.1305	1.00005e-12	5.59763e-11
Tgfb2	35.6479	3.62446	0.515877	7.02582	2.12816e-12	1.14157e-10
Slc4a3	872.871	1.27519	0.181922	7.00955	2.39092e-12	1.25832e-10
Irak1	382.301	2.00659	0.286545	7.0027	2.51074e-12	1.30903e-10
Efnb1	2420.2	1.53008	0.219417	6.97337	3.09447e-12	1.60338e-10
Stra6	369.7	3.83861	0.55059	6.97181	3.1289e-12	1.61621e-10
Gatsl2	4658.03	1.02325	0.146998	6.96102	3.37814e-12	1.72368e-10
Rassf5	1374.59	2.46023	0.353965	6.95047	3.64063e-12	1.84635e-10
Snap25	251.35	3.20827	0.463233	6.92582	4.33464e-12	2.17199e-10
Egr1	113.704	2.18285	0.316329	6.90057	5.17945e-12	2.5646e-10
Fjx1	2530.26	1.03044	0.149323	6.90071	5.17436e-12	2.5646e-10
Hc	309.035	2.10758	0.307136	6.86204	6.78823e-12	3.274e-10
Uap1	91.8963	2.50609	0.367104	6.82667	8.691e-12	4.15579e-10
Gdi1	148.545	2.36526	0.347475	6.80701	9.96502e-12	4.72449e-10
Ppp1r15a	461.619	1.83983	0.271061	6.78754	1.14063e-11	5.36223e-10
Trerf1	58.6532	2.1764	0.320753	6.78529	1.15853e-11	5.43113e-10
Ncald	283.392	1.70494	0.251509	6.77886	1.21131e-11	5.66273e-10
Pgrmc1	616.697	2.40102	0.35626	6.73952	1.58916e-11	7.32676e-10
Ppp1r9a	3875.17	1.13234	0.168207	6.73182	1.67553e-11	7.70376e-10
Gmip	386.772	2.68478	0.399478	6.72073	1.80817e-11	8.24235e-10
Prelp	99.3455	1.99099	0.29715	6.70028	2.08022e-11	9.31406e-10
Slc37a1	217.493	1.3836	0.208852	6.62482	3.47681e-11	1.492e-09
Pamr1	97.3975	2.22064	0.335897	6.61106	3.81586e-11	1.62499e-09
Fos	26.2643	3.06179	0.46412	6.59697	4.19639e-11	1.77799e-09
Dpep1	114.326	1.42844	0.216831	6.5878	4.46381e-11	1.88652e-09
Zbtb39	446.792	1.21877	0.185207	6.58058	4.6862e-11	1.97552e-09
Gbp8	25.6093	3.23705	0.491964	6.57986	4.70904e-11	1.98016e-09
Glipr2	33.4147	3.56877	0.544153	6.55839	5.43908e-11	2.25318e-09
Taz	669.129	1.3073	0.199664	6.54752	5.85022e-11	2.41156e-09
Anks6	103.864	4.2118	0.644694	6.53301	6.44602e-11	2.61212e-09
Nlrc3	80.3455	2.04022	0.313687	6.50401	7.82086e-11	3.06534e-09
Atrx	221.868	7.42648	1.14353	6.49437	8.3384e-11	3.24538e-09
Nxt2	57.7229	3.76926	0.582471	6.47115	9.72608e-11	3.73339e-09
Gpc1	176.276	4.21061	0.651023	6.46768	9.95179e-11	3.81128e-09
Araf	1966.63	1.43295	0.221662	6.46459	1.01575e-10	3.87234e-09
Adora2a	53.2033	1.76108	0.272448	6.4639	1.02036e-10	3.88107e-09
Muc4	157.962	3.67617	0.569193	6.45857	1.057e-10	3.99323e-09
Podnl1	26.5893	3.84294	0.594992	6.45881	1.05531e-10	3.99323e-09
Hsh2d	3352.56	1.11666	0.172978	6.45549	1.07868e-10	4.05275e-09
Pdzk1ip1	843.36	1.3135	0.204065	6.43665	1.22136e-10	4.5209e-09
Il15	79.2607	2.35358	0.365784	6.43434	1.24013e-10	4.57156e-09
Ampd2	107.149	1.56798	0.2445	6.413	1.42681e-10	5.19109e-09
Tfeb	69.647	4.2559	0.664421	6.40543	1.4995e-10	5.44374e-09
Gprasp1	42.1969	3.67429	0.574519	6.39543	1.60096e-10	5.77449e-09
Mfap3l	477.48	2.43475	0.381396	6.3838	1.72751e-10	6.19091e-09
Mtmr1	81.6719	3.59799	0.563703	6.38278	1.73898e-10	6.21872e-09
Med12	66.4663	4.12585	0.646859	6.37829	1.79074e-10	6.37656e-09
Rab6b	94.2214	2.31921	0.364596	6.36103	2.004e-10	7.06083e-09
Malt1	45.5842	2.31147	0.363439	6.35999	2.01766e-10	7.09403e-09
Il2rg	45.8915	2.34415	0.368739	6.35721	2.05447e-10	7.19592e-09
Krt7	123.566	1.32201	0.207975	6.35658	2.06294e-10	7.20779e-09
L1cam	177.577	1.30798	0.206226	6.34243	2.26169e-10	7.85304e-09
Dock4	121.107	2.43429	0.386139	6.30418	2.89715e-10	9.81511e-09
Zswim4	259.733	1.33941	0.212816	6.29376	3.09871e-10	1.03928e-08
Dapp1	74.8974	3.96696	0.630444	6.29233	3.12744e-10	1.04264e-08
Ccbe1	517.337	1.62292	0.257915	6.29246	3.12469e-10	1.04264e-08
Clec3b	24.4914	5.95881	0.947575	6.28848	3.20586e-10	1.06455e-08
AU021092	205.415	1.61329	0.257455	6.26627	3.69793e-10	1.21828e-08
Uba7	4566.3	1.55215	0.247921	6.26067	3.83321e-10	1.25789e-08
Fam43a	950.536	1.55494	0.249584	6.23012	4.66082e-10	1.5039e-08
Athl1	68.6295	2.35197	0.377522	6.23002	4.66373e-10	1.5039e-08
Eif4g3	273.159	1.8335	0.294533	6.22512	4.81177e-10	1.54568e-08
Tlr2	84.8721	1.93537	0.311424	6.21457	5.14659e-10	1.65006e-08
Sfmbt2	716.545	1.13704	0.183176	6.20734	5.3888e-10	1.72112e-08
P2ry6	301.597	1.57326	0.253665	6.20212	5.57065e-10	1.76573e-08
Casp12	173.145	1.24431	0.200915	6.19322	5.89465e-10	1.85787e-08
Eid2	44.2941	3.41275	0.553637	6.16425	7.082e-10	2.19897e-08
Tnfsf10	51.3073	6.32318	1.02867	6.14694	7.89915e-10	2.43463e-08
Gabrp	559.476	1.59242	0.259409	6.13863	8.32348e-10	2.56069e-08
Parp14	66.6454	4.0237	0.659948	6.09699	1.08082e-09	3.24167e-08
5330417C22Rik	340.236	1.53451	0.252282	6.08251	1.18312e-09	3.51077e-08
Tle3	497.948	1.58694	0.261188	6.07585	1.23334e-09	3.64043e-08
Irx2	17.1397	4.7116	0.775649	6.07439	1.24457e-09	3.66709e-08
Zfp275	92.6095	1.85024	0.305043	6.06549	1.31551e-09	3.86253e-08
Gulp1	644.027	1.46136	0.241854	6.04233	1.51904e-09	4.41366e-08
Atg16l2	241.554	2.04317	0.338175	6.04176	1.52442e-09	4.41776e-08
Cln3	623.718	1.50569	0.249309	6.03944	1.54645e-09	4.47003e-08
Cish	63.0655	4.64719	0.770148	6.03414	1.59808e-09	4.5797e-08
Tha1	573.799	1.94084	0.321685	6.03336	1.60584e-09	4.59408e-08
B3galnt1	281.642	2.3701	0.392946	6.03162	1.62321e-09	4.63402e-08
Islr	96.5874	2.12213	0.353312	6.00638	1.89716e-09	5.36331e-08
Tmem176a	157.663	1.75298	0.292918	5.98455	2.16991e-09	6.0325e-08
Mir27a	300.951	2.04815	0.342735	5.97589	2.28837e-09	6.32757e-08
Csgalnact1	76.2413	1.39745	0.235059	5.94509	2.76301e-09	7.4946e-08
Gpr116	340.971	1.9712	0.331632	5.94395	2.78233e-09	7.53481e-08
Xpnpep2	392.81	1.53851	0.258949	5.94137	2.8265e-09	7.64206e-08
Ivns1abp	1161.43	1.25408	0.21203	5.91463	3.32614e-09	8.80795e-08
Gm2115	33.4398	2.72576	0.461066	5.91187	3.38252e-09	8.91494e-08
Ccdc141	86.9231	2.32406	0.395195	5.88079	4.08303e-09	1.0578e-07
Pglyrp2	69.4282	3.04214	0.518279	5.86969	4.36601e-09	1.1207e-07
Foxo1	180.201	2.0162	0.343732	5.86563	4.47435e-09	1.14151e-07
Ier5l	70.852	3.47234	0.592041	5.86504	4.49035e-09	1.14384e-07
Mal	97.4097	2.42737	0.415438	5.84291	5.12981e-09	1.29101e-07
Ppp1r12b	145.82	2.22289	0.380791	5.83756	5.29693e-09	1.32313e-07
Krt5	225.152	1.19335	0.204582	5.83312	5.43997e-09	1.35481e-07
Otud5	200.619	1.7105	0.293316	5.83158	5.49063e-09	1.36337e-07
Mecp2	84.7037	1.2005	0.206116	5.82438	5.73262e-09	1.41715e-07
Klhl34	28.7009	1.81443	0.311663	5.82178	5.82242e-09	1.43723e-07
Pi16	149.255	1.91777	0.329591	5.81862	5.93352e-09	1.4625e-07
Gbp9	669.275	2.61359	0.449461	5.81493	6.06586e-09	1.4921e-07
Ubxn11	83.0767	2.96618	0.511378	5.80037	6.61698e-09	1.61431e-07
Fst	43.8094	2.12284	0.366693	5.78914	7.07465e-09	1.71348e-07
Tmod1	23.0864	5.12995	0.886278	5.7882	7.11455e-09	1.72065e-07
Nt5e	67.7143	1.50741	0.260554	5.78539	7.23437e-09	1.74711e-07
Kansl1l	1345.12	2.10006	0.363091	5.78384	7.30143e-09	1.76076e-07
C030046E11Rik	96.2736	7.89583	1.3671	5.77563	7.66667e-09	1.84088e-07
Thsd7a	31.3568	2.60229	0.450796	5.77265	7.8035e-09	1.86571e-07
Blk	5323.82	1.76451	0.305792	5.77028	7.91399e-09	1.88942e-07
Nfix	241.591	1.56536	0.271995	5.75513	8.65764e-09	2.05524e-07
Osbpl10	30.7385	2.92638	0.508852	5.75095	8.87448e-09	2.09832e-07
Dpt	53.9814	5.68988	0.989666	5.74929	8.96187e-09	2.10654e-07
Adh1	43.3611	4.42989	0.770998	5.74566	9.15654e-09	2.14627e-07
Ly6c1	61.2688	1.91607	0.333562	5.74427	9.2321e-09	2.16096e-07
Ace2	130.403	3.2632	0.569545	5.72949	1.00735e-08	2.33504e-07
Krt16	1413.59	2.37048	0.413919	5.72692	1.02268e-08	2.36404e-07
B4galnt3	26.0743	5.31456	0.929314	5.7188	1.0728e-08	2.46626e-07
Pcdhga9	63.2853	1.90629	0.333583	5.71459	1.09966e-08	2.52108e-07
Muc20	1250.86	1.56021	0.273096	5.71305	1.10972e-08	2.53609e-07
Slc36a4	60.7382	2.08973	0.365872	5.71165	1.11888e-08	2.54771e-07
Slc26a9	36.2705	2.96941	0.521036	5.69906	1.20469e-08	2.72825e-07
Iffo1	41.261	3.73179	0.655065	5.69682	1.22063e-08	2.75054e-07
Piwil4	224.267	2.04488	0.359706	5.68487	1.30914e-08	2.93303e-07
Pkn1	386.704	1.09786	0.193447	5.67528	1.38461e-08	3.0897e-07
Fam46b	289.112	1.09565	0.193325	5.66741	1.44976e-08	3.23078e-07
Inmt	1167.39	1.17672	0.208662	5.63934	1.70702e-08	3.73446e-07
Ptprd	95.1349	2.24283	0.397853	5.63732	1.72715e-08	3.77358e-07
Strc	466.644	2.01302	0.357309	5.63384	1.76244e-08	3.83565e-07
Anpep	17.534	2.64756	0.470095	5.63197	1.78166e-08	3.86742e-07
Zfp36	41.6828	1.41379	0.251166	5.62891	1.81357e-08	3.92596e-07
Slc43a2	2069.07	1.27857	0.227275	5.62567	1.84793e-08	3.98544e-07
Fhl1	46.6062	2.19973	0.391575	5.61764	1.93578e-08	4.13758e-07
Spaca7	540.675	1.02774	0.183029	5.61518	1.96354e-08	4.18623e-07
Rgl1	741.839	1.45448	0.259573	5.60335	2.1025e-08	4.44847e-07
Spns2	17.9507	3.84801	0.68687	5.60224	2.11604e-08	4.47147e-07
9930013L23Rik	1064.59	1.06609	0.19093	5.58369	2.35468e-08	4.90759e-07
Herc6	157.407	2.39558	0.429282	5.58043	2.3992e-08	4.98796e-07
Nfkb1	66.0817	1.8222	0.326614	5.57908	2.41797e-08	5.02074e-07
Tppp	426.124	1.46496	0.262936	5.57154	2.52492e-08	5.22983e-07
Vasn	43.2314	3.25696	0.584746	5.56987	2.54936e-08	5.27277e-07
Mtss1l	513.752	1.33038	0.238997	5.56651	2.59899e-08	5.36333e-07
Zdhhc1	115.95	2.90387	0.52201	5.56286	2.65393e-08	5.44315e-07
Tnf	22.2709	4.5015	0.809629	5.55996	2.69843e-08	5.5209e-07
Krt17	326.527	1.0556	0.189972	5.55661	2.75068e-08	5.62094e-07
Casz1	38.1642	4.15205	0.748449	5.54754	2.89722e-08	5.89876e-07
Tbcel	589.465	1.22325	0.221949	5.51141	3.55975e-08	7.10084e-07
Nrp2	185.047	1.02795	0.186608	5.5086	3.61691e-08	7.18985e-07
Hoxa5	69.4945	2.0858	0.37953	5.49575	3.89057e-08	7.70562e-07
Irx1	128.89	2.16102	0.393432	5.49276	3.95701e-08	7.82795e-07
Ppox	57.3383	3.56094	0.64888	5.48783	4.06903e-08	8.02112e-07
Sphk1	71.4801	1.87538	0.342037	5.48299	4.18208e-08	8.21494e-07
Phf21b	40.9499	3.16308	0.57761	5.47616	4.34649e-08	8.47818e-07
Fam117a	111.308	1.50567	0.275146	5.47227	4.44304e-08	8.6263e-07
Nptx1	252.888	1.59663	0.292833	5.45235	4.97091e-08	9.56214e-07
Gpr68	110.046	1.53467	0.28148	5.45215	4.97647e-08	9.56214e-07
Arhgef19	836.347	1.52979	0.280646	5.45095	5.01012e-08	9.60474e-07
AI607873	144.35	1.60126	0.293806	5.45007	5.0351e-08	9.63055e-07
Cd274	56.9396	3.3016	0.605926	5.44885	5.06965e-08	9.68558e-07
Eif5a2	28.8438	3.06006	0.561982	5.44511	5.17722e-08	9.86855e-07
Tbx15	45.947	3.89343	0.715031	5.44512	5.17696e-08	9.86855e-07
Tbx1	964.647	1.52667	0.280453	5.4436	5.22157e-08	9.94178e-07
Cxcl2	407.428	1.40138	0.257633	5.43945	5.34457e-08	1.01243e-06
Scnn1a	93.6671	2.93235	0.539208	5.43826	5.38031e-08	1.01746e-06
Nfkb2	3711.45	2.28509	0.420254	5.43741	5.40605e-08	1.02002e-06
Rnf19b	89.4672	2.72791	0.501736	5.43695	5.42006e-08	1.02151e-06
Gbp11	48.1536	1.92662	0.354955	5.42779	5.70557e-08	1.0693e-06
Apbb1	37.9976	3.83334	0.706643	5.42472	5.80469e-08	1.08666e-06
Ptpn14	54.7341	2.78967	0.514679	5.42022	5.95258e-08	1.11062e-06
Spns3	24.4617	3.80723	0.703399	5.41262	6.21093e-08	1.14939e-06
Ifih1	274.202	1.00168	0.185068	5.41249	6.21533e-08	1.14939e-06
Tnip3	184.036	2.13856	0.395497	5.40726	6.39956e-08	1.18085e-06
Mbnl1	82.7431	2.81954	0.523433	5.38663	7.17917e-08	1.31312e-06
Zfp398	16.2935	3.17726	0.592242	5.36481	8.10354e-08	1.46776e-06
Ftx	139.368	1.92585	0.359228	5.36107	8.27309e-08	1.49166e-06
Matn2	644.047	2.53068	0.472825	5.35226	8.68639e-08	1.55815e-06
Dclk2	272.052	1.90985	0.357468	5.34271	9.15672e-08	1.63029e-06
Fas	395.988	1.07277	0.201284	5.32965	9.84024e-08	1.74087e-06
Scin	75.7245	4.34557	0.815456	5.32901	9.87508e-08	1.74335e-06
Foxc1	36.7984	1.85491	0.348509	5.32243	1.0239e-07	1.79999e-06
Zfp142	30.551	4.4613	0.838308	5.3218	1.02747e-07	1.80438e-06
Akap13	98.0741	1.3735	0.258534	5.31264	1.0805e-07	1.88957e-06
Parp8	207.375	1.73936	0.32852	5.29453	1.19326e-07	2.07592e-06
Prom1	49.3796	3.35352	0.633587	5.29291	1.20382e-07	2.09212e-06
Tmem176b	96.2063	2.84352	0.537589	5.2894	1.22719e-07	2.12832e-06
Oit1	100.43	1.70011	0.321416	5.28945	1.22684e-07	2.12832e-06
Atp6ap2	34.1338	2.87474	0.54453	5.27931	1.29669e-07	2.23956e-06
Cldn7	1467.44	1.25955	0.238612	5.27865	1.30139e-07	2.24528e-06
Dennd1c	27.8583	4.27023	0.80899	5.27847	1.30268e-07	2.24528e-06
Cacna1h	30.3528	4.07152	0.771936	5.27442	1.33174e-07	2.29065e-06
Inpp1	474.181	1.02799	0.195204	5.26621	1.39273e-07	2.38481e-06
Nav3	1846.87	2.1461	0.407532	5.26609	1.39361e-07	2.38481e-06
8430408G22Rik	97.6325	1.08887	0.206817	5.26489	1.40275e-07	2.39362e-06
Arhgap6	31.0183	4.88272	0.928056	5.26124	1.4309e-07	2.42876e-06
Kcnh2	42.0618	2.73379	0.520345	5.2538	1.48989e-07	2.52121e-06
Slc10a3	2926.28	1.83648	0.349607	5.25298	1.4966e-07	2.53001e-06
D730005E14Rik	94.6497	2.3145	0.440896	5.24954	1.52478e-07	2.56728e-06
Cyp4f17	136.348	1.48065	0.282412	5.24287	1.58096e-07	2.6512e-06
Ogfrl1	18.1675	4.22692	0.806276	5.24252	1.58398e-07	2.65304e-06
C4bp	36.7648	2.45646	0.468577	5.24237	1.58523e-07	2.65304e-06
Zfp704	115.965	2.51416	0.481267	5.22403	1.75066e-07	2.90954e-06
St14	29.7827	3.54591	0.678872	5.22324	1.75819e-07	2.91915e-06
Abcb4	112.92	2.95185	0.565192	5.22274	1.76292e-07	2.92411e-06
Ly6d	633.271	1.0053	0.19286	5.21259	1.86226e-07	3.07061e-06
Pard6g	614.724	1.17818	0.226316	5.2059	1.93054e-07	3.17071e-06
Muc5b	782.987	1.6535	0.317832	5.20244	1.96693e-07	3.221e-06
Trpm6	1746.94	1.18672	0.22834	5.19718	2.0233e-07	3.3036e-06
Krt1	190.023	1.07574	0.206999	5.19684	2.02706e-07	3.30651e-06
Lrba	84.0413	2.71007	0.521779	5.19389	2.05943e-07	3.34303e-06
Il27ra	151.012	1.34386	0.258855	5.19156	2.08541e-07	3.37537e-06
Cybb	53.6861	2.15453	0.415315	5.18771	2.12893e-07	3.43917e-06
Amer1	144.906	2.764	0.532843	5.18727	2.13396e-07	3.44397e-06
Anks4b	440.078	1.85759	0.358218	5.18564	2.15278e-07	3.46432e-06
Rbm20	1221.48	2.7239	0.52561	5.18235	2.19107e-07	3.5158e-06
Lrrk2	559.743	1.97008	0.380148	5.18239	2.19057e-07	3.5158e-06
Krt6a	619.055	2.48109	0.479847	5.17058	2.33364e-07	3.71959e-06
E030019B13Rik	81.949	2.70964	0.524182	5.16927	2.35009e-07	3.74226e-06
Irak1bp1	152.87	1.68545	0.326478	5.16253	2.43635e-07	3.86125e-06
Mapk4	20.0436	4.31891	0.83934	5.1456	2.6666e-07	4.20229e-06
Ly6a	183.134	2.17897	0.424383	5.13444	2.82991e-07	4.43043e-06
Ptprz1	303.803	1.17149	0.228537	5.12604	2.95894e-07	4.6023e-06
Fggy	288.914	1.3311	0.259889	5.12181	3.02617e-07	4.68599e-06
Cebpa	153.833	1.90329	0.372632	5.1077	3.26107e-07	5.02092e-06
Asb1	128.234	2.01271	0.395449	5.08969	3.58654e-07	5.46173e-06
Gpm6b	2547.05	2.49947	0.491462	5.0858	3.66089e-07	5.54969e-06
Tmc5	456.775	2.01699	0.398247	5.06466	4.09124e-07	6.10803e-06
Mfap5	151.232	1.78915	0.353969	5.05455	4.31417e-07	6.37263e-06
Zan	317.087	1.10609	0.219173	5.04667	4.49573e-07	6.61672e-06
Ptpn13	60.8101	1.67607	0.332182	5.04564	4.51994e-07	6.62745e-06
Iqsec2	97.0316	2.67966	0.531093	5.04554	4.52232e-07	6.62745e-06
Slc45a4	120.326	1.2707	0.251841	5.04565	4.51991e-07	6.62745e-06
Phf15	1259.84	1.01508	0.201212	5.04484	4.53896e-07	6.62934e-06
Zxdc	97.1883	1.25344	0.248556	5.04288	4.58572e-07	6.68525e-06
Enc1	440.768	3.39603	0.673975	5.03881	4.68433e-07	6.80687e-06
Sema3f	3222.99	1.05345	0.209538	5.02751	4.96895e-07	7.19381e-06
Fam46c	1046.41	1.18989	0.236753	5.02585	5.01219e-07	7.23762e-06
Rab20	270.068	1.17594	0.234193	5.02124	5.13403e-07	7.38805e-06
Mef2d	30.5336	4.57262	0.910723	5.02087	5.14378e-07	7.39271e-06
Il12rb1	304.491	1.53913	0.307054	5.01256	5.37095e-07	7.65658e-06
Gm11194	688.052	1.40121	0.279674	5.01015	5.43867e-07	7.73994e-06
Col9a3	54.0668	2.51305	0.502341	5.00267	5.6542e-07	7.98554e-06
Nod1	92.6307	3.10623	0.621074	5.00139	5.69179e-07	8.0251e-06
Trim71	107.689	2.54373	0.509329	4.99428	5.90542e-07	8.3053e-06
Prrx2	78.0296	2.857	0.573276	4.98363	6.24029e-07	8.71766e-06
Fam189a2	23.2381	2.77687	0.557318	4.98256	6.27494e-07	8.74416e-06
Prkd2	334.438	1.38052	0.278089	4.96432	6.89415e-07	9.53557e-06
Tnxb	98.6389	1.16914	0.235516	4.96415	6.90024e-07	9.53612e-06
Scn7a	5042.13	1.0079	0.203403	4.9552	7.22547e-07	9.93636e-06
Doc2g	48.6179	1.50663	0.304276	4.95151	7.3639e-07	1.00853e-05
Orai2	30.0899	2.98266	0.602635	4.94937	7.44556e-07	1.01722e-05
Tbc1d8	9592.31	1.74657	0.35296	4.94836	7.48433e-07	1.02085e-05
Sox6	5767.42	1.48336	0.299918	4.94589	7.57973e-07	1.03302e-05
Rnf130	9.91233	3.91183	0.791019	4.9453	7.60252e-07	1.03444e-05
Fmod	70.4447	1.95516	0.396266	4.93395	8.05843e-07	1.08851e-05
Zfp422	148.644	2.06681	0.419536	4.92641	8.37525e-07	1.12135e-05
Ifit2	43.1758	1.21208	0.246149	4.92416	8.47224e-07	1.13199e-05
Clic5	14.2377	2.41716	0.491283	4.9201	8.65012e-07	1.15262e-05
C7	53.7993	2.40649	0.489519	4.91603	8.83176e-07	1.17297e-05
Meis3	83.2182	1.78397	0.362988	4.91467	8.89311e-07	1.17843e-05
Itih1	20.1644	2.81466	0.572831	4.9136	8.94184e-07	1.18394e-05
Tfe3	570.475	1.30877	0.266503	4.91089	9.0665e-07	1.19855e-05
Stx11	92.9244	1.56123	0.318097	4.90802	9.19986e-07	1.21427e-05
Map3k14	67.5101	3.0734	0.626231	4.90777	9.21162e-07	1.21486e-05
Abcd1	76.8544	3.29534	0.672438	4.90059	9.55502e-07	1.25323e-05
Bbs7	1096.08	1.22109	0.249389	4.89635	9.76352e-07	1.27858e-05
Scrn1	31.4232	3.86832	0.791929	4.88468	1.03595e-06	1.34192e-05
2310042D19Rik	12.1067	7.09948	1.45381	4.88337	1.04287e-06	1.34886e-05
Phka1	187.293	1.02665	0.21027	4.88253	1.04733e-06	1.3504e-05
2010300C02Rik	72.7518	2.8889	0.592214	4.87813	1.07095e-06	1.37661e-05
Papln	61.9396	2.62493	0.5384	4.87543	1.08573e-06	1.39027e-05
Tacstd2	40.9241	3.23792	0.664483	4.87284	1.10004e-06	1.40751e-05
5730409E04Rik	44.9356	2.29076	0.470617	4.86757	1.12979e-06	1.43897e-05
Svep1	90.959	1.3208	0.271365	4.86723	1.13171e-06	1.43923e-05
Ankrd23	194.931	1.38363	0.284317	4.8665	1.13593e-06	1.44274e-05
Adck3	58.0114	1.9011	0.39067	4.86626	1.1373e-06	1.44305e-05
Elmo3	146.264	1.78845	0.367821	4.86227	1.16047e-06	1.468e-05
Foxj1	1995.63	2.98139	0.614209	4.85403	1.20974e-06	1.52228e-05
Hook1	143.683	1.67393	0.346795	4.82686	1.38703e-06	1.71569e-05
Dnm1	51.8303	1.21411	0.251602	4.82552	1.39641e-06	1.72602e-05
Pou6f1	25.144	2.79539	0.580101	4.8188	1.44424e-06	1.77727e-05
Resp18	69.9088	1.25386	0.260293	4.81713	1.45641e-06	1.79092e-05
Crispld2	54.4692	2.37584	0.493266	4.81654	1.46071e-06	1.79489e-05
Zcchc5	1130.46	1.30002	0.270014	4.81466	1.47452e-06	1.8092e-05
Pdxk	7.72452	5.96018	1.2384	4.81281	1.48821e-06	1.82089e-05
Rnf157	788.831	1.54991	0.32243	4.80695	1.53248e-06	1.86885e-05
Spock2	116.941	2.14602	0.446598	4.80526	1.54554e-06	1.88255e-05
Cxcl10	243.555	1.29854	0.270372	4.80279	1.5647e-06	1.90311e-05
1700011H14Rik	72.4628	2.17607	0.453148	4.80213	1.56988e-06	1.90802e-05
Cpn1	2805.12	2.37088	0.494036	4.79901	1.59453e-06	1.93077e-05
Homer2	36.7085	2.30024	0.479417	4.798	1.60257e-06	1.93791e-05
Ly9	52.8506	2.11006	0.440015	4.79543	1.62329e-06	1.96013e-05
Sgk1	81.5957	1.61101	0.336531	4.78711	1.69197e-06	2.02697e-05
Fgd1	124.64	1.43232	0.300996	4.75858	1.94957e-06	2.30424e-05
Dtx3	1391.41	1.18119	0.248323	4.75667	1.96808e-06	2.3212e-05
Igsf10	11.9338	2.69034	0.566099	4.75242	2.00996e-06	2.36559e-05
Slc7a4	239.115	3.23932	0.682571	4.74576	2.07726e-06	2.43794e-05
Osbp2	305.964	1.92501	0.405776	4.74403	2.09512e-06	2.45546e-05
Hoxb4	29.0404	2.99228	0.630953	4.74247	2.11126e-06	2.46918e-05
Txndc16	38.8803	2.45456	0.517605	4.74216	2.11452e-06	2.47127e-05
Adam33	130.648	3.79495	0.803721	4.72173	2.33848e-06	2.69723e-05
Erdr1	22.0683	2.57832	0.546308	4.71953	2.36388e-06	2.7209e-05
Igsf5	19.1794	3.83571	0.812857	4.7188	2.37238e-06	2.72881e-05
Man2b1	39.4426	3.22045	0.682754	4.71685	2.39523e-06	2.74942e-05
Baiap2l2	6639.62	1.14541	0.242883	4.7159	2.4065e-06	2.75857e-05
Stat2	83.6564	2.89184	0.614763	4.70399	2.55126e-06	2.90264e-05
Hdac4	39.2608	3.42055	0.727509	4.70173	2.57966e-06	2.93296e-05
Rac2	84.6162	1.35713	0.288672	4.7013	2.58511e-06	2.93518e-05
Zfp619	1288.41	1.02649	0.218454	4.69889	2.61579e-06	2.95997e-05
Celsr1	234.999	1.37072	0.291741	4.6984	2.62211e-06	2.96511e-05
Map4k3	21.5321	2.08334	0.443724	4.69513	2.66441e-06	3.00363e-05
P4ha3	19.7423	3.47275	0.740353	4.69067	2.72313e-06	3.06691e-05
BC048546	148.573	2.82679	0.602998	4.68789	2.76034e-06	3.10351e-05
Trp63	789.492	1.54754	0.331333	4.67064	3.00269e-06	3.34129e-05
Tspan11	218.713	2.23908	0.480156	4.66324	3.11272e-06	3.43949e-05
Enah	75.1046	1.78944	0.383887	4.66137	3.14107e-06	3.46076e-05
Dkk2	60.113	2.56655	0.550927	4.6586	3.18369e-06	3.50311e-05
Tapbp	528.124	2.82434	0.606492	4.65685	3.21081e-06	3.53063e-05
Ace	21.9536	2.90923	0.624798	4.65628	3.21977e-06	3.53815e-05
Chst4	54.2489	3.86077	0.829788	4.65272	3.2759e-06	3.58805e-05
Gsta3	164.172	1.75882	0.37804	4.65247	3.27984e-06	3.59001e-05
Lect2	36.0427	2.25099	0.483985	4.65095	3.30408e-06	3.6136e-05
Icam1	18.1459	3.10456	0.667682	4.64975	3.32333e-06	3.6305e-05
Pak3	36.1429	2.77095	0.59691	4.64216	3.44794e-06	3.74462e-05
Slco4a1	35.0855	2.53323	0.545718	4.64201	3.45029e-06	3.74475e-05
Wnk2	508.526	2.24692	0.484062	4.6418	3.45393e-06	3.74627e-05
Ptprn2	216.97	3.24184	0.698725	4.63966	3.48986e-06	3.78034e-05
Fgd3	89.2925	2.63097	0.567847	4.63324	3.59987e-06	3.88693e-05
Kif12	701.783	1.05796	0.228379	4.63248	3.61315e-06	3.89875e-05
Serf1	45.0728	3.59167	0.777077	4.62203	3.80002e-06	4.07412e-05
Kndc1	38.9856	1.46703	0.317475	4.62093	3.82021e-06	4.08792e-05
Plekhs1	1998.38	1.77349	0.383936	4.61925	3.85138e-06	4.11338e-05
Gbp3	35.1956	2.53365	0.549365	4.61196	3.9889e-06	4.24131e-05
Gpr132	15.3903	3.70119	0.802805	4.61032	4.02045e-06	4.27215e-05
Mcf2l	190.645	1.34398	0.291659	4.60805	4.06466e-06	4.31638e-05
Gjb2	62.3833	1.74044	0.378024	4.60403	4.14387e-06	4.39213e-05
Susd2	35.1221	3.15337	0.684957	4.60375	4.14952e-06	4.39533e-05
Slc16a11	21.3779	2.90451	0.631416	4.59999	4.22511e-06	4.47258e-05
H2-DMb2	39.842	2.94218	0.63981	4.59852	4.25497e-06	4.50134e-05
Mmp3	58.3259	1.82335	0.396706	4.59623	4.30211e-06	4.546e-05
Echdc2	70.5062	5.77569	1.25803	4.59105	4.41014e-06	4.62747e-05
Rab43	29.4111	2.11253	0.460229	4.59016	4.4291e-06	4.64445e-05
Gemin8	37.1777	2.88605	0.629712	4.58313	4.58076e-06	4.79148e-05
Tmem150a	19.9095	2.71799	0.593473	4.57979	4.65436e-06	4.86238e-05
Fam174a	233.552	3.02039	0.659746	4.5781	4.6921e-06	4.8957e-05
Tacc1	43.5242	3.08364	0.674513	4.57165	4.839e-06	5.03328e-05
Tgfbi	53.693	2.22683	0.487334	4.56942	4.89072e-06	5.08076e-05
Bcam	153.816	2.72928	0.597462	4.56812	4.92109e-06	5.10597e-05
Ccdc64	274.329	1.71019	0.374761	4.56342	5.03266e-06	5.20882e-05
Snapc5	31.9076	3.00046	0.657967	4.5602	5.11049e-06	5.27632e-05
Junb	62.6553	2.84143	0.62316	4.55971	5.12251e-06	5.28547e-05
Med14	22.9438	4.04516	0.889459	4.54789	5.41876e-06	5.53991e-05
P2rx1	38.614	2.45502	0.540783	4.53975	5.63218e-06	5.73334e-05
Tmc4	36.4373	2.4835	0.547408	4.53684	5.71037e-06	5.80259e-05
Relb	43.2411	2.23318	0.49244	4.53493	5.76229e-06	5.8518e-05
2310007B03Rik	222.018	3.33544	0.737396	4.52327	6.0892e-06	6.14649e-05
Peg13	59.9416	2.43604	0.538555	4.5233	6.08823e-06	6.14649e-05
Irgm1	4279.34	1.63077	0.361164	4.51532	6.3222e-06	6.36633e-05
Sort1	78.5933	1.98949	0.441002	4.5113	6.4432e-06	6.46871e-05
Gbp5	157.53	3.22671	0.71569	4.50852	6.52801e-06	6.54153e-05
Sult1c2	1647.23	1.52383	0.338106	4.50695	6.57666e-06	6.57902e-05
Ubd	123.334	1.54346	0.342643	4.50457	6.65062e-06	6.64903e-05
Epcam	21.2237	3.36198	0.746491	4.50371	6.67781e-06	6.67223e-05
Megf9	51.6379	2.59614	0.577149	4.49822	6.85256e-06	6.82841e-05
Mep1a	31.7807	1.29681	0.288482	4.49529	6.94748e-06	6.91098e-05
Eme2	104.735	2.53488	0.565759	4.48049	7.44701e-06	7.35733e-05
Krtcap3	405.05	1.14542	0.255818	4.4775	7.55235e-06	7.457e-05
Dscaml1	32.9577	3.00012	0.670582	4.4739	7.68046e-06	7.5701e-05
Slc2a6	447.678	1.37524	0.307497	4.47237	7.73592e-06	7.61131e-05
Gm17821	203.284	1.25492	0.280716	4.47042	7.80672e-06	7.67195e-05
P2ry2	34.286	2.71393	0.607231	4.46936	7.84553e-06	7.70556e-05
Mgat4a	11.6752	4.34361	0.972857	4.4648	8.01445e-06	7.84844e-05
Ggt6	22.4202	1.79368	0.402935	4.45154	8.5256e-06	8.27636e-05
Agpat3	609.505	1.86777	0.420029	4.44676	8.71763e-06	8.42368e-05
Slc2a5	21.488	1.80931	0.40703	4.44516	8.78254e-06	8.47662e-05
Cxcl9	94.8858	2.48281	0.558534	4.44522	8.78006e-06	8.47662e-05
Raph1	572.353	1.03755	0.233607	4.44143	8.93612e-06	8.60005e-05
Ocrl	95.5884	1.98837	0.447702	4.44128	8.94256e-06	8.6013e-05
Usp9x	13.0166	2.76803	0.623615	4.43869	9.05092e-06	8.68556e-05
Rab7l1	34.6393	3.5478	0.79957	4.43713	9.11655e-06	8.73852e-05
Tmco4	51.2861	1.95299	0.44024	4.43618	9.15672e-06	8.77201e-05
Stab1	291.406	1.87568	0.422909	4.43518	9.19971e-06	8.80311e-05
Wdfy1	17.6918	2.56023	0.577582	4.43267	9.30739e-06	8.89089e-05
Dusp4	29.2802	2.37841	0.536755	4.43109	9.37559e-06	8.94073e-05
Jhdm1d	594.403	1.54103	0.34815	4.42634	9.5845e-06	9.12436e-05
1700094D03Rik	24.9352	2.53319	0.572404	4.42552	9.62082e-06	9.15262e-05
Lama3	48.5795	2.57947	0.583162	4.42325	9.72259e-06	9.23904e-05
Naip5	1462.16	1.23109	0.278353	4.42275	9.74513e-06	9.25097e-05
Tmem121	3511.78	1.42518	0.322433	4.42008	9.86651e-06	9.36088e-05
Ctsf	35.9776	1.58183	0.357885	4.41994	9.87287e-06	9.3616e-05
Sftpc	55.4557	1.76285	0.399303	4.41482	1.01095e-05	9.55895e-05
Tmem44	14.0193	6.82603	1.54628	4.4145	1.01244e-05	9.56223e-05
Traf1	61.6748	2.31193	0.524587	4.40715	1.04738e-05	9.85879e-05
N4bp2l1	81.3277	2.32044	0.526698	4.40563	1.05475e-05	9.92259e-05
Rgs2	6.72445	4.77217	1.08334	4.40505	1.05761e-05	9.94387e-05
St6galnac4	1715.68	1.13415	0.257609	4.40259	1.06968e-05	0.000100349
Dusp1	14.0564	5.87393	1.33541	4.39861	1.08948e-05	0.00010192
Neurl1b	57.1523	1.48047	0.336607	4.39821	1.09149e-05	0.000102051
Tmem185b	6.34785	5.18728	1.1796	4.39751	1.09502e-05	0.000102267
Camsap3	1253.95	1.046	0.237886	4.39708	1.09718e-05	0.000102412
Ano4	326.02	1.21402	0.276358	4.39295	1.11824e-05	0.000104111
Gstm2	311.863	1.49603	0.340828	4.38939	1.13666e-05	0.000105685
Arhgap26	11.902	2.62668	0.598535	4.38851	1.1413e-05	0.000106057
Ncoa1	101.198	1.79788	0.409876	4.38639	1.15248e-05	0.000106918
Pglyrp1	21.5918	4.11688	0.938862	4.38497	1.16001e-05	0.000107453
Dyrk3	15.4941	4.21444	0.961612	4.38268	1.17227e-05	0.000108453
Adrbk2	17.4767	3.00162	0.687588	4.36543	1.26871e-05	0.000116028
Ogn	122.753	2.33909	0.535957	4.36431	1.27522e-05	0.000116496
Ly75	14.5192	3.75801	0.862171	4.35877	1.30794e-05	0.00011916
Nfkbia	23.9047	4.25178	0.976425	4.35443	1.33411e-05	0.000121214
Zfhx2	106.35	2.13889	0.491313	4.35342	1.34031e-05	0.000121711
Btg2	40.4839	2.02712	0.465674	4.35309	1.34232e-05	0.000121828
Yipf6	28.625	8.34271	1.91778	4.35019	1.36019e-05	0.000123116
Bace2	26.1818	2.08466	0.479503	4.34755	1.37668e-05	0.000124541
Marveld2	20.8337	4.51674	1.04299	4.33056	1.48729e-05	0.000133394
D930015E06Rik	17.3407	2.9977	0.692707	4.32751	1.50804e-05	0.00013511
Atg4a	47.5742	2.89456	0.669016	4.3266	1.51427e-05	0.000135523
Grk5	36.5954	3.84435	0.889101	4.32386	1.53322e-05	0.000137073
Tcf7l1	10.6723	5.04295	1.16686	4.32182	1.54747e-05	0.000138198
Ppap2b	108.914	1.76163	0.408081	4.31686	1.58266e-05	0.000141116
Neurl3	11.981	3.6955	0.856203	4.31615	1.58773e-05	0.000141492
Gm13238	40.2463	2.22296	0.515385	4.3132	1.60911e-05	0.000143321
Rbm43	32.1324	1.57229	0.364787	4.31015	1.63142e-05	0.000145231
Islr2	3294.79	3.01717	0.700565	4.30677	1.65654e-05	0.000147076
Gbp2	26.7916	3.25255	0.758097	4.29042	1.78338e-05	0.000156922
Jun	5.96451	3.84652	0.897972	4.28356	1.83926e-05	0.000160909
Elfn2	790.758	1.18019	0.275537	4.28325	1.84182e-05	0.000161049
Nudt4	14.7117	4.16681	0.973576	4.2799	1.8698e-05	0.000163325
Mmp24	98.3107	1.14831	0.268723	4.27321	1.92682e-05	0.000167954
Fabp5	11.8107	5.62911	1.31769	4.27194	1.93779e-05	0.000168823
Foxd2	21.6767	4.49251	1.05215	4.26985	1.95606e-05	0.000170148
Gm5595	110.055	1.24813	0.292514	4.26691	1.98197e-05	0.000172134
Tnn	42.9856	1.58511	0.371937	4.26177	2.02811e-05	0.000175595
Abcc9	256.106	1.39298	0.32718	4.25752	2.06706e-05	0.000178697
Klhl30	29.439	1.93672	0.454901	4.25746	2.0676e-05	0.000178697
Pcdhb7	88.2096	1.11696	0.262502	4.25505	2.08998e-05	0.000180299
Cxcl16	112.483	1.95025	0.458562	4.25297	2.10958e-05	0.000181522
Cd38	22.8193	3.12877	0.738374	4.23738	2.26139e-05	0.000192898
Slco2b1	18.0005	4.83473	1.14265	4.23115	2.32501e-05	0.00019732
Mdm4	127.601	2.28116	0.539166	4.23091	2.32752e-05	0.000197432
Cc2d1a	241.583	2.03627	0.481464	4.22933	2.34391e-05	0.000198521
Clip4	230.122	2.08483	0.493654	4.22327	2.40784e-05	0.000203626
Per2	21.3386	2.34918	0.556334	4.2226	2.41496e-05	0.000204125
Ablim1	35.5142	1.88204	0.445734	4.22234	2.41781e-05	0.000204263
Fam160a1	2168.36	2.56432	0.607454	4.22141	2.42775e-05	0.000204972
Huwe1	21.1733	1.54318	0.365765	4.21904	2.45347e-05	0.000206858
Zbtb46	1419.3	1.0933	0.259487	4.21331	2.51652e-05	0.000211641
Grasp	137.145	1.98049	0.470102	4.21291	2.52105e-05	0.000211915
Slc35d3	29.0038	3.47669	0.825972	4.20921	2.5627e-05	0.000214876
Unc80	161.57	3.00493	0.714139	4.20777	2.57907e-05	0.000216033
Ikbke	27.4863	2.97376	0.707404	4.20377	2.62507e-05	0.000219446
Sgsm3	15.2664	2.57724	0.614004	4.19742	2.69969e-05	0.000224562
Klhdc8b	40.0791	2.89975	0.691262	4.19486	2.7304e-05	0.000226779
Fam219a	390.472	3.86152	0.921078	4.19239	2.76033e-05	0.000229152
Vwf	161.318	2.20968	0.527177	4.19153	2.77079e-05	0.000229791
4933431E20Rik	387.479	3.65218	0.87256	4.18559	2.84429e-05	0.000234608
Spib	87.9062	2.74629	0.656527	4.18305	2.87619e-05	0.000237123
Hmgn3	292.197	1.69742	0.406087	4.17994	2.91582e-05	0.0002398
Esrp1	71.8552	1.20188	0.287647	4.1783	2.93696e-05	0.000241419
Hnf4g	85.8922	3.78047	0.909475	4.15676	3.22788e-05	0.000261733
Gspt2	39.8283	2.80013	0.673798	4.15574	3.24243e-05	0.000262532
Psmd10	594.018	1.02739	0.2477	4.14773	3.35785e-05	0.000270568
Mx1	16.3804	1.63389	0.39405	4.14641	3.37735e-05	0.000271616
Stx3	235.776	2.69175	0.650126	4.14035	3.46782e-05	0.00027825
9130015A21Rik	41.2727	1.13186	0.273887	4.13259	3.58695e-05	0.000286682
Loxl4	18.9885	1.96288	0.475094	4.13157	3.60294e-05	0.000287441
Rgs3	919.78	1.15026	0.278501	4.13019	3.62465e-05	0.000289005
Btbd11	94.0475	1.17222	0.28428	4.12347	3.73215e-05	0.000296728
Igfbp5	77.5263	2.05613	0.499089	4.11976	3.79268e-05	0.000300969
Hpse	138.83	1.15226	0.279718	4.11935	3.79936e-05	0.000301356
Ttll11	10.7153	2.89136	0.702303	4.11697	3.83888e-05	0.000304058
Rhbg	19.4029	2.68787	0.653698	4.11179	3.9261e-05	0.000309502
1700016C15Rik	66.0382	3.07633	0.748448	4.11029	3.95167e-05	0.000310932
Batf3	66.2555	1.90004	0.462804	4.1055	4.03441e-05	0.000315661
Zbtb33	20.298	4.92169	1.19892	4.10511	4.04119e-05	0.000316044
Lbp	20.7946	1.69841	0.413874	4.10368	4.06626e-05	0.000317856
Fcamr	24.2903	2.52794	0.616208	4.10241	4.08874e-05	0.00031931
Parp10	137.529	2.29286	0.559246	4.09992	4.13298e-05	0.000321738
Mll2	145.571	2.5023	0.610545	4.09847	4.15896e-05	0.00032359
Fgfr3	8.80906	4.42003	1.0787	4.09755	4.17553e-05	0.000324578
Abi3bp	36.9567	2.07085	0.505557	4.09617	4.20046e-05	0.000326213
Morc4	537.426	3.40327	0.831213	4.09435	4.23356e-05	0.000328174
Tnfsf15	39.5712	3.48812	0.852059	4.09375	4.24443e-05	0.000328865
Gbp4	14.6296	3.02695	0.739898	4.09104	4.2944e-05	0.000332428
Gm3002	25.493	2.71305	0.663196	4.09087	4.29758e-05	0.000332521
Nup210l	555.857	2.30897	0.56495	4.08703	4.36934e-05	0.000337294
Adh7	28.9846	3.39139	0.830169	4.08518	4.40419e-05	0.000339358
Prkx	50.6099	1.92747	0.471809	4.08528	4.40235e-05	0.000339358
Ssbp3	53.0392	2.50589	0.61349	4.08464	4.41444e-05	0.000339835
Dnmt3b	380.816	1.60415	0.39302	4.08158	4.47296e-05	0.000344027
Gm17644	229.976	1.84792	0.452747	4.08158	4.473e-05	0.000344027
Idnk	281.415	1.20848	0.296731	4.07266	4.64796e-05	0.000356174
Stk36	9.17133	4.7928	1.17814	4.06812	4.73945e-05	0.00036252
Clic3	28.4424	3.96282	0.975959	4.06044	4.89796e-05	0.000372262
Slc25a23	11.0177	5.5342	1.36376	4.05805	4.94852e-05	0.000375238
Tbc1d25	1044.36	2.36503	0.582844	4.05774	4.95501e-05	0.000375405
Amy1	602.698	1.42177	0.350647	4.05472	5.01949e-05	0.000379946
Sorl1	360.175	2.78133	0.685999	4.05443	5.02574e-05	0.000380248
Nlrp3	111.631	1.56998	0.387318	4.05347	5.0463e-05	0.000381631
Lamp3	10.3795	4.33464	1.06998	4.05116	5.09644e-05	0.000385075
Sectm1b	169.78	1.77745	0.439223	4.04681	5.19202e-05	0.000391237
Elf4	405.906	1.27177	0.315281	4.03378	5.48873e-05	0.00040972
Ccdc171	14.7772	3.07011	0.76108	4.03388	5.48631e-05	0.00040972
Pde4dip	168.715	1.37207	0.340405	4.03071	5.56086e-05	0.000414735
Bcl7a	46.5737	2.37252	0.588684	4.03021	5.57275e-05	0.000415436
Nov	121.473	3.02508	0.750885	4.02869	5.60877e-05	0.00041737
Id4	34.4564	2.70644	0.672626	4.02369	5.72937e-05	0.00042503
Ap1m2	21.9979	2.92918	0.728046	4.02334	5.73778e-05	0.000425465
Vwa3a	171.491	1.1112	0.276357	4.0209	5.79758e-05	0.000429709
Stat1	13.3465	2.54172	0.632773	4.01679	5.89965e-05	0.000435923
Plxna3	77.1215	1.14214	0.284438	4.01542	5.93399e-05	0.000438073
Limch1	49.3843	2.36297	0.588606	4.01452	5.95666e-05	0.000439166
Dnahc6	87.0212	2.11846	0.528203	4.01069	6.05406e-05	0.000445171
Slc13a2	10.9565	3.70454	0.923841	4.00993	6.07365e-05	0.000446415
Plxnb1	33.067	2.18818	0.548275	3.99104	6.57856e-05	0.000479107
Nkain4	6877.79	1.86893	0.468641	3.98797	6.66397e-05	0.000484905
Maml3	19.3633	2.99762	0.752023	3.98607	6.71756e-05	0.000487745
Igf2r	315.961	1.5068	0.378494	3.98105	6.86127e-05	0.000497101
Sync	63.2924	2.39743	0.60314	3.97491	7.04073e-05	0.000508342
Slc10a6	15.4978	3.62997	0.913564	3.97342	7.0848e-05	0.000511083
Acss1	70.9376	1.71167	0.431377	3.96792	7.25014e-05	0.000520766
Trio	158.037	1.73527	0.437341	3.96779	7.25436e-05	0.000520767
Gpr64	12.8087	4.30548	1.08513	3.96772	7.25638e-05	0.000520767
Dopey1	16.9875	2.95985	0.746815	3.9633	7.39206e-05	0.000529595
Sod3	17.428	2.7907	0.70478	3.95968	7.50498e-05	0.000535851
Krba1	21.5324	2.54794	0.643691	3.95833	7.54752e-05	0.000538658
Car8	18.6288	2.7591	0.697419	3.95616	7.61647e-05	0.000543347
Sec14l3	31.0716	2.20265	0.556834	3.95566	7.63248e-05	0.000544257
Bspry	51.8987	2.16079	0.54667	3.95265	7.72903e-05	0.000549503
Col27a1	166.171	1.31214	0.332265	3.94908	7.8452e-05	0.000556816
Mpp1	118.964	2.65675	0.672952	3.9479	7.88411e-05	0.000559104
Zfp831	337.666	2.15566	0.546165	3.9469	7.91696e-05	0.000560958
Itih2	26.0856	2.32935	0.590489	3.94479	7.98701e-05	0.000564964
C030034L19Rik	22.5925	2.38181	0.603896	3.94408	8.01085e-05	0.000566411
Ubxn10	15.493	3.55221	0.900699	3.94384	8.01874e-05	0.000566699
Chrdl1	66.1269	2.20805	0.560258	3.94113	8.10995e-05	0.000572451
Tmem184a	32.0171	2.12216	0.538661	3.9397	8.15839e-05	0.000574962
Ciita	292.456	1.06105	0.269359	3.93917	8.17638e-05	0.000575925
Sftpd	44.2063	1.4017	0.355857	3.93895	8.18381e-05	0.000576206
Ndnf	35.7916	2.72761	0.693515	3.93303	8.3883e-05	0.000588376
Dbn1	28.0158	2.38294	0.607124	3.92496	8.67432e-05	0.000605899
Psd	110.335	1.69655	0.432245	3.92498	8.67381e-05	0.000605899
Tnpo2	74.598	1.87177	0.477239	3.92209	8.77857e-05	0.000612414
Flna	645.626	1.32496	0.337948	3.92062	8.83215e-05	0.000615639
Igf2	48.231	2.5345	0.646501	3.92033	8.84262e-05	0.000616112
Ogdhl	24.5878	2.06336	0.526424	3.91958	8.87049e-05	0.00061761
Tiam1	42.5427	1.98272	0.505926	3.91899	8.89191e-05	0.000618773
Gbp6	113.997	3.16666	0.80821	3.91812	8.92441e-05	0.000620777
Ckmt1	61.1934	1.51801	0.387508	3.91737	8.95204e-05	0.000621384
1810019J16Rik	9.89165	3.58353	0.915575	3.91396	9.07943e-05	0.00062893
Kalrn	160.323	1.54749	0.395413	3.9136	9.09292e-05	0.000629359
Cd1d1	26.7245	2.08666	0.533745	3.90948	9.24963e-05	0.000638358
Habp2	107.055	1.5043	0.38588	3.89837	9.68404e-05	0.000665594
Liph	156.599	2.18846	0.562436	3.89104	9.98165e-05	0.000684082
Pitpnm3	28.0142	2.34233	0.602309	3.88891	0.000100695	0.000688976
Ankrd6	265.177	3.18244	0.818439	3.88843	0.000100896	0.00069007
Nfat5	737.433	1.69242	0.435523	3.88594	0.000101933	0.000696305
Miat	43.7706	2.13487	0.549557	3.88471	0.000102454	0.000699293
Rassf9	166.889	2.26465	0.583028	3.88429	0.000102629	0.000699918
Irf1	177.704	2.77353	0.71411	3.8839	0.000102796	0.000700769
Lpar3	34.439	1.96684	0.506541	3.88289	0.000103224	0.000703119
Olfml2a	302.805	2.82302	0.728138	3.87704	0.000105733	0.000718161
Ces1d	101.825	2.33625	0.602765	3.87588	0.000106238	0.000720713
Col23a1	132.335	1.37903	0.355927	3.87448	0.000106852	0.000723413
1700066B19Rik	523.638	1.14853	0.296906	3.86832	0.000109589	0.000739547
Gbp10	62.6125	1.17961	0.304968	3.86797	0.000109744	0.000739807
Amigo3	63.731	2.16196	0.559084	3.86696	0.0001102	0.000742173
Pde4c	574.207	2.7388	0.708452	3.86589	0.000110685	0.000744841
Wdr83	4045.58	2.82604	0.731119	3.86536	0.000110927	0.000746174
Tmem30b	13.9551	2.18452	0.565403	3.86364	0.000111708	0.000750521
Icosl	34.3687	2.04324	0.529091	3.86179	0.00011256	0.000754429
Gstm5	36.5163	1.19907	0.310558	3.86104	0.000112907	0.000756363
Rasal1	16.548	1.74432	0.4518	3.86082	0.000113008	0.000756521
Arrb2	61.2687	2.96689	0.768506	3.86059	0.000113111	0.000756909
Ecscr	23.6236	2.88608	0.747816	3.85935	0.000113689	0.000760474
Reps2	51.0358	2.11799	0.549051	3.85755	0.000114528	0.00076547
Fbln5	97.7454	4.99028	1.29379	3.8571	0.000114741	0.000766588
Nfatc2	115.07	3.25406	0.844501	3.85323	0.000116569	0.000776719
Nav2	353.982	1.05781	0.274573	3.85256	0.000116888	0.000778298
Notch2	965.853	2.9524	0.766357	3.85251	0.000116912	0.000778298
Rgs1	32.4496	3.05424	0.792876	3.85211	0.000117104	0.000779267
Try5	501.156	1.29004	0.334949	3.85144	0.000117426	0.000781097
Tcp11l2	25.8528	1.83441	0.476348	3.85099	0.000117641	0.000782216
Ly6e	12.01	4.19304	1.08924	3.84952	0.000118348	0.000785982
Cbx7	287.07	1.59546	0.414502	3.84909	0.000118556	0.000786741
Hcn3	211.558	1.7344	0.450941	3.84619	0.000119969	0.000794224
Chchd10	318.107	1.37087	0.356957	3.84044	0.000122812	0.000810483
Ptprn	348.093	1.22586	0.319231	3.84005	0.000123007	0.000811132
Nkx2-1	466.21	1.21619	0.316769	3.83935	0.000123361	0.000812745
Serinc5	9.85258	5.34609	1.39296	3.83793	0.000124075	0.000815284
Ephb3	98.1875	1.3473	0.351048	3.83794	0.000124072	0.000815284
St8sia2	29.2396	2.12865	0.554749	3.83714	0.000124476	0.000816314
Kcnj15	149.266	1.35604	0.353576	3.83522	0.00012545	0.000821412
Tmem14a	45.6464	2.01981	0.527314	3.83038	0.000127946	0.000835144
Oas1b	415.368	1.00646	0.262784	3.82999	0.000128151	0.000836154
Crebbp	23.5667	2.77258	0.723948	3.8298	0.000128248	0.000836459
Cd37	34.6673	2.36473	0.618467	3.82354	0.00013155	0.000854091
Egfr	6.76019	3.75761	0.982876	3.82307	0.000131799	0.000854956
Fcgbp	12.6235	4.91608	1.28743	3.81853	0.000134252	0.000868509
Ifit3	136.858	2.35312	0.616367	3.81772	0.000134689	0.000871001
Rhoq	36.4205	2.55666	0.66978	3.81716	0.000134995	0.000872645
Rgs14	5.96829	2.93149	0.76855	3.81431	0.000136562	0.000881074
Ky	21.2297	3.457	0.907831	3.80798	0.000140106	0.000901853
Iyd	13.8004	2.85152	0.748879	3.80771	0.000140258	0.000902481
Sh3pxd2a	24.02	2.44066	0.641229	3.80623	0.000141102	0.000906867
Ddx60	6.35188	4.69706	1.23412	3.806	0.000141235	0.000907372
Hhex	95.7817	2.51246	0.660227	3.80544	0.000141552	0.000909064
Mndal	12.6913	2.92486	0.769817	3.79943	0.000145032	0.000927848
Tmem212	118.632	1.28215	0.337524	3.79871	0.000145454	0.000930195
Slc25a27	765.852	2.79073	0.734796	3.79797	0.000145886	0.000932603
Gnpda2	592.215	2.45722	0.647721	3.79365	0.000148451	0.000946109
Myh14	170.61	3.31264	0.873274	3.79336	0.000148623	0.000946845
Mid2	16.9147	2.71591	0.718715	3.77884	0.000157559	0.000998453
C530044C16Rik	18.4572	3.19355	0.845825	3.77566	0.000159586	0.00100901
Rarres2	23.8677	4.04914	1.0728	3.77436	0.000160422	0.00101352
Cerk	1121.56	2.46898	0.654409	3.77284	0.000161401	0.00101817
Fam20c	6.93872	5.80512	1.5391	3.77177	0.000162093	0.00102215
Il8	62.0316	2.5129	0.666559	3.76996	0.000163276	0.00102883
Dstyk	37.8728	1.77099	0.4698	3.76968	0.000163458	0.00102959
Zfp423	42.4236	1.8515	0.491883	3.76411	0.000167141	0.00104963
Ret	21.186	3.0179	0.802797	3.75924	0.000170431	0.00106709
Map7	41.9095	2.66782	0.709836	3.75835	0.000171035	0.00107047
H2-DMa	130.29	1.60229	0.426705	3.75503	0.000173317	0.00108354
Bdkrb1	371.306	2.95853	0.788001	3.75447	0.000173708	0.00108557
Gab3	105.153	1.53613	0.409194	3.75404	0.000174006	0.00108704
Slc44a3	10.6057	2.36547	0.630592	3.7512	0.000175991	0.00109738
Pou2f2	21.2748	3.67358	0.979426	3.75075	0.000176307	0.00109854
Lypd2	195.538	1.38404	0.369215	3.74861	0.000177817	0.00110548
Trim56	117.725	2.25692	0.602217	3.74768	0.000178481	0.00110867
Ehf	202.281	1.12675	0.300732	3.74669	0.000179182	0.00111148
Csf1	60.8812	2.61429	0.698026	3.74527	0.000180201	0.00111698
Zfp37	23.2412	1.536	0.410268	3.74389	0.000181193	0.0011223
Adc	41.9325	3.09762	0.828021	3.74099	0.000183299	0.00113325
Krtdap	26.9391	1.93453	0.517354	3.73928	0.00018455	0.00113972
Sall1	28.8824	2.28269	0.610611	3.73837	0.000185217	0.00114299
Fam13a	70.8779	1.2422	0.332683	3.73388	0.000188553	0.00116058
Ccrl2	16.3316	2.83808	0.760201	3.73332	0.000188971	0.0011623
Map2	84.3293	1.0841	0.290506	3.73177	0.000190137	0.00116818
Tmem41a	19.2084	2.77768	0.744406	3.73141	0.000190415	0.00116946
Ifi203	68.8778	1.97067	0.52844	3.72922	0.000192071	0.00117747
Phf19	25.5324	2.06187	0.553043	3.72822	0.000192838	0.00118131
Calm4	85.3867	1.57259	0.422067	3.72592	0.000194607	0.0011904
Tspyl3	36.3776	2.14369	0.575511	3.72485	0.000195431	0.00119443
Trpc7	173.557	1.45392	0.390585	3.72243	0.000197315	0.00120521
Tmem173	299.148	1.11286	0.299623	3.71418	0.00020386	0.00123795
Tbx3	25.3101	3.89817	1.05025	3.71166	0.000205907	0.00124902
Rapgef3	815.366	3.03938	0.819049	3.71087	0.000206547	0.001252
Axin2	61.3577	3.08558	0.831817	3.70944	0.000207715	0.00125817
Gstm6	155.387	2.00806	0.541801	3.70626	0.000210339	0.00127084
Trp53i11	9.12057	4.5103	1.21736	3.70499	0.000211402	0.00127635
Fam179a	22.2734	1.31558	0.355154	3.70425	0.000212018	0.0012796
Klf8	38.3271	1.43821	0.388522	3.70175	0.000214117	0.00129133
Tap2	85.3893	2.0207	0.546158	3.69984	0.000215738	0.00130058
Atp6v1b1	5.65273	5.01484	1.35758	3.69395	0.000220799	0.0013259
Cbfa2t3	117.095	1.0947	0.296396	3.69338	0.000221296	0.00132841
Iqgap3	4.44705	4.16498	1.12786	3.69282	0.000221784	0.00133039
Tox3	201.835	1.64814	0.446449	3.69167	0.000222787	0.00133593
Far2	34112.6	2.97698	0.806878	3.6895	0.000224694	0.00134495
Scg5	829.977	1.05389	0.285663	3.68929	0.000224884	0.00134512
Rorb	1038.64	3.34976	0.908247	3.68816	0.000225878	0.00135059
Ano9	2933.94	2.94728	0.799712	3.68543	0.00022832	0.00136257
Pld1	4.96292	3.5837	0.972375	3.68551	0.000228248	0.00136257
Krt6b	122.36	1.76041	0.477779	3.68456	0.000229094	0.00136591
Pdcd1lg2	24.9462	3.40043	0.923438	3.68236	0.000231083	0.0013763
Med13l	93.4969	2.01475	0.547314	3.68115	0.000232186	0.00138148
Plekhm3	23.987	4.96568	1.34958	3.67943	0.000233754	0.00138973
Pex5l	19.9671	3.81209	1.03641	3.67817	0.000234917	0.00139615
Kif19a	67.345	2.97467	0.809016	3.6769	0.000236088	0.00140223
Celf3	89.5661	1.53629	0.418113	3.67435	0.000238457	0.00141368
Wdr95	22.5634	7.99932	2.17723	3.67408	0.000238711	0.00141468
Robo2	124.235	2.37882	0.64824	3.66967	0.000242864	0.00143625
Tmed8	61.1436	1.43322	0.390656	3.66874	0.00024375	0.00144097
Myh7	858.036	3.3597	0.916946	3.66401	0.000248294	0.00146422
Gm14492	30.7368	1.51309	0.413487	3.65935	0.000252852	0.00148534
9530048J24Rik	15.381	3.01719	0.824492	3.65945	0.000252753	0.00148534
Cyp2f2	26.156	1.51867	0.415357	3.6563	0.000255882	0.00150103
Twist2	37.0544	2.39163	0.654183	3.6559	0.000256284	0.00150233
Slc15a2	17.3605	2.40704	0.658448	3.65563	0.000256553	0.00150286
Cryba4	118.095	1.44727	0.396028	3.65447	0.000257717	0.0015081
Ccl2	28.4825	3.28478	0.898909	3.65419	0.000257996	0.0015092
Radil	24.3672	2.16276	0.592411	3.65077	0.000261453	0.00152782
Il7	888.811	1.46826	0.402243	3.65018	0.000262057	0.00153082
Gm609	37.6493	2.61723	0.717097	3.64976	0.000262485	0.00153278
Nr5a2	90.2131	1.4055	0.385167	3.64908	0.000263186	0.0015358
Bmp4	259.667	1.44802	0.39701	3.64731	0.000265002	0.00154263
Il15ra	37.369	1.47503	0.404554	3.64606	0.000266292	0.00154908
Lancl3	130.173	2.01147	0.552936	3.6378	0.000274974	0.00159073
Tnfaip3	24.6761	3.14589	0.864998	3.63688	0.000275963	0.00159479
Adamts7	324.908	1.1782	0.324393	3.63203	0.000281205	0.00162288
Klc3	111.119	1.94345	0.535087	3.63202	0.000281212	0.00162288
Ccdc148	178.027	1.70425	0.469476	3.63012	0.000283284	0.00163259
Lrp12	5.74118	3.27469	0.902599	3.62807	0.00028555	0.00164508
Serpinf1	17.9534	4.45258	1.22732	3.62789	0.000285743	0.00164563
Atp8a1	28.7959	2.3044	0.63531	3.6272	0.000286507	0.00164794
Ifi47	200.072	1.27051	0.350261	3.62731	0.000286388	0.00164794
Grk4	439.648	2.11083	0.581948	3.62718	0.000286539	0.00164794
Mamdc2	2876.52	1.21862	0.33611	3.62567	0.000288213	0.00165587
Zfp362	22.7998	2.71072	0.747764	3.6251	0.000288851	0.00165896
Gdf10	174.992	3.06281	0.844975	3.62473	0.000289261	0.00166023
Fam174b	16.6749	2.7987	0.772302	3.62385	0.000290254	0.00166474
Lrp2	378.507	1.11225	0.30694	3.62367	0.000290454	0.00166531
Dpysl3	323.174	1.9265	0.53171	3.62321	0.000290967	0.00166706
Fras1	63.7846	2.29074	0.632253	3.62313	0.000291059	0.00166706
Gna14	66.556	2.46812	0.681241	3.62298	0.000291234	0.00166749
Rhbdl3	11.6161	3.4199	0.944517	3.6208	0.000293698	0.00167988
Nos2	907.05	1.56055	0.431486	3.61669	0.000298398	0.00170433
Bdh1	332.681	1.31346	0.363382	3.61454	0.000300885	0.00171454
Fnbp1	19.1829	7.76531	2.14874	3.61389	0.000301635	0.00171823
Farp2	14.8644	2.07168	0.573744	3.61081	0.000305241	0.00173641
Klhl13	68.7222	1.16724	0.32374	3.60547	0.000311587	0.0017695
Rnf144b	18.7835	3.21597	0.892262	3.60429	0.000313004	0.00177634
Pcdhgb2	200.6	1.31704	0.365716	3.60128	0.000316655	0.00179463
Lama2	15.2255	3.24405	0.901111	3.60006	0.000318147	0.00180187
Cyfip2	48.259	1.87395	0.520665	3.59915	0.000319256	0.00180631
Malat1	26.0729	1.98454	0.551938	3.59559	0.000323663	0.00182626
Maged1	561.798	3.02453	0.841475	3.59432	0.000325239	0.00183396
Plekhb1	26.0562	1.39498	0.388738	3.58847	0.00033262	0.0018674
Cxcl17	26.5194	1.74188	0.485657	3.58665	0.000334954	0.00187906
Apob	16.5432	2.45527	0.685021	3.58423	0.000338073	0.00189421
Med12l	3.18366	4.67316	1.305	3.58096	0.000342331	0.0019155
Tnik	23.4403	3.06724	0.856763	3.58004	0.000343542	0.00192163
Lcn2	38.948	1.56998	0.438876	3.57728	0.000347189	0.00193943
Cldn3	19.3032	1.99413	0.558011	3.57363	0.000352062	0.00196142
Ccl4	22.2266	2.03457	0.569451	3.57286	0.000353102	0.00196598
Pzp	174.118	2.64504	0.741041	3.56936	0.000357854	0.00198774
Hnf1a	18.0621	2.75298	0.771477	3.56846	0.000359088	0.00199326
Nfkbid	510.301	1.25565	0.352057	3.56661	0.000361625	0.00200535
Cys1	321.443	1.33035	0.373334	3.56343	0.000366042	0.00202649
Thnsl2	103.264	1.90883	0.535663	3.56349	0.000365962	0.00202649
Amot	230.885	1.15173	0.323813	3.55677	0.000375442	0.00207236
Hspg2	42.6467	1.51118	0.425197	3.55408	0.000379298	0.0020891
Dennd1a	79.5137	1.36402	0.383749	3.55446	0.000378749	0.0020891
Cnksr1	149.158	1.50424	0.423364	3.55306	0.000380778	0.00209415
Cd69	269.695	1.37833	0.388063	3.55183	0.000382568	0.00209992
Clec2d	27.4363	1.85396	0.522153	3.55061	0.000384346	0.00210691
4933407K13Rik	25.2541	2.47024	0.696011	3.54915	0.000386481	0.00211584
Celsr2	206.761	1.66833	0.470193	3.54818	0.0003879	0.00212292
Zc3h12c	9.74379	3.53905	0.997467	3.54803	0.000388119	0.00212343
Crip2	305.626	3.2907	0.928715	3.54328	0.000395186	0.00215505
Tmprss4	104.231	1.40269	0.396016	3.542	0.000397104	0.00216198
Selm	13.7895	2.4633	0.696164	3.5384	0.000402563	0.00218602
Dock10	195.108	1.31013	0.370596	3.53519	0.000407486	0.00220631
Spsb4	6.56017	3.26605	0.924301	3.53354	0.000410037	0.00221725
Ctps2	11.6116	2.67082	0.756212	3.53184	0.000412686	0.00222941
Ttn	53.3758	1.98079	0.560915	3.53135	0.000413443	0.00223134
Mir23a	38.4293	2.85413	0.808512	3.5301	0.000415407	0.00223977
Anxa6	22.4582	2.4852	0.70407	3.52977	0.000415923	0.00224183
Magee1	711.043	1.44104	0.408492	3.52771	0.000419163	0.00225494
Myom3	1029.67	1.81698	0.515368	3.5256	0.000422518	0.0022708
Gm16119	106.716	1.38231	0.392219	3.52433	0.000424555	0.00227882
Tmtc1	648.841	2.4836	0.704972	3.52298	0.000426723	0.00228826
Prkcz	75.2599	1.88185	0.534429	3.52124	0.000429532	0.00230037
Pof1b	158.629	1.29347	0.367524	3.51941	0.000432514	0.00231412
Pfn2	33.4551	2.10548	0.598359	3.51875	0.000433584	0.00231762
BC068157	16.9683	1.85654	0.527709	3.51811	0.000434635	0.00232249
Scnn1b	35.3045	3.34771	0.951819	3.51717	0.000436181	0.00232927
Pfkfb3	9.00535	3.718	1.05746	3.51596	0.000438165	0.00233422
Akap5	4.43073	5.15017	1.46585	3.51343	0.000442368	0.00235255
C130021I20Rik	395.747	2.99294	0.851949	3.51305	0.000442988	0.00235404
Fam83f	243.742	1.30625	0.371833	3.513	0.00044307	0.00235404
Arhgap24	26.5579	2.97469	0.847038	3.51188	0.000444955	0.002362
Gadd45a	175.304	1.49092	0.424565	3.51164	0.000445347	0.00236314
Cplx2	27.1538	1.87842	0.534936	3.51148	0.000445622	0.00236384
Cfi	13.8085	3.16236	0.900802	3.51061	0.000447084	0.0023701
Art4	7.19846	3.22977	0.920061	3.51039	0.000447456	0.00237091
Plcb4	45.9262	1.85479	0.528711	3.50812	0.00045128	0.00238931
Osm	319.054	2.24052	0.638777	3.50752	0.000452305	0.00239399
H2-Ob	14.1421	2.37116	0.676142	3.50689	0.000453374	0.00239859
Rec8	8.18147	3.59395	1.02517	3.50572	0.000455377	0.00240796
D630039A03Rik	39.2576	1.04693	0.29875	3.50436	0.000457703	0.00241873
Epas1	17.1169	3.52679	1.00667	3.50344	0.000459285	0.00242556
Plekhg5	11.0999	3.18907	0.910752	3.50158	0.000462504	0.00243948
Sec14l4	10.5792	2.52256	0.720627	3.5005	0.000464379	0.0024486
Wnt2b	45.8106	2.8136	0.803902	3.49993	0.000465377	0.00245309
Ptpn18	40.4383	2.59046	0.740497	3.49827	0.000468284	0.00246608
Csf2ra	155.234	1.06983	0.305909	3.49721	0.000470152	0.00247514
Rassf2	25.0828	1.98417	0.567694	3.49514	0.000473812	0.00249005
Jak2	22.8724	1.71466	0.490562	3.4953	0.000473527	0.00249005
Synm	6.87331	2.88533	0.82559	3.49487	0.000474298	0.00249081
Bcl11a	35.0563	1.59934	0.45767	3.49453	0.000474889	0.00249089
Tbc1d2b	116.495	2.73007	0.781512	3.49332	0.000477052	0.00250124
Gimap5	19.0312	1.6517	0.473322	3.4896	0.000483751	0.0025316
Meox2	110.377	1.8076	0.518041	3.48929	0.0004843	0.00253289
Trafd1	105.086	1.9798	0.567381	3.48937	0.000484159	0.00253289
Fmo2	39.4434	2.66333	0.763573	3.48799	0.000486669	0.00254248
Pkhd1	55.5122	1.82358	0.522957	3.48704	0.00048839	0.0025495
Sparcl1	19.6957	2.28944	0.656594	3.48685	0.000488747	0.00255057
Lynx1	14.8627	2.48975	0.714158	3.48627	0.000489799	0.00255446
Runx1t1	12.6584	2.84818	0.817016	3.48608	0.00049015	0.00255524
Cdc14a	11.2552	3.0525	0.876031	3.48447	0.000493121	0.00256699
Dpp4	523.29	1.03435	0.296893	3.48391	0.000494142	0.00256991
Tmem229b	10.5673	2.00843	0.577471	3.47797	0.000505218	0.00262423
Ntn4	32.2271	2.5012	0.71917	3.47789	0.000505371	0.00262423
H2-Q5	166.383	1.93044	0.555092	3.47769	0.000505751	0.0026248
Serpina1b	58.8077	1.70616	0.490741	3.4767	0.00050763	0.00263106
Sp110	6.92817	4.08921	1.17691	3.47453	0.000511749	0.00264667
Cd83	243.91	1.12837	0.324852	3.47348	0.000513753	0.00265621
Zhx3	33.2938	1.0162	0.292581	3.47322	0.00051426	0.00265801
Fmo3	54.3232	1.18183	0.340486	3.47101	0.000518511	0.00267668
Plekhn1	14.3373	2.4632	0.710083	3.46889	0.000522618	0.00269539
Prss8	17.2937	2.82262	0.814685	3.46467	0.000530877	0.00273293
Klf15	56.3808	1.12086	0.323552	3.46424	0.000531734	0.00273563
Egr2	520.033	1.12566	0.324945	3.46416	0.000531881	0.00273563
Ppm1k	11.3688	1.73017	0.499559	3.46339	0.000533412	0.00274261
Sowahb	117.014	1.10503	0.319186	3.46203	0.000536114	0.00275481
Sgsm1	256.277	2.84576	0.823574	3.45538	0.000549508	0.00281413
Rps27	68.6817	1.63395	0.472956	3.45475	0.000550797	0.00281986
Izumo4	24.145	3.60989	1.04503	3.45434	0.000551634	0.00282179
Xkrx	45.6226	2.35068	0.680504	3.45432	0.000551679	0.00282179
Slc6a4	7.54621	2.61878	0.758136	3.45423	0.000551871	0.00282191
Ccl11	262.149	2.38159	0.689747	3.45284	0.000554719	0.00283301
Msantd1	13.4309	3.14625	0.911512	3.45168	0.000557101	0.00284332
Angpt2	10.7102	3.5609	1.03165	3.45164	0.000557191	0.00284332
Dnase1l1	18.8099	3.59251	1.04141	3.44965	0.000561311	0.00286231
Oasl2	150.766	1.51742	0.44063	3.44376	0.000573693	0.00291833
Tnfrsf14	6.65944	2.3356	0.678568	3.44196	0.000577514	0.0029351
Uchl1	33.9022	1.55229	0.451108	3.44107	0.000579428	0.00294393
Cd74	162.61	2.58974	0.75271	3.44055	0.000580524	0.00294771
Ino80d	22.2835	2.81593	0.819077	3.43793	0.000586173	0.00297459
Ccdc129	9.706	4.89276	1.42328	3.43766	0.000586762	0.00297668
Col5a1	205.935	2.06567	0.601105	3.43646	0.00058937	0.00298719
Ces2g	9.85427	3.55364	1.03473	3.43435	0.000593981	0.00300455
Nfkbiz	20.8905	1.76543	0.514332	3.43248	0.000598094	0.00302256
Zfp658	124.96	1.8034	0.525437	3.43219	0.000598724	0.00302256
Pvrl4	317.668	1.2686	0.369765	3.43084	0.000601706	0.00303592
Mfap4	11.5108	2.79203	0.813945	3.43024	0.000603048	0.00304086
Cacna1a	1526.23	1.54191	0.449787	3.42809	0.00060785	0.00305495
Mmp9	16.8745	3.28394	0.958566	3.42589	0.00061279	0.0030724
Cldn15	9.72083	4.60898	1.34757	3.42021	0.000625736	0.00313074
Dner	9.70255	3.51211	1.0271	3.41945	0.000627484	0.00313761
G530011O06Rik	44.7886	1.10256	0.322665	3.41703	0.000633092	0.00316282
Nova1	9.83437	3.42764	1.0034	3.41602	0.000635432	0.0031719
Pnpla7	13.2968	1.4667	0.429816	3.41238	0.000643977	0.00320857
Fxyd1	121.063	1.36404	0.399759	3.41216	0.000644512	0.00321028
Slco1a5	11.7492	3.6925	1.08252	3.41102	0.00064721	0.00321813
Galnt18	108.659	2.22416	0.652309	3.40968	0.0006504	0.00322907
Cyp2d22	29.8226	1.47285	0.432125	3.40838	0.000653492	0.00324343
Zrsr1	234.107	1.14608	0.336357	3.40734	0.000655995	0.00325296
Hlf	5.26895	2.74057	0.805475	3.40242	0.00066791	0.00330031
Pdzd2	88.0321	2.98118	0.876505	3.40122	0.00067087	0.003312
Pik3cg	103.477	2.4322	0.715203	3.40071	0.000672123	0.00331623
Akna	7.16758	2.9133	0.856766	3.40035	0.000672998	0.00331957
Klhdc8a	215.567	1.69074	0.497366	3.39938	0.000675397	0.00332846
Ptn	78.9725	1.39114	0.40925	3.39925	0.000675698	0.00332896
Adora1	316.111	1.42936	0.42063	3.39813	0.000678473	0.0033387
Lrp4	33.2458	1.61181	0.474418	3.39745	0.000680171	0.00334509
Filip1	82.3298	2.46852	0.726706	3.39686	0.000681638	0.00335132
Ror1	223.198	1.27157	0.374407	3.39622	0.000683243	0.00335804
Mroh2a	13.4688	3.06622	0.902918	3.3959	0.000684026	0.00335813
1700020D05Rik	3.37901	4.75516	1.40048	3.39538	0.000685326	0.00336254
4933412E12Rik	54.5959	1.53273	0.451428	3.3953	0.000685534	0.00336257
Elk1	538.47	1.05542	0.311135	3.39217	0.000693417	0.00339626
C5ar2	19.2816	2.69441	0.794632	3.39076	0.000696995	0.00341079
Trim12c	711.312	1.60853	0.475133	3.38543	0.000710667	0.00346958
Gyltl1b	145.937	1.44742	0.427615	3.38485	0.000712161	0.0034755
Pde4b	72.2885	2.43559	0.719782	3.38379	0.000714937	0.00348486
Gli1	29.7413	2.34034	0.691642	3.38374	0.000715047	0.00348486
Spn	36.2487	1.82812	0.540919	3.37966	0.000725744	0.00353185
Peg3	8.61528	2.10267	0.622293	3.37891	0.000727739	0.00353848
Smoc2	1130.62	1.87788	0.555948	3.37779	0.0007307	0.00354978
Kcnh3	74.5147	1.90918	0.565282	3.37738	0.00073179	0.00355405
Cyp2a5	12.9535	2.68129	0.794922	3.37303	0.000743465	0.00360551
Ddx58	111.65	1.67612	0.49697	3.37269	0.00074439	0.00360837
Pi15	14.4815	2.69671	0.799691	3.37219	0.000745718	0.0036133
Psmb10	33.2504	2.37665	0.704977	3.37125	0.000748276	0.00362365
Ctns	17.1426	1.93306	0.573873	3.36845	0.000755922	0.00365533
Slc10a5	84.183	1.99142	0.592008	3.36384	0.000768651	0.00370618
Myo7a	16.3696	2.14502	0.637734	3.36351	0.000769594	0.00370859
Col11a2	99.0814	1.47537	0.438725	3.36286	0.000771391	0.00371618
Stac3	20.7563	2.25716	0.671233	3.3627	0.000771846	0.0037173
Rab25	126.236	3.53512	1.05136	3.36244	0.00077257	0.00371972
Magi2	12.8881	3.92319	1.167	3.36178	0.000774424	0.0037265
Slc27a3	237.753	2.45725	0.732386	3.35513	0.000793264	0.00380328
C1rl	137.791	1.5111	0.450953	3.3509	0.000805496	0.00384835
Gab1	611.02	1.66516	0.49702	3.35028	0.000807288	0.00385471
Insrr	57.6484	1.03244	0.308555	3.34606	0.000819691	0.00390614
Meox1	98.8107	1.44193	0.431374	3.34265	0.000829824	0.0039488
Rasal3	24.6977	2.39701	0.717152	3.3424	0.000830578	0.00395121
Armc2	27.4212	1.88244	0.563479	3.34074	0.000835551	0.00396816
C1ra	7.13657	5.84783	1.75213	3.33756	0.000845187	0.0040071
Dnaaf3	50.0395	1.05986	0.317945	3.33345	0.000857751	0.00406091
Dock2	15.2508	1.32791	0.398557	3.3318	0.000862852	0.00408275
Akap12	102.867	1.23057	0.369496	3.3304	0.000867202	0.00409985
Clec11a	173.875	2.41225	0.724529	3.32941	0.000870312	0.00410992
Galnt6	32.48	3.00689	0.903528	3.32794	0.000874919	0.00412818
Pdzd4	200.736	2.75906	0.829336	3.32683	0.000878393	0.00414223
Npr2	16.1988	3.39007	1.01908	3.3266	0.000879137	0.00414432
Tgtp2	24.8144	1.63022	0.490431	3.32406	0.000887176	0.00417424
Celf4	6.76425	2.99295	0.900797	3.32256	0.000891969	0.00418972
Ms4a6b	379.072	1.78312	0.53666	3.32263	0.000891722	0.00418972
Sftpa1	31.7399	3.14413	0.946436	3.32208	0.000893504	0.00419458
Cbr2	165.865	2.18728	0.658622	3.321	0.000896967	0.00420778
Bmp3	12.3799	3.37016	1.01529	3.31942	0.000902046	0.00422705
Slc17a9	20.4828	3.37751	1.0181	3.31746	0.000908385	0.00425251
Lrrc48	90.5266	1.16764	0.352001	3.31715	0.000909399	0.00425369
Rmrp	7.95812	5.51338	1.66234	3.31663	0.000911097	0.00425957
Wipf3	14.4143	1.84473	0.556366	3.31567	0.000914227	0.00426792
Tlr9	53.5421	1.2349	0.372703	3.31337	0.000921784	0.00429721
Ptprm	73.7644	2.40851	0.727361	3.31131	0.000928616	0.0043233
Ascl1	16.1626	2.58876	0.781928	3.31074	0.000930484	0.00433053
Gpr97	575.062	2.76415	0.835411	3.30874	0.000937183	0.0043571
Ssbp2	84.8145	1.6287	0.492238	3.30877	0.000937065	0.0043571
Ifi44	149.549	2.34311	0.708437	3.30743	0.000941552	0.00436989
Sftpb	66.4933	1.55942	0.471559	3.30696	0.000943158	0.00437613
Scnn1g	5.78789	6.03556	1.82545	3.30634	0.00094522	0.00438326
Angptl2	42.7024	1.81043	0.54766	3.30576	0.000947187	0.00438995
Rab36	357.127	2.33912	0.707636	3.30555	0.000947915	0.00439211
1700066J24Rik	55.3768	2.18319	0.660638	3.30467	0.000950898	0.00440472
Ces1e	14.2159	2.78424	0.842597	3.30436	0.000951951	0.00440837
Psrc1	48.3728	1.63679	0.495616	3.30254	0.000958118	0.00442956
Plxdc2	93.1024	2.28057	0.691107	3.29988	0.000967262	0.00446691
Podn	45.8118	1.45091	0.440106	3.29673	0.000978175	0.00450736
Fchsd2	8.62483	2.25732	0.684748	3.29657	0.000978734	0.00450869
Epn3	5.05196	4.84719	1.47077	3.29568	0.00098183	0.00452047
A930013F10Rik	6.61179	3.11141	0.944354	3.29475	0.000985109	0.00453307
Pag1	16.5087	2.2932	0.696072	3.29449	0.00098599	0.00453471
Lgr5	61.4835	1.40401	0.42617	3.29449	0.000986006	0.00453471
Slc16a10	49.1878	2.33246	0.708372	3.2927	0.000992302	0.00455634
Tcea2	62.7223	1.38372	0.420236	3.29271	0.000992253	0.00455634
Bai1	126.035	2.03588	0.618371	3.29232	0.00099364	0.00456104
Slc37a2	19.9323	2.79108	0.847938	3.29161	0.000996168	0.00456764
Zfp760	57.5679	1.18338	0.359539	3.29138	0.000996987	0.00456889
Rab19	17.3616	4.52587	1.37504	3.29145	0.000996716	0.00456889
Trp53inp1	6.15933	2.7118	0.824346	3.28964	0.00100316	0.00458859
Trim12a	101.771	1.63039	0.496142	3.28615	0.00101568	0.00464056
2210016F16Rik	9.01965	4.0222	1.22443	3.28497	0.00101994	0.00465751
Dennd6b	18.3972	1.62088	0.493837	3.28221	0.00102997	0.00469943
Eps8l1	34.9573	1.28357	0.391206	3.28107	0.00103415	0.00471722
Lphn2	7.10508	2.53112	0.772009	3.27861	0.00104319	0.0047507
Crb3	74.022	1.90839	0.582309	3.27727	0.00104815	0.00476811
Gpx2	262.409	2.03773	0.621936	3.27643	0.00105129	0.0047811
Irgm2	103.148	1.52606	0.46586	3.27579	0.00105366	0.00478796
Eif2c4	39.4167	1.58497	0.483837	3.27585	0.00105346	0.00478796
Slc6a7	73.2088	3.55978	1.08726	3.27407	0.0010601	0.004812
Pcsk1n	46.6584	1.80095	0.550499	3.27149	0.00106983	0.00485221
2020-09-01	63.2196	1.58624	0.484909	3.27121	0.0010709	0.00485575
Lck	421.005	1.8149	0.554996	3.27012	0.00107501	0.00487175
Mir5107	16.1659	2.3809	0.728101	3.27001	0.00107542	0.00487229
Sox8	20.8952	1.8889	0.577946	3.26829	0.00108199	0.00489279
Mab21l3	14.2895	1.58716	0.48571	3.26771	0.00108423	0.00489941
Map9	8.46581	3.22169	0.986453	3.26593	0.00109104	0.00492305
Kcnk1	184.621	2.34153	0.717074	3.2654	0.00109309	0.00492967
Scg3	267.17	1.07139	0.328127	3.26515	0.00109405	0.00493245
S1pr4	72.4479	1.66343	0.50985	3.26259	0.00110397	0.00497338
Foxd1	18.1129	3.36128	1.03033	3.26234	0.00110496	0.00497649
Igsf9	28.8253	1.6692	0.511857	3.26106	0.00110998	0.00499641
Aqp4	882.351	1.41947	0.435276	3.26107	0.00110991	0.00499641
I830012O16Rik	9.87677	2.51541	0.77186	3.2589	0.00111846	0.00502512
Bpifb1	5.32717	2.45738	0.754232	3.25812	0.00112152	0.00503748
Itga2b	4.30787	3.36138	1.03186	3.25759	0.00112364	0.00504338
Hgf	84.048	2.33126	0.716183	3.25512	0.00113344	0.00508558
Il18bp	1073.64	2.61417	0.803338	3.25414	0.00113737	0.00510008
Cgn	2215.37	1.85616	0.570478	3.25369	0.00113918	0.00510586
Degs2	103.938	1.46882	0.451499	3.2532	0.00114111	0.00511179
Inha	7.15281	2.94756	0.906044	3.25321	0.00114108	0.00511179
Mtm1	89.8789	1.07424	0.330669	3.24869	0.00115939	0.00518398
2900002K06Rik	17.8838	2.23862	0.689572	3.24639	0.00116878	0.00522314
Dnase1	17.6358	2.77483	0.854817	3.24611	0.00116993	0.00522691
Fgfbp1	26.9956	1.24124	0.382822	3.24235	0.00118548	0.00528649
Il17rb	8.77705	2.89729	0.893603	3.24225	0.00118589	0.0052869
Mknk1	14.9254	3.23917	1.00031	3.23815	0.00120307	0.00535493
Scgb3a2	15.0089	1.14836	0.354736	3.23723	0.00120696	0.0053696
Rprm	11.0872	2.52166	0.779081	3.23671	0.00120917	0.00537495
Cldn1	13.2327	3.38256	1.04534	3.23584	0.00121285	0.00538844
Nod2	100.066	1.99684	0.617846	3.23193	0.00122956	0.00544966
Lyst	52.2922	2.19765	0.680961	3.22728	0.00124973	0.00552737
Atp6v0a4	18.4897	1.47051	0.455767	3.22644	0.00125339	0.00553909
Ttc21a	13.6114	3.63497	1.127	3.22535	0.00125817	0.00555586
Gnao1	116.582	2.68868	0.833813	3.22456	0.00126166	0.00556835
C130074G19Rik	6.43111	3.9894	1.23746	3.22386	0.00126473	0.00558043
Irx3	3.92063	3.58843	1.11527	3.21753	0.00129299	0.00569009
Arhgap4	394.757	2.49637	0.77653	3.21477	0.00130547	0.00573448
Sytl1	315.932	3.11057	0.968023	3.21332	0.0013121	0.00575754
Fam149a	9.44646	2.40329	0.748066	3.21267	0.00131507	0.00576607
Paqr6	24.2819	2.04724	0.638012	3.20879	0.00133297	0.00583123
Chdh	5.11424	3.9228	1.22247	3.20892	0.00133233	0.00583123
Hivep1	421.621	2.54289	0.792459	3.20886	0.00133261	0.00583123
Casp1	124.42	1.54378	0.48136	3.20712	0.00134072	0.00586161
Nxpe4	177.913	2.05398	0.64048	3.20694	0.00134154	0.00586367
Tifa	13.4052	2.50867	0.782339	3.20663	0.00134298	0.0058669
Akr1c12	30.6485	1.21949	0.380369	3.20607	0.00134562	0.00587692
Abca8a	67.1499	1.39765	0.435962	3.20591	0.00134638	0.00587725
Aph1c	5.48875	2.66804	0.832427	3.20513	0.00135	0.0058853
Dtx3l	9.77872	4.07553	1.27185	3.20442	0.00135336	0.00589523
Pigh	22.3709	2.55906	0.79865	3.20423	0.00135423	0.00589602
Gimap6	306.239	1.26607	0.395449	3.20161	0.00136664	0.00594233
Fcer2a	15.6912	2.52772	0.790169	3.19896	0.00137926	0.00598632
Apod	13.2409	2.8561	0.89388	3.19517	0.00139747	0.00605438
Ppargc1a	232.516	1.01856	0.318793	3.19505	0.00139807	0.00605542
Hpn	86.8079	1.43688	0.449761	3.19475	0.00139951	0.00605784
Prkaa2	15.5215	2.65048	0.830248	3.19239	0.00141099	0.00609874
Olfml1	23.2564	1.2873	0.403283	3.19206	0.00141262	0.00610265
Mast1	11.4419	1.12083	0.351161	3.19179	0.00141392	0.00610667
Mylip	108.511	1.93342	0.605967	3.19063	0.00141963	0.00612503
Ablim3	112.246	2.51141	0.787297	3.18992	0.00142313	0.00613579
Grina	242.708	1.49305	0.468568	3.1864	0.00144056	0.00618567
Pla2g7	82.9683	1.27972	0.401608	3.18649	0.00144012	0.00618567
Pdk4	5.03334	3.57476	1.1222	3.1855	0.00144502	0.00620258
Pmp22	5.25728	5.40206	1.69593	3.18531	0.00144597	0.00620496
Tmem218	9.85126	2.63001	0.825781	3.18488	0.00144814	0.00621119
4930431F12Rik	6.71414	3.13412	0.984175	3.18452	0.00144995	0.00621496
Sema4d	101.359	1.66955	0.524294	3.18438	0.00145066	0.00621496
Ccdc108	7.97362	3.76203	1.18157	3.18392	0.00145293	0.00621899
Nr4a2	19.891	2.42653	0.762166	3.18373	0.00145392	0.00622004
Gata2	8.06463	4.33276	1.3609	3.18374	0.00145387	0.00622004
Pon1	100.4	2.93348	0.921783	3.1824	0.0014606	0.00624384
Mafb	92.4431	1.63715	0.514891	3.1796	0.00147476	0.00628991
Gad1	17.6916	4.05576	1.27674	3.17665	0.00148985	0.00634336
A330040F15Rik	21.4943	1.68808	0.531688	3.17494	0.00149866	0.00636705
Gm8773	6.01592	4.19547	1.32139	3.17503	0.00149819	0.00636705
Ptplad2	18.525	2.54093	0.800731	3.17327	0.00150733	0.00639786
Bmpr2	232.21	1.318	0.415562	3.1716	0.00151599	0.00642808
Abl2	43.5461	1.55745	0.491102	3.17133	0.0015174	0.00643081
Cyp4b1	40.7395	1.25981	0.397392	3.1702	0.00152336	0.00645278
Add3	215.802	1.00696	0.31768	3.16973	0.00152583	0.00645997
4931429I11Rik	122.831	1.83959	0.580606	3.16839	0.00153285	0.00648313
Pcdhb5	27.4434	1.99515	0.63007	3.16655	0.0015426	0.00651944
Syt5	16.9072	1.68974	0.533872	3.16508	0.00155042	0.00654753
Abca1	48.7588	1.86177	0.588422	3.16401	0.00155611	0.0065649
Scgb1a1	21.6411	1.52103	0.480805	3.16351	0.00155876	0.00657176
Socs1	79.375	1.21833	0.385227	3.16262	0.00156359	0.00658983
Rab44	15.8141	2.21403	0.700383	3.16116	0.0015714	0.00661941
Bpifa1	600.846	1.07571	0.340651	3.15779	0.0015897	0.00668473
Ly6g6d	118.413	1.41452	0.447945	3.15779	0.0015897	0.00668473
Clcf1	116.606	1.18811	0.376269	3.15762	0.00159063	0.00668696
Cdc42ep3	8.95265	5.68669	1.80158	3.1565	0.00159673	0.00670757
Dnase2b	1043.93	2.11536	0.670208	3.15627	0.001598	0.00671119
Ccl5	15.7248	2.64298	0.837637	3.15528	0.00160345	0.00672946
Pcsk1	126.143	2.38141	0.754742	3.15526	0.00160355	0.00672946
Rnft2	9.64844	2.28855	0.726281	3.15105	0.00162686	0.00681359
Sidt1	5.45387	3.01504	0.958534	3.14547	0.00165821	0.00693102
P2ry1	26.8786	2.7483	0.874418	3.14301	0.00167219	0.00698423
Plekha8	224.199	1.14671	0.364856	3.14291	0.00167275	0.0069848
Prkcb	229.956	2.67969	0.852998	3.1415	0.00168084	0.00701161
Stfa3	179.185	1.02609	0.326638	3.14137	0.00168162	0.00701309
Sash3	8.35528	3.306	1.05311	3.13929	0.0016936	0.00705203
Arhgap8	10.2626	4.87267	1.55269	3.13822	0.00169978	0.0070712
Greb1l	10.1036	2.36075	0.752855	3.13573	0.0017143	0.00712453
Ccl3	364.103	2.44221	0.778884	3.13553	0.00171546	0.00712583
Spry1	15.9688	1.8626	0.594207	3.1346	0.00172087	0.00714121
Slc46a3	23.5683	2.21712	0.707785	3.13247	0.00173342	0.00718794
Syt13	30.7844	1.71431	0.547295	3.13233	0.00173423	0.00718953
Ttc16	4.55647	3.42952	1.09537	3.13092	0.00174259	0.00721615
Gimap8	5.23285	3.64059	1.16313	3.12999	0.00174813	0.0072346
Tspan18	29.6631	1.7972	0.574257	3.1296	0.00175043	0.00724231
Cyp27a1	3.74134	4.40346	1.40806	3.12731	0.00176411	0.00728453
Ikzf3	192.529	1.31378	0.420182	3.12668	0.0017679	0.00729477
Slc9a9	11.4094	2.29841	0.735296	3.12583	0.00177307	0.00731428
Akr1b7	8.45762	2.06279	0.659935	3.12575	0.00177355	0.00731446
Plekhd1	52.287	2.45632	0.786139	3.12454	0.00178084	0.00734093
Atoh8	236.059	1.4564	0.466215	3.12387	0.00178488	0.00735214
Prss23	13.485	1.73764	0.556328	3.1234	0.00178776	0.00736217
A330023F24Rik	2.72926	3.93508	1.26	3.12308	0.0017897	0.00736498
Dhps	8.34394	3.6546	1.1703	3.12279	0.00179146	0.00737016
Il13ra1	73.1184	1.43765	0.460481	3.12206	0.00179587	0.00738652
Fam129c	15.5487	2.0489	0.656611	3.12042	0.00180592	0.00742055
Diap2	25.1553	3.63625	1.16558	3.11968	0.00181047	0.00743378
Csf3	10.3872	1.58881	0.509331	3.11941	0.00181213	0.00743874
Zbtb10	15.8913	1.46904	0.471489	3.11575	0.00183477	0.00751142
Mapk15	40.0537	2.31492	0.743081	3.1153	0.00183759	0.00752114
Fam84b	139.628	1.471	0.472552	3.1129	0.0018526	0.00756962
Il11	49.6332	1.54411	0.496409	3.11057	0.00186727	0.00762212
Fam46a	187.454	1.37594	0.442464	3.10972	0.00187264	0.00764028
2610203C22Rik	123.669	2.56843	0.827407	3.1042	0.00190795	0.00776732
Wdr52	7.64785	2.06438	0.665482	3.10208	0.00192165	0.00780789
Cds1	178.463	1.54373	0.497682	3.10185	0.00192315	0.00781019
Exph5	156.598	1.25766	0.405513	3.1014	0.00192605	0.00781916
Krt14	277.978	1.79938	0.580913	3.0975	0.0019516	0.0079123
Csrnp1	59.6843	1.43247	0.462709	3.09583	0.00196263	0.00794623
Vegfc	8.62985	4.7029	1.51921	3.09563	0.00196397	0.00794897
Gbp7	5.70449	2.85364	0.921943	3.09524	0.00196652	0.00795543
Fut7	16.9068	1.43489	0.46357	3.0953	0.00196614	0.00795543
Sytl3	208.787	2.21213	0.714823	3.09466	0.00197041	0.0079654
Kcnip3	38.705	2.56482	0.829181	3.0932	0.00198012	0.00800026
Sp100	12.5877	2.30596	0.745957	3.09128	0.00199296	0.00804104
Cpeb3	12.5552	3.32428	1.07588	3.08983	0.00200273	0.00807073
Kctd12	229.407	1.27843	0.413819	3.08934	0.00200604	0.00807956
Robo1	17.5123	2.12794	0.689176	3.08766	0.00201736	0.00811257
Gng2	144.703	2.28124	0.740079	3.08243	0.0020532	0.00823643
Gm16130	83.3192	2.26098	0.733574	3.08215	0.00205514	0.00824222
Xist	263.709	2.57639	0.83614	3.08129	0.00206104	0.00826194
Col5a3	368.032	1.70235	0.552866	3.07913	0.00207603	0.00831206
BC100530	64.0735	1.69066	0.549276	3.07799	0.00208405	0.00834019
Ccdc30	7.9018	2.73341	0.888263	3.07725	0.00208921	0.00835486
Stx17	18.5032	2.18051	0.708791	3.07638	0.00209532	0.00837328
Adam28	1106.16	1.68239	0.547056	3.07534	0.00210259	0.00839803
Clec2i	244.054	2.22492	0.723483	3.07528	0.00210302	0.00839803
Agap2	40.669	2.60302	0.847427	3.07168	0.00212861	0.00847595
Trim30b	23.4197	2.93999	0.957532	3.07039	0.0021378	0.00850648
Slamf8	202.069	1.18946	0.387536	3.0693	0.00214561	0.0085355
Syp	13.7151	2.65992	0.866662	3.06916	0.00214663	0.00853754
Gp49a	9.47633	3.07588	1.00242	3.06845	0.00215171	0.00855369
Pdzd7	268.191	2.5157	0.820006	3.0679	0.00215566	0.00856734
Rsg1	14.148	2.79446	0.911114	3.06708	0.00216162	0.00858695
Ccdc40	45.775	2.63463	0.859061	3.06687	0.00216311	0.00859085
Smagp	9.39248	4.55961	1.48747	3.06534	0.00217422	0.00862472
Vps37d	10.5865	4.62308	1.50902	3.06363	0.00218671	0.00866607
C730036E19Rik	183.112	2.40836	0.786165	3.06342	0.00218821	0.00866995
Lrrc16b	102.279	2.66432	0.869759	3.06328	0.00218925	0.00867201
Zmym6	125.867	2.80197	0.915357	3.06107	0.0022055	0.00872607
Ssh2	151.644	1.27924	0.418409	3.05739	0.0022327	0.00882118
Gm12185	13.5993	2.22616	0.728215	3.05702	0.00223552	0.00883021
Dlec1	97.6115	1.29157	0.422535	3.05673	0.00223766	0.00883658
Ntrk2	6.64667	2.64497	0.86571	3.05527	0.00224861	0.00887145
Psd4	287.438	1.69423	0.554578	3.05498	0.00225072	0.00887769
Hcst	2.57692	4.3572	1.42632	3.05486	0.00225166	0.00887929
Rcn1	6.4151	2.50161	0.818977	3.05456	0.00225392	0.00888559
Faah	18.508	3.55195	1.16412	3.05117	0.00227948	0.00896634
Pltp	16.3316	1.61415	0.529126	3.0506	0.00228388	0.00898073
Rsad2	5.30918	2.95079	0.967463	3.05003	0.00228815	0.00899143
Fbxl22	10.1842	3.80789	1.24857	3.0498	0.00228993	0.00899631
Sorcs2	138.474	2.84403	0.9326	3.04957	0.00229169	0.00900065
Aqp5	77.9307	1.35482	0.444418	3.04854	0.0022996	0.0090258
Mycbpap	336.351	1.27931	0.41994	3.04642	0.0023158	0.00907665
Tanc2	6.15805	2.31809	0.761055	3.04589	0.00231992	0.00909064
Rhbdl2	17.0163	2.06917	0.679592	3.04472	0.00232896	0.00912181
Slc41a3	258.577	1.14187	0.375046	3.0446	0.00232986	0.00912321
Zxda	15.262	1.84908	0.60751	3.0437	0.00233688	0.00914212
Tnc	85.2715	1.95996	0.644349	3.04177	0.00235192	0.00918807
Ier5	516.363	2.31564	0.761764	3.03984	0.00236704	0.00924069
Ramp2	39.6851	1.69509	0.557711	3.03937	0.00237071	0.00925286
Rin3	126.132	1.45066	0.477314	3.03922	0.0023719	0.00925316
Nudt16	16.1707	1.85655	0.611271	3.0372	0.00238785	0.00930674
Trim2	32.5976	2.39798	0.789869	3.03592	0.00239803	0.00933336
Megf6	18.6889	1.09463	0.360643	3.03523	0.00240352	0.00935037
D430036J16Rik	125.578	1.14677	0.37804	3.03345	0.00241771	0.00939903
Bst2	7.49158	2.1058	0.695014	3.02987	0.00244656	0.00950457
Pfkfb2	13.4662	3.47554	1.14759	3.02854	0.00245739	0.00954325
Muc5ac	13.7073	2.19243	0.724405	3.02652	0.00247385	0.00959722
Clrn3	2.35767	4.73591	1.5654	3.02537	0.00248332	0.00962397
Grem2	6.3074	2.82865	0.935504	3.02366	0.00249733	0.00967261
Ypel3	22.6391	1.96988	0.651827	3.02209	0.00251037	0.00971637
Cxcl11	74.3863	2.05611	0.680481	3.02156	0.00251475	0.00972882
Dpp7	7.22738	3.21752	1.06518	3.02062	0.00252256	0.00975678
Cpb2	12.1445	2.33511	0.773589	3.01854	0.00253998	0.00981283
Capsl	95.137	1.14249	0.378511	3.01839	0.00254125	0.00981416
Col4a3	16.1283	1.58926	0.526567	3.01815	0.00254322	0.00981628
Entpd2	18.3855	1.72498	0.571572	3.01795	0.00254489	0.00982043
Pkp1	360.512	2.14949	0.712728	3.01586	0.00256252	0.00987555
Abp1	28.3787	1.84507	0.611892	3.01535	0.00256682	0.0098823
H2-T10	6133.43	1.2828	0.425526	3.01461	0.00257307	0.00990179
Tm4sf20	243.248	1.11856	0.371218	3.01321	0.00258499	0.00993737
H2-Aa	41.7592	2.18223	0.724231	3.01318	0.00258528	0.00993737
Plcd1	190.714	2.9113	0.966357	3.01265	0.00258974	0.00995221
Ltf	295.673	2.08504	0.692612	3.0104	0.002609	0.010017
Lpcat2	14.135	2.7937	0.928075	3.01021	0.00261066	0.0100211
Dpy19l3	11.4206	1.79101	0.595004	3.01008	0.00261178	0.0100231
Eps8l3	72.0769	1.76481	0.58633	3.00992	0.00261318	0.0100262
Cdkn1c	26.8779	1.2474	0.414725	3.00778	0.00263164	0.0100854
Lgi4	138.508	1.44857	0.481784	3.00668	0.00264117	0.0101058
P2ry10	15.4626	2.18351	0.726657	3.00488	0.00265689	0.0101598
Fam71a	6.85555	4.79227	1.59506	3.00445	0.00266062	0.0101709
Tet2	51.477	1.30405	0.434172	3.00354	0.00266857	0.0101966
Arhgap36	306.96	2.2013	0.733675	3.00038	0.00269645	0.0102844
Cyp4f18	18.7852	2.74099	0.913579	3.00028	0.00269733	0.0102854
Irf5	8.23992	4.33208	1.44457	2.99887	0.00270983	0.010326
A630001G21Rik	16.3825	2.37772	0.793119	2.99793	0.00271817	0.0103493
Esam	25.0556	2.01185	0.671404	2.99649	0.00273111	0.0103881
Gja4	205.562	1.50318	0.502188	2.99326	0.00276014	0.010489
Zfp750	12.8503	3.84307	1.28395	2.99318	0.0027609	0.0104896
Grin2c	108.808	1.07122	0.358028	2.992	0.00277152	0.0105203
Spats2l	571.949	1.76617	0.590447	2.99125	0.00277842	0.0105417
Calhm2	23.9885	1.61429	0.539818	2.99043	0.00278583	0.0105651
Meg3	233.011	1.7432	0.583166	2.98919	0.00279714	0.0105912
Slc30a2	418.202	1.12685	0.377134	2.98792	0.0028088	0.0106233
Gpr98	14.6702	2.37227	0.79424	2.98685	0.0028187	0.0106559
Ssc5d	3.96072	5.49102	1.83966	2.98481	0.00283758	0.0107149
Ildr1	78.6669	2.73246	0.915542	2.98453	0.00284017	0.0107177
Arl4c	29.3827	1.83904	0.616284	2.98407	0.00284438	0.0107312
Gabrq	81.7909	1.28641	0.431407	2.98191	0.00286459	0.0107928
Ceacam20	24.7447	1.95858	0.657509	2.97879	0.00289387	0.0108884
Stat4	14.5881	3.06597	1.02965	2.97768	0.00290441	0.0109158
Fgd2	23.5619	2.71422	0.911658	2.97723	0.00290861	0.0109267
Mx2	189.067	2.19249	0.736634	2.97636	0.00291693	0.0109555
H2-M2	36.5281	1.53084	0.51441	2.97591	0.00292124	0.0109648
Zfp612	5.02526	3.32506	1.11733	2.97589	0.00292138	0.0109648
Mylk	9.19864	3.31041	1.11301	2.97429	0.0029367	0.0110174
Gprasp2	186.743	1.61094	0.541925	2.97263	0.00295256	0.0110666
Pbld2	179.704	1.09002	0.366694	2.97258	0.00295311	0.0110666
Cd244	5.1747	3.6503	1.22822	2.97202	0.00295852	0.0110803
Rfx2	28.4907	1.7648	0.594313	2.96948	0.00298307	0.0111688
Kif27	6.24091	3.35817	1.13109	2.96897	0.00298802	0.0111799
Col4a4	18.1268	2.39425	0.806584	2.96838	0.00299375	0.0111913
Spint1	4.76178	5.25832	1.77198	2.96749	0.00300241	0.0112187
Slc4a5	21.894	1.0444	0.352005	2.96701	0.00300711	0.0112287
Ntng2	97.142	1.10609	0.372838	2.96669	0.00301029	0.0112355
Kcne2	150.859	1.46608	0.494234	2.96636	0.00301345	0.0112448
Oas1f	7.10934	4.46296	1.50558	2.96429	0.00303386	0.0113109
Myb	150.61	1.62467	0.549289	2.95777	0.00309876	0.0115228
Agmo	38.2964	1.80273	0.609619	2.95713	0.00310513	0.0115357
Rtn4rl1	11.5483	2.17605	0.736175	2.95589	0.00311769	0.0115745
Agbl2	10.5683	3.40136	1.15188	2.95286	0.00314841	0.0116808
Cd4	2.79946	4.47514	1.51682	2.95033	0.00317431	0.0117659
Arhgap9	34151.8	1.60629	0.544488	2.95008	0.00317687	0.0117707
Irs1	826.382	1.4744	0.49996	2.94904	0.00318764	0.0117969
Ankrd33b	11.4035	2.48791	0.843818	2.9484	0.00319426	0.0118116
Bckdhb	19.1201	2.03943	0.691704	2.94842	0.00319403	0.0118116
Tmem54	56.0548	1.5734	0.534053	2.94614	0.00321763	0.0118724
Vash1	22.8925	2.20005	0.746761	2.94613	0.00321781	0.0118724
B3gnt8	14.7861	2.32549	0.789916	2.94397	0.00324036	0.0119388
Cpeb4	34.4839	5.01824	1.7045	2.94412	0.00323877	0.0119388
Gngt2	7.61675	2.34838	0.798152	2.94227	0.00325811	0.0119947
Dtx1	837.4	2.05369	0.698072	2.94195	0.00326151	0.0120019
Fat1	7.12569	2.37573	0.807602	2.94171	0.00326409	0.0120087
Amn	15.6107	1.6875	0.573771	2.94107	0.00327076	0.012028
Cacna1c	101.556	1.62202	0.551776	2.93964	0.00328596	0.0120733
S100a7a	528.444	1.54016	0.52429	2.93762	0.00330745	0.0121177
Tshz2	21.5056	1.79006	0.609304	2.93788	0.00330469	0.0121177
Bend7	3.61607	4.35076	1.48152	2.93669	0.00331737	0.0121381
BC064078	466.082	1.37494	0.468366	2.93562	0.00332887	0.0121721
Fignl2	15.2884	1.9684	0.670743	2.93466	0.00333916	0.0122071
Ube2l6	10.3904	2.33498	0.795825	2.93403	0.00334589	0.0122237
Fyb	40.7192	1.90743	0.650128	2.93392	0.00334706	0.0122253
Phactr2	3.06927	4.61703	1.57594	2.92971	0.0033928	0.01236
Kcnq5	31.611	1.5973	0.545384	2.92876	0.00340318	0.0123924
Lmo2	59.673	1.01003	0.345027	2.9274	0.00341804	0.012433
Tmc7	235.495	1.72466	0.589242	2.92691	0.00342351	0.0124448
Arhgap30	7.56018	1.99045	0.680035	2.92697	0.00342278	0.0124448
Agtr1a	5.25175	2.56846	0.878939	2.92223	0.00347539	0.0126115
Sox21	49.7469	1.26299	0.432301	2.92155	0.00348292	0.0126333
Ptpn22	17.2188	1.10816	0.379354	2.92116	0.00348726	0.0126436
Dnahc10	9.31722	4.54366	1.55597	2.92015	0.00349865	0.0126794
Zfp956	71.4771	3.06032	1.04855	2.91862	0.00351581	0.0127278
4930523C07Rik	12.7271	1.42875	0.489846	2.91674	0.00353709	0.012791
Cd200	2.23665	4.66252	1.60076	2.9127	0.00358323	0.0129467
Cldn8	24.677	2.125	0.729716	2.9121	0.0035901	0.0129631
Dnaic2	3.07861	3.19044	1.09598	2.91104	0.00360222	0.0129985
Igsf6	7.57326	4.20479	1.44455	2.9108	0.00360508	0.0130059
Chgb	46.8339	1.01162	0.347641	2.90996	0.00361471	0.0130323
Krtap17-1	126.08	2.48823	0.855572	2.90827	0.00363434	0.0130918
Slc27a1	116.582	1.26211	0.434467	2.90496	0.00367299	0.0132139
Cd36	3.80773	5.43026	1.86955	2.90458	0.00367749	0.0132244
5730559C18Rik	2381.67	1.53475	0.528508	2.90393	0.00368508	0.0132489
Frem2	12.1384	2.03592	0.70199	2.90021	0.00372913	0.0133819
Cyp39a1	59.1368	1.14371	0.394673	2.89788	0.00375692	0.0134667
Gm19461	30.059	2.19193	0.758859	2.88845	0.00387144	0.0138475
Irf8	9.24243	3.77847	1.30882	2.88692	0.00389028	0.0139029
Ntn1	32.2642	1.56735	0.543719	2.88266	0.00394338	0.0140657
Cited4	3.43492	3.79397	1.31681	2.88117	0.00396199	0.0141231
Prrg4	8.98691	2.77102	0.962796	2.87809	0.00400087	0.0142344
Cxcl3	25.6934	1.56234	0.542996	2.87725	0.00401159	0.0142574
Cst7	4.21659	3.6482	1.26831	2.87642	0.00402209	0.0142856
Cacna1b	41.1834	1.97471	0.687313	2.87309	0.00406482	0.0144159
Spata18	56.6741	1.41207	0.491615	2.8723	0.00407491	0.0144456
Ppp1r32	47.9563	1.66166	0.578624	2.87175	0.00408212	0.014465
1110017D15Rik	5.02196	4.32969	1.50798	2.87119	0.00408934	0.0144814
Cxcl1	37.0395	1.56792	0.546216	2.87051	0.00409814	0.0145086
Mospd1	52.2009	2.18844	0.762613	2.86966	0.00410908	0.0145359
Gpr30	20.0674	1.74919	0.609541	2.86969	0.00410876	0.0145359
Chad	9.45814	1.98723	0.692514	2.86959	0.00411002	0.0145362
Hydin	5.00729	3.279	1.14276	2.86936	0.00411304	0.0145407
Lilrb3	7.09239	3.33763	1.16373	2.86805	0.0041301	0.0145918
Gpc6	7.94881	3.68907	1.28648	2.86756	0.00413651	0.0146114
Ldhd	51.5404	1.34494	0.469182	2.86656	0.00414954	0.0146481
Col6a3	10.2341	1.43334	0.50029	2.86503	0.00416974	0.0147132
Gng4	30.3131	1.54926	0.540945	2.86399	0.00418342	0.0147522
Kcnj2	6.92025	2.27812	0.795461	2.8639	0.00418456	0.0147531
Pecam1	317.307	3.09138	1.07965	2.86333	0.00419219	0.0147768
Shisa3	66.5293	1.43035	0.499816	2.86175	0.00421306	0.0148348
Sipa1l2	71.5184	2.26965	0.793258	2.86118	0.0042207	0.0148586
Cyth4	4.03163	5.01228	1.7527	2.85975	0.00423975	0.0149068
Prob1	11.0032	1.60323	0.561058	2.85751	0.00426977	0.0149966
Il17ra	18.1159	1.96523	0.687813	2.85722	0.00427373	0.0150074
Fgfr1	144.487	2.05439	0.719238	2.85635	0.00428544	0.0150422
Tgm5	15.2869	2.2676	0.794007	2.85589	0.00429158	0.0150511
Arhgef6	25.0318	2.14361	0.750954	2.85452	0.00431025	0.0151039
Ampd3	25.0695	1.93876	0.679801	2.85196	0.00434511	0.0152006
Vsig2	24.9323	2.15912	0.75756	2.85009	0.00437066	0.0152778
Hs3st6	12.014	2.36539	0.830138	2.84939	0.00438031	0.0153014
Gstt3	119.006	1.74346	0.611864	2.84943	0.00437979	0.0153014
Ifit1	359.599	2.09377	0.734937	2.84891	0.00438694	0.0153181
Nwd1	19.5449	2.3103	0.811195	2.84802	0.00439925	0.0153427
Alpk1	38.3915	2.2354	0.78523	2.84681	0.00441591	0.015384
Cfb	36.0998	1.48652	0.522204	2.84662	0.00441858	0.0153869
Pilra	47.5422	1.82855	0.642406	2.8464	0.00442165	0.015388
Ripk2	23.8991	1.15049	0.404222	2.84619	0.00442458	0.015395
Igfbp6	3.03619	4.6009	1.6183	2.84305	0.00446841	0.0155345
Rcsd1	91.8233	1.79441	0.631222	2.84276	0.00447247	0.0155422
Samsn1	62.7254	2.92654	1.03002	2.84125	0.00449373	0.0155999
Traf3ip3	22.0297	1.09861	0.38717	2.83755	0.00454614	0.0157589
Il6ra	50.2501	2.08061	0.733389	2.83698	0.00455419	0.0157771
Pnma1	158.68	2.69159	0.949229	2.83555	0.00457465	0.0158316
Baiap3	21.554	1.4652	0.517381	2.83196	0.00462637	0.0159775
Ptchd2	50.3748	1.27881	0.451731	2.83091	0.00464156	0.0160267
Gm20594	235.662	1.69509	0.598933	2.83019	0.00465209	0.0160564
H2-Eb1	100.432	2.42545	0.857129	2.82974	0.00465861	0.0160722
Hopx	6.11704	2.1732	0.768706	2.82709	0.00469736	0.0162026
Mpped2	7.7363	3.05956	1.08269	2.8259	0.00471479	0.0162426
Ms4a7	5.14399	3.33772	1.18172	2.82446	0.00473597	0.0163089
Hspa1a	13.8351	2.3601	0.835738	2.82397	0.00474335	0.0163276
Acsm1	13.8887	1.83115	0.64861	2.82318	0.00475492	0.0163638
Atp6v1c2	398.121	2.17347	0.769881	2.82312	0.00475582	0.0163638
Trnp1	24.2143	2.44216	0.865609	2.82132	0.0047827	0.0164461
Ofd1	26.6814	2.02221	0.717191	2.81962	0.00480804	0.0165078
Cd163	13.5534	1.5308	0.542922	2.81956	0.00480895	0.0165078
Cmtm8	30.3505	1.77819	0.630669	2.81952	0.0048095	0.0165078
Col4a6	308.105	1.83832	0.652052	2.81929	0.00481304	0.0165165
Atp8a2	12.3946	2.11895	0.751625	2.81915	0.00481505	0.01652
Itk	53.1849	1.59878	0.567372	2.81786	0.00483443	0.0165763
Spag16	3.72593	3.46597	1.23006	2.81773	0.00483643	0.0165798
Plcb2	12.8086	1.04844	0.37242	2.81519	0.00487478	0.016701
AI118078	4.67404	3.46048	1.22971	2.81407	0.0048918	0.0167559
Hlx	77.3503	1.17743	0.418552	2.81312	0.0049064	0.016799
Lrrc71	4.97958	2.52181	0.897174	2.81083	0.00494137	0.0169084
Zfp521	120.627	2.20428	0.784715	2.80902	0.00496932	0.016997
Slc24a3	11.0527	1.78464	0.635738	2.80719	0.0049975	0.0170725
Ccdc24	50.9854	2.63423	0.938775	2.80603	0.00501563	0.0171274
Sptssb	31.1713	2.25596	0.804589	2.80387	0.00504931	0.0172249
Mdn1	96.6075	1.05315	0.375678	2.80333	0.00505784	0.0172411
Ecm2	265.67	1.08085	0.385564	2.80331	0.00505817	0.0172411
Ptpn7	8.41997	3.08627	1.1013	2.80238	0.00507278	0.0172838
Pla2g2d	4.99501	2.08575	0.744366	2.80205	0.00507792	0.0172943
Snhg11	796.844	1.14754	0.409554	2.80193	0.00507972	0.0172969
Lypd3	9.59182	2.07282	0.74016	2.8005	0.00510236	0.0173634
Exoc3l4	23.455	1.72811	0.617104	2.80036	0.00510457	0.0173674
Rbm12b1	45.1585	2.22638	0.79523	2.79967	0.00511556	0.0174012
Gm19897	72.5554	1.31059	0.468281	2.79873	0.00513041	0.0174411
Gprc5c	145.947	1.35976	0.48612	2.79717	0.00515529	0.0175071
Reg3g	74.0936	2.12472	0.759612	2.79712	0.00515611	0.0175071
Dgkg	142.224	1.61502	0.577819	2.79503	0.00518941	0.0175988
Slc2a3	10.4359	2.13885	0.765396	2.79443	0.00519916	0.0176283
Gm11346	166.269	1.97797	0.70844	2.79201	0.00523811	0.0177496
Guca2b	3.05214	3.17128	1.13637	2.79072	0.00525915	0.0178064
Sox2	10.9736	2.20935	0.791655	2.7908	0.00525786	0.0178064
Acox2	20.3495	2.55507	0.915756	2.79012	0.00526879	0.0178318
Pthlh	8.60955	2.3536	0.843985	2.78867	0.00529249	0.0179012
Elf5	40.5744	1.05959	0.380127	2.78747	0.00531218	0.0179497
Evi2b	24.779	2.12192	0.761212	2.78756	0.00531065	0.0179497
Apoo	36.1491	1.19456	0.428545	2.78748	0.00531204	0.0179497
Slc7a3	7.54625	3.23057	1.1592	2.78689	0.0053216	0.0179742
Siglecg	6.70296	2.23532	0.802835	2.78429	0.00536454	0.0180619
Olfr1033	11.5284	1.50417	0.540387	2.78351	0.00537738	0.0180969
Chst11	8.38776	2.88842	1.038	2.78268	0.00539115	0.0181323
Dsc3	3.71865	3.90079	1.40222	2.78186	0.00540478	0.0181668
S100g	2.94683	5.06035	1.81915	2.78171	0.00540725	0.0181682
Casr	982.411	1.53836	0.55339	2.77989	0.00543774	0.018245
Tmprss13	1571.76	1.55506	0.559372	2.78001	0.00543573	0.018245
Serpinb8	13.6369	1.8777	0.675755	2.77867	0.00545825	0.0183092
Elovl7	23.0146	2.22133	0.799586	2.7781	0.00546786	0.0183313
Arhgap25	27.6467	1.16419	0.419253	2.77681	0.00548952	0.0183754
Cpm	14.5516	1.59343	0.574074	2.77566	0.00550899	0.0184323
Csf2rb2	101.492	1.27622	0.459954	2.77466	0.00552591	0.0184631
Ptp4a3	30.2531	1.39311	0.502381	2.77302	0.00555384	0.0185271
Rdh1	371.676	1.35884	0.490035	2.77295	0.00555513	0.0185274
Ikzf1	49.9916	1.33607	0.481899	2.77251	0.00556252	0.0185484
Clca2	27.9519	1.25179	0.451651	2.77158	0.00557845	0.0185904
Serpina9	933.24	1.54214	0.556659	2.77034	0.00559972	0.0186501
Gm20554	92.9921	2.64589	0.955226	2.76991	0.00560718	0.0186713
Cped1	294.474	1.26843	0.458176	2.76845	0.00563244	0.018733
Prg4	2.9683	4.05774	1.46656	2.76684	0.00566025	0.0188143
Epsti1	10.1302	2.09743	0.758589	2.76491	0.00569383	0.0189071
Plch2	86.3477	1.51936	0.549881	2.76307	0.00572598	0.0189913
Usp2	49.0463	1.39017	0.503153	2.76292	0.0057286	0.0189962
Gm12216	9.86298	2.3813	0.861953	2.76268	0.00573282	0.0190064
AB124611	261.277	2.18127	0.789837	2.76167	0.00575063	0.0190579
Medag	6.08261	4.25261	1.54157	2.75863	0.00580451	0.0192054
Fbxl2	2.88156	5.0278	1.82261	2.75857	0.00580547	0.0192054
Trpv4	6.77817	3.81688	1.38415	2.75756	0.00582348	0.0192422
Nipal2	11.3391	1.90825	0.692183	2.75685	0.00583602	0.0192722
Ly6h	29.8101	1.35457	0.491979	2.7533	0.0058997	0.0194672
Ccdc130	35.559	1.49453	0.543095	2.75187	0.00592558	0.0195448
Itih3	4.92119	3.55929	1.29355	2.75158	0.00593093	0.0195512
Gm12942	5.32771	2.06838	0.752318	2.74934	0.00597151	0.0196528
Niacr1	3.39467	2.94897	1.0729	2.74861	0.00598485	0.0196899
Cd200r1	529.175	1.98874	0.723997	2.7469	0.00601623	0.0197737
Eno2	60.8588	1.31865	0.480118	2.74651	0.00602337	0.0197933
Dnajc12	5.09699	3.92302	1.42863	2.74601	0.00603251	0.0198155
Vav1	78.7208	1.67985	0.612028	2.74473	0.00605615	0.0198854
Kcnip2	14.6899	2.64944	0.965584	2.74387	0.00607192	0.0199254
Mageh1	18.5579	1.84857	0.673778	2.74358	0.00607727	0.0199391
Tcerg1l	5.31264	2.94139	1.07235	2.74293	0.00608933	0.0199669
Lor	62.1344	1.23824	0.451446	2.74282	0.00609137	0.0199697
Garem	196.129	1.06318	0.387665	2.74253	0.00609684	0.0199837
Sema3d	63.694	1.26936	0.463148	2.74073	0.00613026	0.0200696
Ybx2	8.18215	2.10235	0.76731	2.73989	0.00614592	0.0201131
Esr1	7.79364	2.18002	0.796048	2.73855	0.00617112	0.0201876
Mir24-2	58.2829	1.23252	0.45013	2.73815	0.00617858	0.0201948
Slitrk6	13.2662	1.72791	0.631211	2.73745	0.00619183	0.0202185
Tagap	18.3725	1.65575	0.604848	2.73747	0.00619134	0.0202185
Emb	6.14762	1.8873	0.689467	2.73734	0.00619385	0.0202185
Gstt1	4.43856	2.4635	0.901219	2.73352	0.00626612	0.0204024
Slc16a8	73.166	1.27011	0.464701	2.73318	0.00627267	0.0204121
Grm6	11.4667	1.82178	0.667589	2.7289	0.00635467	0.0206428
Sardh	2783.79	1.4279	0.523438	2.72792	0.00637345	0.0206878
Slc34a2	18.3926	1.84395	0.675939	2.72798	0.00637238	0.0206878
Slc40a1	3.58189	3.82992	1.40449	2.72692	0.00639293	0.020747
Pik3cd	7.05228	2.47743	0.908594	2.72666	0.0063979	0.0207591
Bmp7	339.161	2.02781	0.74387	2.72603	0.00641009	0.0207905
Chn2	52.609	1.04976	0.385445	2.72351	0.00645931	0.020934
Sntb1	34.4531	2.98914	1.09784	2.72274	0.00647422	0.0209659
Slfn5	506.441	1.33187	0.489284	2.72208	0.00648718	0.0209958
Cadm2	178.687	1.1686	0.429479	2.72098	0.00650888	0.0210335
Hs3st1	435.071	1.25094	0.459803	2.7206	0.00651644	0.0210539
Gca	17.3233	3.24436	1.19278	2.72	0.00652821	0.0210697
Fetub	63.0996	1.60562	0.590452	2.7193	0.006542	0.0210958
Inpp5d	43.5227	1.44906	0.533246	2.71743	0.00657913	0.0212073
Ugt2b36	18.7132	2.16967	0.799013	2.71543	0.0066189	0.0213101
Lyl1	35.3668	1.08316	0.399107	2.71395	0.00664861	0.0213802
Zcchc12	15.8772	2.07229	0.76388	2.71285	0.0066707	0.0214282
Cadps2	41.3217	1.62711	0.599842	2.71256	0.00667653	0.0214387
Gm12250	4.18423	4.56975	1.6847	2.7125	0.00667782	0.0214387
Them6	42.0114	1.28537	0.473908	2.71227	0.00668244	0.0214494
Efcab4b	30.0041	1.08216	0.399293	2.71019	0.00672456	0.0215624
Trpm5	9.04355	1.67211	0.617052	2.70984	0.00673158	0.0215752
Eva1c	77.6414	1.18493	0.437728	2.70699	0.00678963	0.0217351
Gm614	66.0248	1.41097	0.521339	2.70643	0.00680119	0.021768
Fam105a	10.6377	1.97173	0.728633	2.70606	0.0068086	0.0217834
Csf2rb	17.0058	3.29475	1.21879	2.7033	0.00686553	0.0219445
Apoe	7.46739	1.38459	0.512874	2.69967	0.0069408	0.0221386
Ceacam1	105.315	2.77634	1.02847	2.69949	0.00694461	0.0221409
Prom2	1697.12	1.09535	0.405776	2.69939	0.00694663	0.0221409
Plekha4	22.1417	2.55487	0.946441	2.69944	0.00694554	0.0221409
Myo3b	21.5406	1.52728	0.565914	2.69879	0.00695925	0.0221679
Dst	13.7531	2.17927	0.807795	2.6978	0.00697988	0.0222167
Slc1a1	38.5721	1.6467	0.611075	2.69476	0.00704392	0.022395
Trpm4	13.0187	1.39047	0.516044	2.69448	0.00704992	0.0224098
Nrg1	20.6142	1.44091	0.534851	2.69403	0.00705935	0.0224289
Efhb	372.733	1.36758	0.507637	2.694	0.00705994	0.0224289
Ces1f	26.699	2.00497	0.744296	2.69378	0.0070647	0.0224397
Ctnnal1	292.947	1.97758	0.734576	2.69214	0.00709961	0.0225292
AU040972	79.2062	2.75445	1.02423	2.68929	0.00716036	0.0226833
A030009H04Rik	7.09356	2.30654	0.85814	2.68783	0.00719176	0.0227741
Hrh2	1213.66	1.0479	0.389939	2.68733	0.00720251	0.0227995
Odf3b	341.971	1.36942	0.509607	2.6872	0.00720539	0.0228015
Morn1	30.8877	1.05181	0.391497	2.68665	0.00721736	0.0228293
Tbc1d9	12.668	1.79479	0.668321	2.68551	0.00724182	0.0228937
Sema6a	7.00382	3.82812	1.42566	2.68515	0.00724977	0.0229058
Kcnip1	356.124	1.47961	0.551493	2.68291	0.00729844	0.0230248
Dnahc9	6.62967	1.92285	0.716967	2.68193	0.00731998	0.0230797
Rasgrp2	73.1162	1.80116	0.671756	2.68127	0.0073343	0.0231118
Mir142	12.9255	1.32469	0.494365	2.67957	0.00737165	0.0232077
Kcnmb4	35.2317	2.03063	0.757866	2.67941	0.00737517	0.0232144
Lilrb4	6.65322	2.64677	0.98814	2.67854	0.00739432	0.0232615
Cyp11a1	4.20008	3.33108	1.24391	2.6779	0.00740846	0.0233016
Tinag	6.77209	3.54369	1.32424	2.67601	0.00745039	0.0234247
Arhgef16	6.91316	2.14549	0.802373	2.67393	0.00749687	0.0235532
Aif1	6.15269	3.92813	1.47012	2.67197	0.00754072	0.0236731
Ly6f	14.7889	2.41841	0.905802	2.66991	0.00758707	0.0238008
Scgb3a1	14.8391	1.93934	0.727208	2.66684	0.00765692	0.0239929
Sema4a	248.475	1.10392	0.413987	2.66656	0.0076631	0.0240046
Espn	13.2818	1.87665	0.703822	2.66637	0.00766761	0.0240084
Ager	21.9033	1.32562	0.497399	2.6651	0.00769664	0.0240948
Foxp2	15.323	3.05984	1.14844	2.66434	0.00771391	0.0241173
Gm13293	22.2123	1.3647	0.512334	2.66368	0.00772907	0.0241533
Rgma	124.954	1.00622	0.377952	2.66229	0.00776113	0.0242423
Cotl1	25.2135	1.51964	0.571051	2.66113	0.00778791	0.0242988
Gdnf	140.942	1.49895	0.563384	2.66062	0.00779969	0.024331
Brsk2	5.25899	3.39531	1.2769	2.65902	0.00783674	0.0244374
C6	6.47278	3.29203	1.23883	2.65737	0.00787529	0.0245454
Acta2	6.884	1.87869	0.70741	2.65573	0.00791368	0.0246429
Batf2	4.22711	3.32164	1.25092	2.65536	0.00792237	0.0246631
Akr1c13	1184.13	1.25006	0.47087	2.65479	0.00793567	0.0246953
Klhdc7a	5.15607	2.93501	1.10602	2.65367	0.0079621	0.0247637
Hnmt	1186.06	1.05808	0.398964	2.65207	0.00800003	0.0248679
Fam83b	6.20282	5.14989	1.94344	2.64988	0.00805205	0.0250067
Mamstr	386.538	1.3265	0.500589	2.64987	0.00805217	0.0250067
Slurp1	16.9727	1.47316	0.556047	2.64934	0.00806488	0.0250369
Gstt2	23.4125	1.97676	0.746125	2.64937	0.0080641	0.0250369
Ablim2	5.23133	4.43973	1.67604	2.64895	0.00807432	0.0250522
Matk	48.3778	1.12037	0.42311	2.64793	0.00809853	0.0251041
Cckar	20.5739	1.40775	0.53173	2.64748	0.00810933	0.0251329
Fermt3	8.94874	1.53894	0.581556	2.64624	0.00813924	0.0252069
Map3k8	2.92717	4.03917	1.52722	2.64478	0.00817444	0.0253113
Arhgef26	24.3191	1.38839	0.525266	2.64322	0.00821215	0.0253904
Slc17a2	289.843	1.93541	0.732213	2.64324	0.00821168	0.0253904
Wscd1	2.24585	3.64426	1.37951	2.64171	0.00824881	0.0254803
Ccdc146	9.6898	1.82947	0.692528	2.64173	0.0082483	0.0254803
Apoc1	15.1389	1.15965	0.439019	2.64147	0.00825483	0.0254941
Apol6	369.855	1.40021	0.530377	2.64003	0.00828989	0.025593
Adamtsl2	5.06755	3.92828	1.48839	2.63928	0.00830829	0.0256451
Nat8l	113.662	1.71282	0.649386	2.6376	0.00834959	0.025763
Upk3a	175.891	1.25636	0.476491	2.63669	0.00837194	0.0258177
Treml2	2.36266	4.7402	1.79884	2.63514	0.00841017	0.025907
Snora41	10.9888	1.88662	0.71617	2.63432	0.00843066	0.0259557
Pogk	95.0106	2.40832	0.914666	2.633	0.00846345	0.0260423
Cdhr3	3.08941	2.82703	1.07377	2.63281	0.00846829	0.0260513
Ccdc153	9.33672	1.89009	0.717923	2.63272	0.00847038	0.0260513
Gm3893	17.211	1.7472	0.663987	2.63138	0.00850377	0.026128
Arl5c	17.1109	2.9392	1.11745	2.63028	0.00853147	0.0261905
Prex1	207.629	1.0148	0.38593	2.62949	0.00855134	0.0262356
Itga4	66.8255	1.4363	0.546331	2.629	0.00856364	0.0262589
Rab15	133.265	1.06739	0.405997	2.62906	0.0085622	0.0262589
Col20a1	5.97827	2.50267	0.951981	2.62891	0.00856601	0.0262614
Nnat	12.4745	2.09314	0.796227	2.62882	0.0085681	0.026263
Rtn1	33.7589	1.51631	0.577242	2.62682	0.00861864	0.0264082
Cd86	3.35648	3.71996	1.41685	2.62551	0.00865188	0.0265003
Fam217b	26.5909	1.38677	0.528699	2.62299	0.0087161	0.0266532
Pnmal2	85.6362	1.21171	0.461977	2.62288	0.0087191	0.0266575
Ak8	9.34134	2.46751	0.940832	2.62269	0.00872381	0.026667
Gm6484	4.65003	3.77492	1.44005	2.62138	0.00875756	0.0267542
Aatk	17.9576	1.87258	0.714398	2.6212	0.00876215	0.0267542
Arhgdib	418.496	1.4629	0.558313	2.62022	0.00878733	0.0268122
Synpo2	9.52437	1.49317	0.56986	2.62025	0.00878662	0.0268122
Enpp5	1196.57	1.03724	0.396021	2.61915	0.00881484	0.0268618
Dpp6	21.8031	1.12414	0.429358	2.61818	0.00884004	0.0269337
Lcp1	5.99453	3.12169	1.19261	2.61753	0.0088568	0.0269652
Angpt1	291.336	1.4078	0.537854	2.61744	0.00885917	0.0269674
Sfrp1	21.7204	1.06272	0.406295	2.61565	0.0089059	0.0270949
Clec2e	1139.99	1.46946	0.56244	2.61266	0.00898415	0.0273181
Krt83	41.449	1.21487	0.465043	2.61239	0.00899124	0.0273347
Kcna3	6.48868	2.05944	0.788415	2.61212	0.0089982	0.0273509
Rab32	13.4177	1.98131	0.758613	2.61175	0.00900807	0.0273759
Sec16b	9.27332	2.47199	0.947251	2.60965	0.00906352	0.0275045
Cxcr4	8.02008	1.95013	0.747605	2.60851	0.00909375	0.0275762
Evpl	33.2688	1.51163	0.579558	2.60826	0.00910047	0.0275866
Slco4c1	29.9905	1.18268	0.453527	2.60773	0.00911446	0.027619
Mgat5b	9.10051	1.99523	0.765177	2.60754	0.00911948	0.0276292
Ptp4a1	34.7146	1.02705	0.393994	2.60677	0.00913994	0.0276761
Aff3	49.1473	1.31908	0.506041	2.60666	0.00914301	0.0276804
Itgal	11.1861	3.96076	1.52046	2.60498	0.00918792	0.0278013
Gm16880	8.0511	1.7141	0.658718	2.60218	0.00926324	0.0280039
Rasa4	3.17626	4.6688	1.796	2.59955	0.00933453	0.0281685
Plxdc1	7.55836	2.64946	1.02043	2.59641	0.00942033	0.0283865
Zbtb16	5.2947	2.06592	0.796117	2.595	0.0094591	0.0284879
Jazf1	1144.99	1.3887	0.535719	2.59222	0.00953602	0.0286938
F630111L10Rik	8.83693	3.6903	1.42425	2.59105	0.00956841	0.0287757
Gm10814	11.591	1.53338	0.592601	2.58754	0.00966635	0.029039
Cyp2d34	5.43061	3.3892	1.31063	2.58593	0.00971177	0.029144
Rgag4	7.90968	2.85681	1.10677	2.58122	0.0098452	0.0294336
Slc6a15	171.955	1.002	0.388345	2.58018	0.00987501	0.0294944
Cyp4f14	22.454	1.86154	0.721488	2.58014	0.00987612	0.0294944
Afm	9.32937	2.71522	1.05274	2.57919	0.00990332	0.0295598
Nsun7	32.162	1.59511	0.618518	2.57892	0.00991103	0.0295723
P2ry14	36.4929	1.33444	0.517809	2.57708	0.00996389	0.0297035
Mical1	799.052	1.2607	0.489509	2.57544	0.0100111	0.0298232
Ttll6	8.20312	2.33152	0.905457	2.57497	0.0100249	0.029859
Nap1l2	1729.75	1.35153	0.525103	2.57384	0.0100576	0.0299456
Kcnj11	21.7104	1.91066	0.743062	2.57134	0.0101307	0.0301232
Cul9	70.8108	1.29313	0.503348	2.56907	0.0101973	0.0302855
Pilrb1	14.4838	1.38101	0.537962	2.56711	0.0102551	0.0304252
Acpp	16.0132	3.18231	1.23973	2.56693	0.0102603	0.0304355
Cd19	70.7584	1.75219	0.685663	2.55547	0.0106045	0.0313342
Rasd1	25.0629	1.143	0.447472	2.55435	0.0106385	0.031418
Uprt	24.1448	1.47598	0.577896	2.55406	0.0106476	0.0314339
Sgpp2	45.4831	1.72229	0.674455	2.5536	0.0106614	0.0314635
Sh3rf3	71.5244	1.22679	0.480492	2.55319	0.0106741	0.0314898
4930470H14Rik	55.1009	1.22625	0.480361	2.55277	0.0106869	0.0315165
Insm1	5.87273	2.3496	0.921197	2.5506	0.0107539	0.0316749
Abca9	4.78217	2.42293	0.95014	2.55007	0.01077	0.0317105
Bach2	40.0031	1.02673	0.402714	2.54952	0.0107872	0.0317457
Il16	13.085	2.31832	0.909342	2.54945	0.0107893	0.0317457
Klhl6	41.3781	2.00459	0.787225	2.5464	0.010884	0.0319793
Fam110b	16.0678	1.69537	0.666734	2.54281	0.0109966	0.032248
Ptgds	6.74336	3.51452	1.38311	2.54102	0.0110531	0.0323909
Amigo2	47.9611	1.24394	0.489536	2.54107	0.0110515	0.0323909
Il3ra	20.0102	2.056	0.809503	2.53983	0.0110906	0.0324666
Necab3	248.865	1.18403	0.466199	2.53976	0.0110929	0.0324679
Cygb	784.786	1.55363	0.612739	2.53555	0.011227	0.0327916
Gfra1	27.1069	1.11456	0.439616	2.5353	0.0112351	0.0328094
Zfp30	9.48642	1.56683	0.618049	2.53513	0.0112407	0.0328143
Rnf112	22.3907	2.33712	0.922541	2.53335	0.0112979	0.0329524
Artn	3.65272	2.13498	0.843696	2.5305	0.0113899	0.0331976
Ttc25	11.5874	2.00659	0.793074	2.53014	0.0114017	0.0332205
H2-T23	6.17802	1.68028	0.664328	2.5293	0.0114291	0.0332772
Alox5	83.5964	1.0885	0.430446	2.52877	0.0114462	0.0333211
Slamf7	260.957	1.20673	0.477324	2.52812	0.0114675	0.0333717
Rnf182	52.0529	1.85836	0.736081	2.52467	0.0115808	0.0336366
Nr4a1	7.56744	1.91109	0.756985	2.52461	0.0115827	0.0336366
Folh1	30.6085	1.40186	0.55533	2.52438	0.0115903	0.033647
Des	7.81576	3.24103	1.28426	2.52365	0.0116144	0.0337052
Snph	107.397	1.62251	0.643077	2.52304	0.0116344	0.033746
Il10ra	150.015	1.37316	0.544294	2.52283	0.0116414	0.0337545
Atp8b4	2.39737	4.25234	1.68576	2.5225	0.0116524	0.0337692
Rasip1	8.29257	2.06961	0.820684	2.52182	0.0116751	0.033811
Hk3	7.77385	2.5757	1.02136	2.52185	0.011674	0.033811
Ccdc88b	328.654	2.19054	0.869218	2.52013	0.0117313	0.0339503
Pla2r1	17.9351	1.6273	0.645705	2.52019	0.0117293	0.0339503
Igfbp2	14.6515	1.07845	0.42811	2.5191	0.0117655	0.0340317
C530008M17Rik	14.6273	1.90765	0.75763	2.51791	0.0118052	0.0341406
H2-Ab1	794.921	1.36111	0.540962	2.51609	0.0118663	0.034276
Myo1g	21.2419	1.67103	0.664587	2.51439	0.0119237	0.034406
Ccdc164	4.36235	3.36952	1.34117	2.51238	0.0119919	0.0345492
Arhgap15	25.8678	1.21546	0.483854	2.51204	0.0120035	0.0345768
Gpr34	43.1967	1.0349	0.412086	2.51137	0.0120264	0.0346188
Armcx2	9.22792	2.49135	0.992263	2.51078	0.0120466	0.0346591
Pou2af1	9.7164	2.63523	1.04982	2.51018	0.0120669	0.0346996
Nek5	7.11552	2.74377	1.09454	2.50677	0.0121841	0.0349765
Retnla	49.657	1.7751	0.708232	2.50638	0.0121973	0.0350085
Arhgef25	29.3775	1.02803	0.410181	2.50629	0.0122004	0.0350114
Slc6a14	422.401	1.24436	0.496647	2.50553	0.0122269	0.0350814
Mfng	64.3543	1.45609	0.581171	2.50544	0.01223	0.0350844
Apol7c	16.6456	1.66523	0.664759	2.50501	0.0122447	0.0351033
Zfp300	28.5717	1.3162	0.525802	2.50323	0.0123065	0.0352253
Srrm3	457.385	1.13138	0.452216	2.50186	0.0123542	0.0353376
Cytip	36.0371	1.07154	0.428312	2.50178	0.0123572	0.0353401
Trpm2	9.43804	2.40626	0.962094	2.50107	0.0123819	0.0353925
Gpr56	3.37532	5.25636	2.10484	2.49728	0.012515	0.0357426
Tmem64	31.9631	1.27096	0.50898	2.49707	0.0125224	0.0357577
Satb1	94.0877	1.0559	0.423047	2.49595	0.0125621	0.0358586
Gpx3	6.40305	3.57544	1.43313	2.49485	0.0126012	0.035958
Hectd2	92.0283	1.29671	0.519857	2.49436	0.0126186	0.0359954
Slfn8	3.19181	3.64313	1.46088	2.49379	0.0126388	0.0360408
Siglech	5.32451	2.0528	0.823526	2.49269	0.012678	0.0361401
Dapk1	274.807	1.37407	0.551567	2.4912	0.0127311	0.0362606
Scn8a	9.78949	1.83877	0.73815	2.49105	0.0127367	0.0362642
Gm5480	13.7997	1.82569	0.732959	2.49085	0.0127436	0.0362778
Phf11d	6.7078	4.36286	1.75371	2.4878	0.0128537	0.036523
Ccdc149	6.76633	1.43282	0.576003	2.48752	0.0128637	0.0365388
Tlr12	7.98863	3.3919	1.36422	2.48633	0.0129068	0.0366426
Kcnc1	10.2109	3.13767	1.26201	2.48624	0.0129101	0.0366459
Wdr27	3.82062	3.95576	1.5914	2.48571	0.0129294	0.0366944
D430019H16Rik	17.2114	1.8755	0.755079	2.48385	0.012997	0.0368423
Cd200r3	227.519	1.07255	0.432084	2.48227	0.013055	0.036988
Gfod1	78.3468	1.57551	0.635051	2.48092	0.0131042	0.0371014
5430435G22Rik	12.5408	1.20965	0.487771	2.47995	0.0131399	0.0371869
Fam212a	8.20737	1.83741	0.740955	2.47978	0.0131462	0.0371897
Npr1	13.2476	1.26023	0.508554	2.47806	0.01321	0.0373198
Adcy2	17.0115	1.42139	0.574123	2.47576	0.0132952	0.0375287
Col17a1	6.25019	2.99015	1.20839	2.47448	0.0133429	0.0376167
Zfp791	1043.48	1.03286	0.41762	2.47321	0.0133905	0.0377293
Igtp	45.095	1.02364	0.414048	2.47228	0.0134256	0.0378013
Kcnj13	4.93768	3.53089	1.42862	2.47154	0.0134531	0.0378659
Itga10	4.56036	2.34586	0.949249	2.47128	0.0134631	0.0378814
Rinl	3.59734	3.05372	1.23579	2.47107	0.013471	0.0378971
Coro1a	5.2031	2.04419	0.827312	2.47088	0.0134779	0.0378994
Gucy1a2	25.4409	1.28123	0.518591	2.47061	0.0134883	0.0379205
Piezo2	2.62016	4.89175	1.98078	2.46961	0.0135262	0.037995
Sfta2	191.361	1.87641	0.760064	2.46876	0.0135583	0.0380725
Gstk1	97.5689	1.2986	0.526195	2.46791	0.0135906	0.0381504
Fkbp14	5.88983	3.46822	1.40669	2.46552	0.0136814	0.0383537
Mtl5	55.3962	1.17529	0.477155	2.46311	0.0137737	0.0385478
Ifi27l2a	126.088	1.59784	0.64875	2.46296	0.0137796	0.0385581
Ly6g6c	60.0056	1.33654	0.543091	2.46098	0.0138559	0.0387026
Apol11a	3.98628	3.22835	1.31194	2.46074	0.0138649	0.038719
Lgi3	6.11461	2.96404	1.20467	2.46046	0.0138758	0.038743
Rtdr1	83.996	1.07696	0.437777	2.46006	0.0138913	0.0387667
Sult5a1	31.544	2.20097	0.894754	2.45986	0.0138989	0.0387753
Glt8d2	13.5915	1.21156	0.492521	2.45992	0.0138968	0.0387753
Napsa	20.0447	1.88636	0.767016	2.45935	0.0139188	0.0388178
Wnt6	6.97959	2.18624	0.889017	2.45916	0.0139263	0.0388321
Bmx	28.6341	1.74905	0.71156	2.45805	0.0139695	0.0389396
Fry	3.434	4.27458	1.73923	2.45774	0.0139815	0.0389547
Marveld3	306.817	1.40973	0.574362	2.45443	0.0141108	0.0392745
Rsph1	2140.99	1.34932	0.549916	2.45368	0.0141401	0.0393431
Adarb1	734.897	1.17018	0.477135	2.45252	0.0141861	0.0394448
Ptprc	4.82647	2.76423	1.12714	2.45244	0.0141892	0.0394469
Stox2	8.52508	2.47366	1.01035	2.44831	0.0143529	0.0398228
Deptor	14.6241	1.77629	0.725575	2.44811	0.0143606	0.0398308
Cxcl5	5.64948	1.3811	0.564211	2.44784	0.0143717	0.0398551
Asap3	1.85185	3.86733	1.58021	2.44734	0.0143914	0.0398747
Cd48	13.4133	2.08878	0.853519	2.44726	0.0143947	0.0398747
Cd7	440.759	1.56972	0.641425	2.44724	0.0143955	0.0398747
Slc7a8	59.3889	1.26054	0.515075	2.4473	0.0143933	0.0398747
Btla	4.46892	3.40492	1.39115	2.44756	0.0143828	0.0398747
Cabyr	70.9969	1.86488	0.763535	2.44243	0.0145886	0.0402851
Fam180a	8.775	2.36789	0.969649	2.442	0.014606	0.0403242
Kcnq2	12.2299	2.07684	0.850673	2.44141	0.0146299	0.0403771
Nynrin	6.17179	1.71746	0.703705	2.44059	0.0146632	0.0404381
Art3	5.31861	2.58749	1.0602	2.44057	0.0146641	0.0404381
Zfp366	21.6594	1.40157	0.574417	2.43998	0.0146882	0.0404844
Ptprcap	46.1818	1.51364	0.620534	2.43925	0.0147178	0.0405326
Xaf1	454.193	1.17892	0.483441	2.4386	0.0147445	0.0405913
Myo1f	10.2323	2.11165	0.866416	2.43723	0.0148003	0.0406997
Rnase6	2.48236	4.81339	1.97522	2.43689	0.0148143	0.0407314
Crmp1	9.13896	1.38879	0.570039	2.4363	0.0148383	0.0407707
Itm2a	7.0653	1.16651	0.478794	2.43635	0.0148363	0.0407707
Carns1	4.51395	3.37839	1.38713	2.43552	0.0148703	0.040845
Ggct	120.238	1.1304	0.464578	2.43318	0.0149667	0.0410965
Ngf	3.43821	4.27806	1.75925	2.43176	0.0150259	0.0412386
Ddo	2.92255	2.75214	1.1325	2.43015	0.0150927	0.0413959
Slc38a1	74.1401	1.21321	0.499429	2.42919	0.0151324	0.0414903
Zswim5	9.67495	1.07217	0.441456	2.42871	0.0151526	0.0415312
Mcam	45.8568	1.52531	0.628993	2.425	0.0153082	0.0418683
Atp2a3	70.4993	1.51126	0.623256	2.42478	0.0153175	0.0418743
Abca6	14.2118	1.53467	0.633199	2.42367	0.0153644	0.041968
Figf	32.3284	1.26089	0.520291	2.42343	0.0153747	0.0419894
Thbd	8.28861	1.82501	0.753583	2.42178	0.0154447	0.0421599
H2-DMb1	13.8181	1.31694	0.543846	2.42153	0.0154553	0.0421821
Cd247	12.4462	1.74288	0.719794	2.42135	0.0154629	0.0421895
Dsg1a	8.56405	3.28222	1.35597	2.42056	0.0154967	0.0422675
Rab37	4.26543	2.41618	0.999049	2.41849	0.0155853	0.0424882
Gstm4	5.0028	2.86472	1.18515	2.41718	0.0156412	0.0426268
P2rx7	12.0885	1.5448	0.639221	2.4167	0.015662	0.0426697
Rnf144a	5.7335	3.44258	1.42464	2.41646	0.0156725	0.0426911
Gm973	47.4582	1.66318	0.688478	2.41573	0.0157037	0.0427693
Skap1	93.4728	1.18401	0.490469	2.41403	0.015777	0.0429432
Il1rl1	19.3038	3.24528	1.34431	2.41408	0.0157748	0.0429432
3632451O06Rik	5.88601	1.45884	0.604824	2.41201	0.0158649	0.0431312
Maats1	18.5989	1.64033	0.680514	2.41043	0.0159338	0.043255
Zfyve28	49.0797	1.08888	0.451913	2.40948	0.0159753	0.0433537
Bcl2	7.33702	1.19349	0.495695	2.40771	0.016053	0.0435294
Cd84	5.7435	2.61758	1.08727	2.40748	0.0160633	0.043543
Prune2	8.48112	2.43989	1.01382	2.40663	0.0161003	0.0436152
St6galnac3	14.1148	1.72465	0.716649	2.40655	0.0161039	0.043618
Grb14	52.1284	1.74757	0.726886	2.40419	0.0162083	0.0438585
Mfsd7a	11.3026	1.88474	0.784742	2.40173	0.0163179	0.0441189
Scel	9.90682	2.07757	0.865372	2.40078	0.01636	0.0442185
Bex1	13.1613	1.92168	0.800936	2.39929	0.0164269	0.0443563
St8sia6	26.6052	1.53003	0.638404	2.39665	0.0165457	0.0446328
Sntn	28.334	1.63829	0.68359	2.3966	0.016548	0.0446328
9530027J09Rik	57.0435	1.43443	0.598554	2.39649	0.0165531	0.0446394
Cmpk2	229.98	1.03555	0.432581	2.39389	0.0166708	0.0449063
Prr15	217.24	1.16132	0.485361	2.39268	0.0167256	0.0450032
Gpr157	11.3803	1.80293	0.753627	2.39233	0.0167417	0.0450391
Lix1	19.0545	1.05809	0.442302	2.39224	0.0167458	0.045043
Syt1	111.538	1.01241	0.423733	2.38926	0.0168822	0.0453807
Rassf4	7.09222	3.09199	1.29416	2.38918	0.016886	0.0453837
Adrb2	21.1338	1.74647	0.731609	2.38717	0.0169787	0.0456181
Plekhg1	92.0005	1.19375	0.500094	2.38705	0.016984	0.0456251
Adcy3	11.0815	1.47703	0.619769	2.38319	0.0171633	0.0460054
Rsph4a	30.4744	1.06284	0.44608	2.38262	0.01719	0.0460602
2610028H24Rik	19.3105	1.02438	0.430237	2.38096	0.0172675	0.0462309
Slc38a5	7.47403	2.12825	0.894148	2.38019	0.0173036	0.0463052
C3	3.40124	3.73941	1.57153	2.37947	0.0173375	0.0463663
Dgka	1.77	3.79956	1.59695	2.37926	0.0173474	0.0463854
Tekt2	2.92505	3.54214	1.48915	2.37863	0.0173773	0.046458
Il18r1	26.2097	1.57844	0.663972	2.37726	0.0174416	0.0466002
A730046J19Rik	7.65668	2.90136	1.22067	2.37687	0.0174604	0.0466354
Scml4	46.105	1.24384	0.523301	2.37691	0.0174584	0.0466354
Ifitm2	8.21566	2.98076	1.25432	2.3764	0.0174823	0.0466789
Rgs4	20.6934	1.33216	0.560625	2.3762	0.017492	0.0466974
Vstm4	5.79423	2.77128	1.16869	2.37126	0.0177276	0.0472435
Bmp5	11.4916	1.45034	0.611819	2.37054	0.0177621	0.0473056
Dnahc5	5.45084	2.9517	1.24521	2.37045	0.0177665	0.0473096
Cyp4f15	12.1426	1.51766	0.640947	2.36783	0.0178927	0.0475532
Hp	14.084	2.52431	1.06718	2.3654	0.0180105	0.0477919
Ptch2	16.1665	1.89374	0.801167	2.36373	0.018092	0.0480006
2210404O07Rik	3.84166	1.63545	0.69209	2.36306	0.0181248	0.04808
Ccr7	2.16095	3.58499	1.51802	2.36163	0.018195	0.0482136
Zmat1	2.92484	4.04177	1.71143	2.36163	0.018195	0.0482136
Syne4	25.6084	1.24541	0.52775	2.35985	0.0182825	0.0484139
Itgb7	18.9472	1.68062	0.712814	2.35773	0.018387	0.048662
Pdgfd	73.4998	1.12239	0.476049	2.35771	0.0183878	0.048662
Plekhh2	11.2136	1.70039	0.721246	2.35758	0.0183946	0.0486645
Ly6g6e	5.61505	2.65998	1.12842	2.35727	0.01841	0.0486898
Sulf2	3.64491	2.57402	1.09269	2.35568	0.0184888	0.0488752
H2-Q2	3.34449	3.71357	1.57673	2.35523	0.0185112	0.0489265
Rora	13.7575	1.18639	0.504854	2.34996	0.0187753	0.0495464
S1pr1	9.79988	1.2826	0.545844	2.34975	0.0187862	0.0495674
Pard3b	6.74383	2.35742	1.00375	2.3486	0.0188443	0.0496814
Spag17	27.1876	1.06397	0.453107	2.34816	0.0188664	0.0497162
1700039E22Rik	7.29617	1.92475	0.819751	2.34797	0.0188759	0.0497241
Dcp1b	10.7353	1.61284	0.687903	2.34457	0.0190491	0.0500794
Mylk3	4.60118	3.49897	1.49248	2.3444	0.0190576	0.0500829
Rgs20	39.7251	1.48835	0.63486	2.34437	0.0190594	0.0500829
Aox3	7.83747	1.9767	0.843348	2.34387	0.0190847	0.0501102
Tmed6	572.318	1.44926	0.618292	2.34397	0.0190799	0.0501102
Ttc22	29.2081	1.29078	0.550955	2.3428	0.0191396	0.0502076
Wfdc1	20.0452	1.98601	0.847675	2.34289	0.0191348	0.0502076
Mansc1	10.2825	2.12307	0.90621	2.3428	0.0191398	0.0502076
Klf4	7.8746	2.40131	1.02519	2.3423	0.0191652	0.0502342
Ccdc60	10.2879	2.80978	1.19964	2.34219	0.019171	0.0502342
Prkcg	9.13542	1.75488	0.74916	2.34247	0.0191568	0.0502342
Slc2a4	44.7099	1.5833	0.675986	2.34221	0.0191701	0.0502342
Tal1	139.931	1.0885	0.464778	2.34198	0.0191816	0.0502384
Dhx58	17.6129	1.46452	0.625389	2.34178	0.0191919	0.0502575
Tgtp1	82.6412	1.02569	0.438179	2.34081	0.019242	0.0503571
Itgb6	1218.59	1.23856	0.529199	2.34045	0.0192607	0.0503825
5830428M24Rik	3.3009	2.65415	1.13403	2.34046	0.0192603	0.0503825
Sh2d4a	207.745	1.02052	0.43616	2.33978	0.0192954	0.0504573
D830046C22Rik	19.8018	1.42648	0.609734	2.33951	0.0193089	0.050477
Pkib	43.674	1.94728	0.832527	2.339	0.0193356	0.0505273
Mir23b	6.66384	1.6684	0.71346	2.33847	0.0193629	0.0505551
Ggt1	3.83408	1.90725	0.817531	2.33294	0.0196513	0.0511882
Mr1	31.2778	1.15605	0.495658	2.33235	0.0196821	0.0512604
Sell	2.71413	3.43558	1.47741	2.32541	0.0200499	0.0520593
Gm14124	12.8184	1.53114	0.658579	2.32491	0.0200766	0.0520813
Hspa12a	50.3763	1.03959	0.447157	2.32488	0.0200782	0.0520813
Cd209f	13.2356	2.51306	1.08152	2.32363	0.0201453	0.0521919
C4b	7.11406	1.58013	0.680197	2.32304	0.0201769	0.0522562
Frmd5	19.208	1.13403	0.488354	2.32214	0.0202254	0.0523739
Foxp3	6.04225	1.65581	0.713294	2.32136	0.0202673	0.0524662
Srgap3	25.2013	2.81287	1.21185	2.32115	0.0202789	0.0524799
Trim62	14.7337	1.60494	0.691756	2.3201	0.0203356	0.0526023
Ccdc135	15.0224	1.9099	0.823623	2.3189	0.0204002	0.0527532
Mettl20	28.3763	1.56081	0.673407	2.31778	0.0204613	0.0528946
Mycl1	13.1941	2.12894	0.91876	2.31719	0.0204932	0.0529691
Tnfrsf25	30.5813	1.21382	0.523922	2.3168	0.0205145	0.0530159
Pitx2	2.50202	2.82521	1.21971	2.31631	0.0205415	0.053061
Pik3ip1	14.6252	1.12617	0.486188	2.31632	0.0205406	0.053061
Ccdc37	33.2817	1.12229	0.484557	2.31612	0.0205519	0.0530714
BC065397	121.885	1.05528	0.455612	2.31617	0.0205488	0.0530714
Jrk	38.978	1.16902	0.504986	2.31495	0.0206156	0.0532197
Rhoh	16.4482	2.91	1.25717	2.31473	0.0206278	0.053243
Stk33	4.3835	2.88025	1.24443	2.31452	0.020639	0.0532472
Kif1a	8.16894	1.84805	0.799208	2.31235	0.0207586	0.0534806
Tmem159	8.618	2.92926	1.26713	2.31172	0.020793	0.0535455
Epb4.1l3	94.823	1.10126	0.477035	2.30856	0.0209681	0.0539548
Dbc1	24.6244	1.12895	0.489297	2.30729	0.0210385	0.0540944
Abca8b	5.88284	1.78605	0.774088	2.30729	0.0210385	0.0540944
Apol11b	8.3318	1.51465	0.656724	2.30637	0.0210902	0.0541917
Dnajb13	6.51009	1.53836	0.6678	2.30362	0.0212439	0.0545386
Tagln	6.14736	2.5058	1.08803	2.30306	0.0212755	0.0546114
Tmprss9	44.3443	1.1182	0.485638	2.30254	0.0213045	0.0546692
C1qtnf4	9.31882	2.96074	1.28591	2.30244	0.0213101	0.0546751
Sorcs1	9.06644	1.70105	0.739201	2.3012	0.0213804	0.0548303
B3galt2	13.4347	1.61739	0.70291	2.30099	0.0213919	0.0548502
Pde8a	3.52675	5.32022	2.31264	2.30049	0.0214205	0.0549079
Stxbp5l	12.1531	1.97832	0.860662	2.29861	0.0215272	0.0551139
Gxylt2	3.45361	3.76758	1.64153	2.29516	0.0217241	0.055533
Ly6i	10.753	1.88236	0.820726	2.29353	0.0218177	0.0556701
Ms4a2	25.8939	1.75515	0.766278	2.29049	0.0219931	0.0560493
Kcnd1	2.24755	4.15931	1.81659	2.28963	0.0220429	0.0561592
Dmd	4.94376	2.8144	1.2293	2.28943	0.0220545	0.0561716
Calca	2.99278	3.54026	1.54683	2.28872	0.0220954	0.0562586
Ebf2	20.134	1.3788	0.602968	2.28669	0.0222137	0.0564779
Fzd4	8.96332	1.25369	0.548351	2.28628	0.0222376	0.056509
4930599N23Rik	32.9562	1.56855	0.686119	2.28612	0.0222473	0.0565252
Clec4a1	4.01805	3.21163	1.4059	2.28439	0.0223484	0.0567474
Bin2	5.25847	2.42513	1.0627	2.28203	0.0224874	0.0570225
Zap70	3.23161	3.20827	1.40603	2.28179	0.0225017	0.0570501
Flt3	27.1947	1.27214	0.557791	2.28068	0.0225674	0.0571561
Gm7694	36.1784	1.02399	0.44901	2.28055	0.0225752	0.0571593
Cd72	69.8757	1.66861	0.731948	2.27969	0.0226263	0.0572447
Fcrls	4.26716	1.80557	0.792156	2.27932	0.0226483	0.0572918
Akr1d1	10.227	2.09163	0.918394	2.27749	0.0227571	0.0575062
Csf3r	2.67882	3.41799	1.50161	2.27622	0.0228331	0.0576806
Ripply3	6.80555	2.41791	1.06294	2.27474	0.0229217	0.057887
Alox15	6.98517	1.87478	0.825259	2.27175	0.0231016	0.0582624
Adamts10	6.9914	2.28694	1.00676	2.27159	0.0231111	0.0582687
Fuca2	254.057	1.27503	0.56129	2.27161	0.0231098	0.0582687
Gabbr1	228.709	1.11143	0.490269	2.26698	0.0233912	0.058886
Slc9a4	208.984	1.58458	0.698999	2.26693	0.0233948	0.0588863
Ptafr	2.73591	3.46353	1.52798	2.26673	0.0234068	0.05889
Cpeb1	7.47924	1.88246	0.830969	2.26538	0.0234892	0.0590617
Pde1b	4.57314	3.85893	1.70358	2.26518	0.0235015	0.0590838
Rpph1	16.3037	1.00239	0.442745	2.26403	0.0235725	0.0592179
Klk11	18.3649	1.20793	0.533551	2.26395	0.0235772	0.0592208
Olfr56	2.56506	3.3113	1.46467	2.26078	0.023773	0.0596013
Kcnab2	8.34032	2.37575	1.05087	2.26075	0.023775	0.0596013
Nuak2	5.50583	2.82718	1.25117	2.25963	0.0238443	0.0597661
Gpr183	12.3901	1.08519	0.481499	2.25377	0.0242107	0.0605305
Gm13807	6.7093	2.97396	1.31996	2.25307	0.0242545	0.0606128
Ccdc39	32.6333	2.10486	0.935991	2.2488	0.0245251	0.061152
Fli1	5.14066	2.69289	1.19776	2.24828	0.0245586	0.0612264
Aqp9	78.7179	1.06894	0.47552	2.24794	0.0245799	0.0612702
Dsg3	9.81466	1.34385	0.59813	2.24676	0.0246556	0.0614408
Reck	4.42522	4.10411	1.82939	2.24343	0.0248689	0.0619263
Hmcn1	112.387	1.90195	0.848157	2.24245	0.0249322	0.0620377
Il18rap	93.1582	1.07116	0.477818	2.24177	0.024976	0.0621097
Btk	16.2278	1.82822	0.815558	2.24168	0.0249822	0.0621159
Alox12e	3.37852	2.4329	1.08547	2.24133	0.0250045	0.0621529
Snora70	16.9707	1.21744	0.543787	2.23882	0.0251679	0.0624941
Vpreb3	39.652	1.09027	0.487227	2.23771	0.0252399	0.0626448
St6galnac5	10.7599	2.18237	0.97623	2.23551	0.0253837	0.0629646
Ppara	23.1102	1.3118	0.586952	2.23494	0.0254213	0.0630297
Pirt	76.3877	1.06092	0.47513	2.2329	0.0255552	0.0633336
Selplg	3.48016	2.30168	1.0313	2.23183	0.025626	0.0634715
Jakmip1	42.5886	1.4402	0.645478	2.23122	0.0256667	0.0635534
Slc2a9	5.68275	2.24477	1.00639	2.23052	0.0257127	0.0636357
Adamtsl3	13.084	1.13668	0.509843	2.22947	0.0257825	0.0637554
Gm10584	285.016	1.57807	0.707963	2.22904	0.0258115	0.0638082
Map3k15	7.3004	1.76155	0.790263	2.22907	0.025809	0.0638082
4632428N05Rik	1045.76	1.61873	0.72647	2.22821	0.0258666	0.0638972
Phyhip	8.79067	1.3479	0.605006	2.22791	0.0258863	0.0639271
Cyp2b10	6.42533	2.75657	1.23808	2.22648	0.0259818	0.0641154
Acss3	3.36563	2.4517	1.1012	2.22639	0.0259882	0.064122
Cd160	8.16875	3.25821	1.46358	2.22619	0.0260017	0.0641362
Upb1	7.59825	1.6783	0.754709	2.22377	0.0261636	0.0644615
Sgce	5.62352	2.26415	1.01851	2.22302	0.0262147	0.0645393
Prrt1	6.34936	2.63239	1.18419	2.22295	0.0262191	0.0645393
Nhsl2	6.6593	3.78047	1.70065	2.22296	0.0262183	0.0645393
Nlgn3	2.27762	2.68917	1.21024	2.22202	0.026282	0.0646847
Ccl22	26.8897	1.15132	0.518592	2.22008	0.0264133	0.0649562
Hmga2	23.298	1.19449	0.538089	2.21988	0.0264271	0.064975
Itih5	24.9604	1.78784	0.805643	2.21914	0.0264769	0.0650687
Slc25a35	10.0975	1.87229	0.844249	2.2177	0.0265753	0.0652625
Cybrd1	4.38153	2.85633	1.28827	2.21718	0.0266106	0.0653216
Rorc	4.49239	3.38923	1.52863	2.21717	0.0266117	0.0653216
Glt25d2	77.0757	2.38085	1.07387	2.21707	0.026618	0.0653216
Fam222a	8.60733	4.26319	1.92348	2.21639	0.0266645	0.0653928
Ifitm1	8.18798	2.55095	1.151	2.21629	0.0266713	0.0653928
Rnf152	1101.19	1.13215	0.510946	2.21579	0.0267062	0.0654494
Batf	70.2178	1.05118	0.474417	2.21573	0.0267102	0.0654498
Pydc3	41.3212	1.58704	0.71661	2.21465	0.0267842	0.0655927
Il6	9.7073	2.5314	1.14334	2.21404	0.0268263	0.0656766
Kif5a	4.0307	2.14921	0.971379	2.21253	0.0269298	0.0658818
Kcnk6	104.485	1.13926	0.515472	2.21014	0.0270956	0.0662389
Adamtsl1	11.2282	1.90206	0.860698	2.2099	0.0271121	0.0662695
Nfe2	3.39706	2.99949	1.35879	2.20748	0.0272808	0.0665666
Ptgs1	10.7303	1.4949	0.678052	2.20471	0.0274747	0.0669311
Zfp618	8.0013	2.4937	1.13147	2.20395	0.027528	0.0670317
Lrrc33	51.8317	1.20022	0.545171	2.20156	0.0276968	0.0673371
[truncated: 21,413 more rows]

## Sheet: Day10_IRE1a_KO_vs_WT
Supplementary Data 1: Differentially expressed genes between IRE1αKO and IRE1αWT HKP1 (day 10)
Gene	baseMean	log2FoldChange	lfcSE	stat	pvalue	padj
Pdgfrl	365.825	3.16644	0.217455	14.5613	4.94733e-48	7.88604e-44
Nbl1	1218.77	2.16044	0.167947	12.8639	7.18838e-38	5.72914e-34
Cpq	491.192	1.92511	0.165549	11.6287	2.94571e-31	1.56515e-27
Mfsd6	681.894	1.80369	0.169337	10.6515	1.71577e-26	5.46987e-23
Vcam1	10443.3	1.99575	0.195775	10.1941	2.10602e-24	4.19624e-21
Arhgef10l	2034.22	1.48244	0.147551	10.0469	9.47745e-24	1.67856e-20
Pax2	382.151	4.0268	0.406916	9.89591	4.33657e-23	6.28409e-20
Itpr2	262.716	2.29775	0.232639	9.8769	5.24313e-23	6.96462e-20
Myo1b	2979.15	1.39416	0.14286	9.75889	1.68989e-22	1.79553e-19
Prkar2b	1086.33	1.83986	0.189143	9.72736	2.30498e-22	2.16126e-19
Slco5a1	514.151	2.48533	0.256113	9.70404	2.89777e-22	2.56614e-19
Pik3ap1	1300.41	3.43397	0.363841	9.43809	3.79635e-21	3.10564e-18
Prox1	377.018	1.80603	0.191411	9.43536	3.89667e-21	3.10564e-18
Tmcc2	112.476	2.07339	0.224294	9.24408	2.3727e-20	1.51283e-17
Slain1	100.112	4.06023	0.442575	9.17411	4.55335e-20	2.79156e-17
Slc22a15	372.586	1.81996	0.202524	8.98635	2.55575e-19	1.45495e-16
Vwa2	158.452	4.01939	0.451031	8.91156	5.03184e-19	2.76578e-16
Fam53b	558.879	1.94661	0.221128	8.80308	1.33117e-18	7.07296e-16
Ggt7	219.048	2.99161	0.342822	8.72641	2.62881e-18	1.2698e-15
Pfkfb3	1240.07	1.50523	0.177596	8.47559	2.339e-17	9.63901e-15
Rasgef1a	369.329	2.72443	0.32201	8.4607	2.65768e-17	1.05908e-14
Ccl20	270.134	2.1865	0.264808	8.25692	1.49476e-16	5.54104e-14
Fam167a	209.2	2.68987	0.327772	8.20653	2.27673e-16	8.06467e-14
Cybb	5323.82	2.40542	0.293505	8.1955	2.49554e-16	8.64758e-14
Orai2	1064.59	1.29901	0.158615	8.18974	2.61801e-16	8.87894e-14
Ccdc33	168.494	3.59178	0.439092	8.18002	2.83808e-16	9.4248e-14
Mvb12b	876.334	1.67263	0.211228	7.9186	2.40191e-15	6.48922e-13
Pion	1025	1.12482	0.143026	7.86441	3.70831e-15	9.85175e-13
Parp12	3276.37	1.19669	0.153184	7.8121	5.62415e-15	1.44595e-12
Abca2	3722.09	1.11223	0.143372	7.75766	8.65113e-15	2.15467e-12
Sdc2	893.619	1.4551	0.188319	7.72681	1.10278e-14	2.70436e-12
Fosb	6441.23	2.43258	0.315608	7.7076	1.28208e-14	2.96714e-12
Dll1	1339.22	1.75185	0.229604	7.62988	2.34975e-14	5.10522e-12
Mapre3	494.431	1.56882	0.207681	7.55401	4.22053e-14	8.20431e-12
Rassf5	306.958	2.17106	0.28821	7.53291	4.96235e-14	9.53011e-12
Muc4	745.516	2.78956	0.377648	7.38667	1.50552e-13	2.72704e-11
Rac2	644.047	2.99805	0.409047	7.32936	2.31252e-13	4.0067e-11
Pvrl1	470.228	2.00042	0.273968	7.30168	2.84194e-13	4.87103e-11
Clec2d	1138.37	1.06834	0.146691	7.28291	3.26703e-13	5.48173e-11
Dip2c	687.688	1.31854	0.181601	7.26063	3.8529e-13	6.26686e-11
Gramd3	98.4154	2.40292	0.331789	7.2423	4.41153e-13	7.08635e-11
Nfkbie	1366.76	1.58642	0.220725	7.18732	6.60734e-13	1.02253e-10
Tnfaip3	2081.02	1.44264	0.202134	7.13705	9.53547e-13	1.46149e-10
Eif4e3	312.029	2.0688	0.291558	7.09566	1.2874e-12	1.93595e-10
Pigr	536.208	3.5467	0.500544	7.08568	1.38363e-12	2.06122e-10
Cyp4v3	140.936	2.1746	0.31061	7.00108	2.54003e-12	3.64758e-10
Glipr2	230.008	2.62115	0.376368	6.96432	3.29987e-12	4.65486e-10
Gata3	106.862	1.56718	0.225157	6.96037	3.39389e-12	4.74549e-10
B4galnt1	540.234	2.89982	0.417738	6.94171	3.8738e-12	5.32314e-10
Casp4	441.793	2.02405	0.292031	6.93095	4.18015e-12	5.64675e-10
Cxcl3	1526.23	2.22934	0.322475	6.91321	4.73795e-12	6.1904e-10
Sel1l3	2876.33	1.47492	0.213625	6.90424	5.04714e-12	6.54076e-10
Pawr	1388.47	1.1622	0.170028	6.8353	8.18316e-12	1.01906e-09
Tfcp2l1	824.464	2.44072	0.357339	6.83027	8.47555e-12	1.04729e-09
Rab11fip4	128.602	3.08457	0.453129	6.80727	9.94654e-12	1.2196e-09
Egr1	7989.71	1.72432	0.255032	6.76119	1.3686e-11	1.62802e-09
Fam189a2	540.675	1.26058	0.18668	6.75264	1.45183e-11	1.71424e-09
Uba7	2530.26	1.36693	0.202625	6.7461	1.51868e-11	1.77999e-09
Itpkb	418.473	2.18684	0.327121	6.68511	2.30751e-11	2.62727e-09
Fos	6670.48	1.76063	0.263864	6.67248	2.51518e-11	2.8434e-09
Ctsh	3191.87	1.61739	0.243819	6.63357	3.27665e-11	3.62707e-09
Fam115a	666.212	2.0174	0.304305	6.62953	3.36767e-11	3.70212e-09
Slc1a2	220.598	2.52408	0.38089	6.62679	3.43068e-11	3.74555e-09
Adora2a	106.128	2.41045	0.364451	6.61391	3.74305e-11	4.03137e-09
Mtmr1	1038.3	1.25918	0.1905	6.60989	3.84617e-11	4.11463e-09
Acpl2	840.027	1.20243	0.183584	6.54976	5.7631e-11	5.9267e-09
Enpp2	2566.86	3.38742	0.518456	6.53368	6.41725e-11	6.51535e-09
Tapbpl	2071.04	1.17345	0.181715	6.45766	1.06335e-10	1.02727e-08
Zfp36	4566.3	2.04255	0.316269	6.45828	1.05901e-10	1.02727e-08
Csf1	3511.78	1.75036	0.27147	6.4477	1.1356e-10	1.09045e-08
Tlr2	309.035	2.47401	0.383928	6.44394	1.16411e-10	1.11113e-08
Ikzf2	203.479	2.89717	0.458521	6.31851	2.64091e-10	2.26323e-08
Tnfrsf11a	447.937	1.21361	0.192314	6.31058	2.78e-10	2.36969e-08
Ms4a4d	248.484	2.25536	0.357561	6.30763	2.83337e-10	2.40234e-08
Samd9l	5374.01	1.02551	0.162676	6.30399	2.90081e-10	2.4465e-08
Thbs3	2832.59	1.41142	0.224177	6.29601	3.05414e-10	2.56226e-08
Hsh2d	335.192	1.7095	0.272723	6.26828	3.65068e-10	2.9842e-08
Wbp5	1075.89	1.13954	0.181931	6.26355	3.76313e-10	3.06042e-08
Herc6	716.545	1.47619	0.235804	6.26023	3.84404e-10	3.11036e-08
Hc	68.0393	4.18195	0.671536	6.22745	4.74098e-10	3.6864e-08
Cdh6	543.821	2.2719	0.365185	6.22123	4.93265e-10	3.79838e-08
Ltb	153.958	3.48511	0.56048	6.21809	5.0325e-10	3.85664e-08
D730005E14Rik	84.7037	1.65872	0.267292	6.20565	5.44716e-10	4.12555e-08
Ptger1	2318.19	1.12329	0.183271	6.1291	8.83749e-10	6.46191e-08
Krt23	428.035	1.94286	0.317987	6.10987	9.97107e-10	7.22449e-08
Wnt10a	3737.85	2.71374	0.444601	6.10376	1.03602e-09	7.43884e-08
Cebpa	1250.86	2.02246	0.331518	6.10062	1.05657e-09	7.55233e-08
Extl1	133.87	4.23258	0.695879	6.08235	1.18437e-09	8.35346e-08
Fam214a	74.1794	2.08205	0.343255	6.06561	1.31452e-09	9.14999e-08
Slc26a9	177.577	1.73637	0.286503	6.06057	1.35643e-09	9.40062e-08
Cd274	623.718	1.85879	0.307416	6.0465	1.48024e-09	1.00404e-07
Tmem171	284.875	1.21786	0.201604	6.04085	1.53308e-09	1.03111e-07
Akr1c14	121.291	2.18417	0.36168	6.03896	1.55107e-09	1.03883e-07
Pbxip1	1934.23	1.62178	0.268973	6.02953	1.64436e-09	1.0876e-07
Parp14	3875.17	1.33704	0.222351	6.01321	1.81884e-09	1.18821e-07
Sectm1b	38.8803	3.50569	0.583179	6.01134	1.84002e-09	1.19714e-07
Trerf1	409.925	1.69207	0.283781	5.96259	2.48264e-09	1.558e-07
Itpripl1	238.61	1.20164	0.202453	5.93538	2.93164e-09	1.82509e-07
Blk	79.2607	2.99189	0.50559	5.91761	3.2665e-09	1.99056e-07
Fgd3	474.181	1.45609	0.246296	5.91197	3.3804e-09	2.0488e-07
Neurl1a	88.0337	2.5032	0.424081	5.90264	3.57722e-09	2.15988e-07
Irf6	76.6284	3.01655	0.512461	5.88639	3.94725e-09	2.37431e-07
Traf5	109.652	1.46974	0.250775	5.86078	4.60696e-09	2.69981e-07
Cdh16	587.656	3.8839	0.664717	5.84294	5.12874e-09	2.96204e-07
Ttc39c	287.845	2.90729	0.498062	5.8372	5.30841e-09	3.03284e-07
Il2rg	382.301	2.30246	0.394747	5.83274	5.45238e-09	3.08195e-07
Tmod2	203.154	2.42948	0.416608	5.83158	5.49055e-09	3.08272e-07
Ogfrl1	149.255	2.32379	0.398546	5.83067	5.5206e-09	3.08766e-07
Fam46b	259.733	1.51727	0.260338	5.82805	5.60782e-09	3.11459e-07
Slc37a1	501.771	1.03379	0.177842	5.81295	6.13824e-09	3.38559e-07
Arhgap44	239.275	2.08848	0.359393	5.81113	6.20515e-09	3.41069e-07
Cnksr2	232.511	2.63654	0.456724	5.77273	7.79954e-09	4.24316e-07
Sema4d	299.148	1.61035	0.281279	5.72509	1.03381e-08	5.51134e-07
Gramd1a	1538.41	1.02347	0.178996	5.71785	1.07883e-08	5.71313e-07
Il15	254.372	1.42204	0.249543	5.69858	1.20812e-08	6.37664e-07
Mtus1	643.615	1.50306	0.264287	5.68721	1.29128e-08	6.74854e-07
Plk2	947.872	1.00249	0.176723	5.67268	1.40578e-08	7.32294e-07
Nckap5	46.5253	3.40259	0.601358	5.65819	1.52981e-08	7.91728e-07
Ramp1	145.069	1.35625	0.240673	5.63523	1.74823e-08	8.87285e-07
Dsel	201.958	1.90198	0.338084	5.62578	1.84674e-08	9.1704e-07
Rnf130	426.124	1.72632	0.307248	5.61865	1.92456e-08	9.49085e-07
Nid2	432.378	1.66676	0.296925	5.61342	1.98362e-08	9.72891e-07
AI607873	241.554	2.52333	0.450073	5.60649	2.06474e-08	1.00377e-06
Cxcl5	6133.43	2.19893	0.392216	5.60643	2.06548e-08	1.00377e-06
Rnf19b	2785.47	1.08478	0.193595	5.60334	2.10255e-08	1.01559e-06
Stra6	3796.33	2.98498	0.5351	5.57837	2.42785e-08	1.1349e-06
Fhl1	950.536	2.0025	0.36064	5.55264	2.81386e-08	1.28518e-06
Grina	2976.26	1.06146	0.191295	5.5488	2.87641e-08	1.30627e-06
Nebl	104.828	2.74678	0.497574	5.52034	3.38343e-08	1.50648e-06
Tnip3	300.951	2.46441	0.446796	5.51574	3.47317e-08	1.53358e-06
Zfp532	628.393	1.17157	0.212557	5.51179	3.55209e-08	1.5555e-06
Arntl2	768.518	1.12439	0.204063	5.51002	3.58802e-08	1.56693e-06
Pdxk	964.647	2.13981	0.390236	5.48338	4.17284e-08	1.80257e-06
Akap13	3398.62	1.18874	0.217587	5.4633	4.67369e-08	1.97609e-06
Nfkbia	3319.01	1.06904	0.19845	5.38696	7.16599e-08	2.89179e-06
Btbd17	80.727	3.00167	0.558728	5.37232	7.7729e-08	3.0975e-06
P2ry6	148.545	2.79594	0.522408	5.35202	8.69781e-08	3.44028e-06
Fam43a	2172.86	1.0535	0.197839	5.32505	1.00925e-07	3.92376e-06
Dennd1c	180.201	2.49928	0.470185	5.31552	1.06351e-07	4.12464e-06
Bcam	1746.94	1.39469	0.263301	5.29694	1.1776e-07	4.50141e-06
Lcn2	390.472	4.73197	0.894382	5.29077	1.21804e-07	4.64486e-06
L1cam	369.7	3.81122	0.726651	5.24491	1.5636e-07	5.78277e-06
Ppp1r12b	708.367	1.11783	0.213501	5.23571	1.64353e-07	6.03636e-06
Piwil4	121.107	2.84645	0.543871	5.23368	1.66166e-07	6.08894e-06
Lrba	3530.5	1.1553	0.221156	5.22391	1.7518e-07	6.40452e-06
Podnl1	61.2345	2.95559	0.566048	5.22144	1.77536e-07	6.4758e-06
Arhgap32	328.408	1.58194	0.303358	5.21477	1.84046e-07	6.65671e-06
9130015A21Rik	58.0114	2.77913	0.533821	5.20611	1.92837e-07	6.90745e-06
Fas	340.971	2.3375	0.449487	5.20038	1.98885e-07	7.10812e-06
Cxcl2	573.799	2.44763	0.472322	5.18211	2.19386e-07	7.69484e-06
Nol3	83.7563	2.70956	0.524341	5.16756	2.37172e-07	8.21852e-06
Zfp182	257.444	1.76273	0.341278	5.1651	2.4031e-07	8.30921e-06
Eda	57.6071	2.1729	0.420867	5.16291	2.43134e-07	8.38865e-06
Prex1	713.139	1.7927	0.347433	5.15983	2.47168e-07	8.49106e-06
Tmem150c	54.2895	3.94029	0.765586	5.14676	2.6502e-07	9.00729e-06
Ifih1	1001.11	1.1756	0.230139	5.10822	3.25202e-07	1.07691e-05
Gbp9	1966.63	1.64895	0.323055	5.10424	3.32129e-07	1.09157e-05
Spns3	157.663	2.20863	0.433511	5.09474	3.49227e-07	1.13606e-05
Ifit2	513.752	1.54573	0.304469	5.07683	3.83793e-07	1.2334e-05
Dsp	149.482	2.66913	0.527424	5.0607	4.17728e-07	1.33439e-05
Tmem176a	3519.99	1.06364	0.210332	5.05694	4.26027e-07	1.35817e-05
Myh14	609.505	2.21401	0.440072	5.03102	4.87885e-07	1.52488e-05
Eif4g3	1597.99	1.0535	0.211178	4.98869	6.07903e-07	1.87427e-05
Gnai1	261.953	1.31543	0.265211	4.95992	7.05214e-07	2.12497e-05
Ly75	1626.81	1.07664	0.217063	4.96005	7.04766e-07	2.12497e-05
Traf1	1259.84	1.13906	0.22985	4.95569	7.20751e-07	2.16361e-05
Pglyrp2	103.864	4.20983	0.852625	4.9375	7.91314e-07	2.35767e-05
Itga2b	592.215	3.05109	0.619629	4.92406	8.47655e-07	2.49753e-05
Tcp11l2	474.851	1.25402	0.255069	4.91641	8.81463e-07	2.58757e-05
Il18rap	1458.74	1.20756	0.246719	4.89446	9.85742e-07	2.84651e-05
Tnf	44.2941	4.16356	0.85151	4.88962	1.01033e-06	2.89651e-05
Xpnpep2	25.6093	3.76663	0.773976	4.8666	1.13534e-06	3.21444e-05
Cd244	116.495	3.5177	0.727385	4.83609	1.32416e-06	3.66443e-05
Dclk2	76.2413	1.62762	0.336621	4.83518	1.33024e-06	3.67488e-05
Akna	337.666	2.79837	0.579374	4.82999	1.36539e-06	3.75248e-05
Gstm1	764.932	1.61186	0.333699	4.83029	1.36332e-06	3.75248e-05
Spaca7	68.6295	2.74204	0.567956	4.8279	1.37979e-06	3.78551e-05
Ltk	20.2583	4.53753	0.940553	4.82432	1.40479e-06	3.83431e-05
Zfp398	199.494	1.13784	0.235911	4.82316	1.413e-06	3.85011e-05
Spns2	273.159	1.90319	0.394634	4.82268	1.41641e-06	3.85284e-05
Gemin8	633.271	1.18953	0.247133	4.81333	1.48435e-06	3.96989e-05
B630019K06Rik	63.3725	2.54022	0.529054	4.80143	1.57534e-06	4.17124e-05
Snap25	26.2543	2.20421	0.46011	4.79062	1.66266e-06	4.36621e-05
Traf3ip3	29.7413	3.21007	0.670761	4.78572	1.70379e-06	4.46686e-05
Pdzd4	101.825	2.78015	0.586856	4.73736	2.1652e-06	5.49574e-05
9930013L23Rik	84.8721	2.25263	0.475702	4.73538	2.18641e-06	5.53197e-05
Ly9	54.7341	3.38158	0.716066	4.72244	2.33035e-06	5.84059e-05
Slc36a4	123.566	1.43942	0.306293	4.69948	2.60825e-06	6.47838e-05
Pgrmc1	631.636	2.01553	0.429025	4.69793	2.62809e-06	6.51504e-05
Trim56	1091.02	1.08433	0.230967	4.69474	2.66947e-06	6.59746e-05
Tmem176b	9351.24	1.06947	0.228005	4.69056	2.72457e-06	6.69178e-05
Chsy3	38.6499	2.91942	0.623084	4.68543	2.79375e-06	6.83013e-05
S1pr4	95.7817	3.07497	0.658052	4.67284	2.97057e-06	7.18526e-05
Lbp	1130.46	1.80096	0.387608	4.64635	3.37852e-06	8.0425e-05
Tnfsf10	283.392	1.77219	0.381655	4.64343	3.42668e-06	8.14028e-05
Nxt2	152.76	1.53713	0.332403	4.62429	3.75889e-06	8.82155e-05
Agap2	200.6	2.02399	0.438268	4.61816	3.87158e-06	8.98682e-05
Eps8l3	1053.46	1.48632	0.321994	4.61597	3.91269e-06	9.03888e-05
Tbc1d8	157.407	2.74293	0.594446	4.61426	3.94498e-06	9.08714e-05
P2rx1	84.0413	2.86999	0.623404	4.60375	4.1496e-06	9.47631e-05
Islr	97.3975	2.37863	0.518281	4.58947	4.44373e-06	0.000100758
Tmod1	26.5893	4.36794	0.953558	4.58068	4.63476e-06	0.000104643
Ms4a6b	63.731	2.84381	0.620893	4.58019	4.64561e-06	0.00010474
P2ry2	303.803	1.45272	0.317235	4.57934	4.66451e-06	0.000105017
Dusp1	3222.99	1.29448	0.283465	4.56663	4.95621e-06	0.000109943
Krt7	2420.2	1.54135	0.337773	4.56327	5.03626e-06	0.000111497
Lrrk2	351.125	1.02374	0.224792	4.55415	5.25989e-06	0.000115805
Neurl3	5042.13	1.17715	0.258583	4.55229	5.30658e-06	0.000116302
Xaf1	2029.94	1.12435	0.24741	4.54449	5.50676e-06	0.000119101
Slc22a17	144.485	2.85496	0.630115	4.53086	5.87431e-06	0.000125183
Ptpn13	5391.23	1.02435	0.227591	4.50085	6.76829e-06	0.00014177
Bin2	144.487	3.19925	0.711469	4.49669	6.90208e-06	0.000143816
Scara5	96.1344	4.06167	0.903723	4.49437	6.97767e-06	0.000145012
Tacc1	614.724	1.45766	0.324595	4.49069	7.09931e-06	0.000146774
Pi16	176.276	3.7127	0.827243	4.48804	7.18812e-06	0.000148418
Col11a2	160.323	1.87894	0.418726	4.48727	7.21413e-06	0.000148762
Zfp945	104.091	1.08543	0.241907	4.48698	7.22404e-06	0.000148774
Mx1	194.931	1.86094	0.414801	4.48634	7.24577e-06	0.000149029
5330417C22Rik	386.772	2.31361	0.518183	4.46486	8.0122e-06	0.000162901
Casp12	461.619	1.8569	0.41618	4.46176	8.12894e-06	0.000164436
Ace	207.375	2.03972	0.457348	4.45988	8.20039e-06	0.000165252
Pag1	318.107	1.73606	0.390677	4.44371	8.84198e-06	0.000176618
Oas1b	280.538	1.06746	0.2405	4.43853	9.05768e-06	0.000180474
C030034L19Rik	36.0427	2.99158	0.674793	4.43333	9.27894e-06	0.000184601
Chst15	417.319	1.51932	0.342891	4.43091	9.38375e-06	0.000186041
Itih1	38.1642	4.56887	1.03205	4.42699	9.5555e-06	0.000188976
Gpm6b	60.7382	2.48616	0.562482	4.41999	9.87054e-06	0.000194242
Dpep1	54.2696	4.45931	1.01042	4.41334	1.01788e-05	0.000198865
Tmem212	22.4202	2.55832	0.579971	4.41111	1.02843e-05	0.000200406
Gpr116	446.792	1.21414	0.275599	4.40547	1.05556e-05	0.000204195
Rinl	85.2715	2.78531	0.632914	4.40077	1.07869e-05	0.000208164
Nxpe4	117.725	3.01017	0.684431	4.39806	1.09222e-05	0.000210519
Kif21b	1300.7	1.25388	0.285118	4.39777	1.09369e-05	0.000210549
Akr1b7	888.811	2.38775	0.543058	4.39686	1.09827e-05	0.000211175
Arhgap26	688.052	1.79817	0.40916	4.39479	1.10879e-05	0.000212941
Mir27a	26.2643	2.99959	0.683091	4.3912	1.12726e-05	0.000214934
Hgf	170.61	3.55708	0.811845	4.38147	1.1788e-05	0.000223425
Sell	126.08	3.12966	0.71465	4.3793	1.19062e-05	0.000224598
Rgs1	222.018	3.92629	0.897125	4.37652	1.20588e-05	0.000226671
Nav3	97.4097	2.79176	0.638595	4.37172	1.2327e-05	0.000230625
Ppp1r9a	119.941	2.79463	0.640032	4.36638	1.26321e-05	0.000234952
Gbp11	96.5874	2.35335	0.540232	4.35618	1.32349e-05	0.000242488
Irgm1	6836.73	1.14184	0.262241	4.35418	1.33568e-05	0.000244441
Mid2	946.608	1.20755	0.277874	4.34568	1.38847e-05	0.000251502
Mal	80.3455	1.84593	0.424889	4.34451	1.39589e-05	0.00025256
Gpr132	94.6497	2.68571	0.61951	4.33521	1.4562e-05	0.000261394
Tgfb2	703.403	1.09062	0.252015	4.32761	1.50738e-05	0.000269066
Ecscr	1116.64	1.08421	0.250696	4.32478	1.52681e-05	0.000272101
Il27ra	31.3568	2.81611	0.651177	4.32464	1.5278e-05	0.000272101
Dnase2b	24.9462	3.70187	0.856249	4.32335	1.53674e-05	0.000272781
Zan	224.267	2.36852	0.547905	4.32287	1.54016e-05	0.000273082
Spn	645.626	1.70674	0.395027	4.32056	1.55637e-05	0.000275039
Zrsr1	192.126	1.02758	0.237981	4.31791	1.57512e-05	0.000277431
Pik3cd	421.005	2.33666	0.541525	4.31496	1.5963e-05	0.000280132
Slc7a4	274.202	1.12295	0.260256	4.3148	1.59749e-05	0.000280132
Rbm20	30.7385	3.41785	0.793258	4.30863	1.64272e-05	0.000286259
Nt5e	3352.56	1.12495	0.261132	4.30798	1.64755e-05	0.000286703
Gbp8	423.685	2.02501	0.471066	4.29879	1.71735e-05	0.000296904
Slc4a3	227.886	2.00995	0.468573	4.28951	1.79071e-05	0.000307917
Pcdhga9	45.5842	2.41747	0.563897	4.28707	1.81042e-05	0.000310357
Sorl1	239.115	3.75678	0.876311	4.28703	1.81074e-05	0.000310357
Prdm1	86.0068	1.60942	0.376155	4.27862	1.88059e-05	0.000320262
Eid2	58.6532	2.12893	0.498617	4.26967	1.95766e-05	0.000331969
Cxcr2	341.971	1.93474	0.453542	4.26585	1.99142e-05	0.000336977
Foxd2	43.1758	1.45764	0.341892	4.26346	2.01287e-05	0.000339886
Pdzk1ip1	31.9712	3.06959	0.720127	4.26257	2.02093e-05	0.000340525
Pou2f2	24.9352	3.36083	0.788978	4.25973	2.04675e-05	0.000344133
Iqsec2	386.704	1.13806	0.267246	4.25849	2.05815e-05	0.000345335
1700011H14Rik	89.4672	2.90179	0.683716	4.24414	2.19437e-05	0.000365982
Cyfip2	161.57	3.21475	0.758531	4.23813	2.25393e-05	0.000374247
Ncald	174.325	2.06542	0.488339	4.22948	2.34232e-05	0.000386623
Rgs2	440.768	3.50375	0.828827	4.22736	2.36454e-05	0.000388965
Gpr97	115.07	3.44235	0.815233	4.22254	2.41567e-05	0.000395743
Slc41a3	149.158	2.00987	0.476621	4.21692	2.47663e-05	0.000404069
Gabrp	616.697	2.52882	0.600117	4.21388	2.51022e-05	0.000408286
Rnf144a	24.7447	3.50751	0.832611	4.21267	2.52375e-05	0.000409243
Icam1	3048.16	1.063	0.252575	4.20866	2.56889e-05	0.000414874
Abcd1	729.748	1.08489	0.258142	4.20267	2.63786e-05	0.000424062
BC068157	19.4029	3.51863	0.837348	4.20211	2.6444e-05	0.000424062
Ace2	81.6719	3.46256	0.824313	4.20054	2.66274e-05	0.000426233
Irak1bp1	61.2688	1.86579	0.444205	4.20028	2.66581e-05	0.000426233
B4galnt3	94.2214	1.86279	0.444821	4.18772	2.81767e-05	0.000443373
C4bp	669.275	2.59735	0.620854	4.18351	2.87048e-05	0.000450348
Ubxn11	53.2033	1.74901	0.41829	4.18133	2.89803e-05	0.000454225
Nhsl2	120.627	2.98126	0.71386	4.17625	2.96354e-05	0.000462672
Jun	5767.42	1.8166	0.436267	4.16396	3.12774e-05	0.00048366
Rasal1	22.9438	4.77341	1.15136	4.14589	3.38491e-05	0.000515584
Mab21l3	13.8004	3.90147	0.941477	4.14399	3.41314e-05	0.000519136
Rnf157	407.428	1.62014	0.391317	4.14023	3.46965e-05	0.000527228
B3galnt1	217.493	1.26579	0.305823	4.13897	3.48874e-05	0.000529624
Fut7	22.7998	3.25666	0.787466	4.13562	3.53993e-05	0.000535864
Acap1	251.357	2.89741	0.700712	4.13495	3.55036e-05	0.000536934
Trim30b	15.2255	3.87779	0.937999	4.13411	3.5633e-05	0.000537862
Nos2	2168.36	3.40399	0.823841	4.13186	3.59843e-05	0.000542145
Zfp423	13.0166	3.25863	0.791648	4.11626	3.85072e-05	0.000575801
Sftpc	97.0316	3.13625	0.762286	4.11427	3.88403e-05	0.000579695
Tppp	301.597	1.58783	0.386843	4.10458	4.05047e-05	0.000601159
Oasl2	4339.81	1.10101	0.268543	4.09995	4.13237e-05	0.000612174
Pou6f1	144.35	1.67631	0.409183	4.09673	4.19024e-05	0.000620045
Sytl3	174.992	3.34781	0.819344	4.08596	4.38947e-05	0.000643681
Csgalnact1	114.326	1.18516	0.2901	4.08535	4.40108e-05	0.000644509
Ccbe1	1374.59	2.27373	0.556729	4.08408	4.42516e-05	0.000647128
Mfap3l	35.6479	3.13755	0.768442	4.083	4.44585e-05	0.000648964
Tmed8	108.914	2.14761	0.52849	4.06368	4.83057e-05	0.000697185
Gpr64	789.492	1.8495	0.456993	4.0471	5.18565e-05	0.000740674
Tnxb	741.839	1.47299	0.36437	4.04257	5.28695e-05	0.000753119
Kif12	1846.87	2.31068	0.571916	4.04025	5.33951e-05	0.000759249
Pdcd1	8.60663	5.34641	1.32476	4.03575	5.44291e-05	0.000772381
Ccl4	387.479	3.95469	0.981659	4.02858	5.61151e-05	0.000792271
Slc2a6	183.134	2.49853	0.620619	4.02587	5.67662e-05	0.000800755
Cd200r1	49.1878	3.26666	0.81167	4.02461	5.70687e-05	0.00080431
Anks4b	241.591	1.68621	0.419528	4.01931	5.83689e-05	0.000819736
Pkhd1	602.698	1.847	0.459694	4.0179	5.87188e-05	0.0008232
AU021092	113.704	1.82111	0.454312	4.00851	6.11033e-05	0.000851387
Klhl30	83.2182	1.97718	0.49352	4.00629	6.16808e-05	0.000858525
Nod1	2069.07	1.39422	0.348029	4.00603	6.17484e-05	0.000858525
Zcchc5	45.947	4.41742	1.10393	4.00153	6.29341e-05	0.000870807
Cd69	85.8922	4.08552	1.02292	3.99398	6.49741e-05	0.000896699
Gm5431	90.3838	1.76602	0.443667	3.98052	6.87658e-05	0.000944123
Pglyrp1	54.0668	2.81958	0.708482	3.97975	6.8989e-05	0.000946373
Ddx60	329.917	1.12035	0.281643	3.97791	6.95231e-05	0.000951243
Fjx1	88.2163	1.59143	0.400857	3.97008	7.18482e-05	0.000980531
Slc18a2	372.733	1.8699	0.471168	3.96864	7.2283e-05	0.000985621
Osbpl10	107.149	1.49366	0.377862	3.95293	7.71999e-05	0.00104462
Pik3cg	118.964	3.06011	0.774388	3.95165	7.76153e-05	0.00104845
Rab19	29.2396	2.61769	0.662417	3.95173	7.75887e-05	0.00104845
Ccdc141	669.129	1.17484	0.298033	3.94198	8.08126e-05	0.00107615
St14	83.0767	3.09325	0.786629	3.93228	8.41423e-05	0.00111029
Rgs14	203.284	1.52286	0.387502	3.92993	8.49697e-05	0.00111843
Papln	128.89	2.18535	0.55713	3.92252	8.76281e-05	0.00114773
Tmc5	36.2705	2.5119	0.640748	3.92026	8.84518e-05	0.00115662
Ccdc88b	368.032	2.28363	0.58256	3.92	8.855e-05	0.00115696
Atp2a3	571.949	2.06485	0.526938	3.91858	8.9072e-05	0.00116187
Gata2	815.366	3.26714	0.833811	3.91832	8.91672e-05	0.00116216
Gab3	29.2802	2.53242	0.648678	3.90398	9.46246e-05	0.00122428
Slc13a2	84.6162	1.68937	0.432762	3.90369	9.47365e-05	0.00122474
Treml2	100.4	3.31403	0.849885	3.89938	9.64391e-05	0.00124272
Nfkbid	263.554	1.04501	0.268274	3.89532	9.80686e-05	0.00125978
Gulp1	99.3455	1.72374	0.442861	3.89229	9.93042e-05	0.00127141
Muc20	45.8915	2.2202	0.570647	3.89067	9.99688e-05	0.00127787
Arhgap4	371.306	3.41124	0.877099	3.88924	0.000100561	0.00128337
Neurl1b	1046.41	1.33127	0.342499	3.88694	0.000101517	0.00129248
Tbx1	63.0655	4.51269	1.16231	3.88252	0.000103379	0.00131199
Nptx1	17.1397	4.53115	1.16921	3.87538	0.000106458	0.0013412
Ssc5d	39.2576	1.64792	0.425243	3.87523	0.000106522	0.0013412
Gbp3	2926.28	2.00103	0.517149	3.86934	0.000109128	0.00136969
Prom1	33.4398	2.77169	0.716684	3.86739	0.000110009	0.00137965
Hgfac	769.251	1.09104	0.282514	3.86189	0.000112514	0.00140488
Tbc1d10c	454.213	1.22589	0.318103	3.85376	0.000116318	0.00144176
1700016C15Rik	69.9088	1.44958	0.377058	3.84445	0.000120821	0.00148717
Guca2b	24.8144	2.27288	0.591469	3.84278	0.000121651	0.00149508
Tcf7l1	98.6389	1.38297	0.360193	3.83953	0.000123268	0.00151146
Anpep	205.415	1.49802	0.39018	3.8393	0.000123386	0.00151174
Prelp	173.884	1.96294	0.512569	3.82962	0.000128342	0.00155335
N4bp2l1	97.1883	1.35218	0.353464	3.82551	0.000130504	0.00157429
Scnn1a	281.642	2.29883	0.601164	3.82396	0.000131325	0.00158225
Gm6484	79.375	1.41929	0.371773	3.81761	0.00013475	0.00161255
Ptprz1	26.0743	5.34966	1.40239	3.81468	0.00013636	0.00162741
Arhgap9	166.383	2.58625	0.678454	3.81197	0.000137862	0.00163994
Casz1	559.476	1.47464	0.38712	3.80926	0.000139384	0.00165561
Pdcd1lg2	26.1818	2.33893	0.614302	3.80745	0.000140405	0.00166522
Nlrc3	85.7058	1.50544	0.395466	3.80676	0.000140798	0.0016674
Cldn1	62.0316	2.6352	0.692288	3.80651	0.000140943	0.00166788
Sh2d4a	1272.52	1.32595	0.348533	3.80439	0.000142157	0.00168099
Matk	108.511	2.57043	0.676679	3.79859	0.00014552	0.00170935
Cldn7	69.4282	3.02869	0.798288	3.79398	0.000148253	0.00173506
Dock2	166.889	2.80657	0.740487	3.79017	0.000150547	0.00175803
Strc	24.4914	5.06253	1.33627	3.78855	0.000151528	0.00176819
Gimap5	28.4424	4.40246	1.16342	3.78405	0.000154294	0.0017926
Grm6	73.2088	3.82322	1.01083	3.78227	0.000155402	0.00180416
8430408G22Rik	145.82	2.21616	0.586159	3.78082	0.00015631	0.00181338
Sort1	440.078	2.07684	0.54998	3.77621	0.000159232	0.00183564
Nfe2	74.0936	2.82006	0.746933	3.77552	0.000159672	0.00183852
Mep1a	152.87	1.85768	0.492952	3.76848	0.000164247	0.00187947
Gm2115	33.4147	3.05376	0.81148	3.76319	0.000167757	0.00191276
BC048546	75.7245	4.61129	1.22596	3.76137	0.000168988	0.00192405
Gpr68	92.6095	1.72872	0.460363	3.75513	0.000173253	0.0019628
Alox8	80.8633	1.36773	0.364541	3.75193	0.00017548	0.00198239
Cd200r3	138.474	3.21221	0.856205	3.75168	0.000175653	0.00198294
Dock10	235.776	3.28412	0.875722	3.75018	0.000176705	0.001992
Rnf144b	137.145	2.32239	0.619359	3.74968	0.000177064	0.00199462
Irx1	66.6454	3.77788	1.00776	3.74879	0.000177688	0.00199822
Foxp3	12.1384	2.95761	0.790891	3.73959	0.000184318	0.00205888
Rcsd1	145.937	1.93712	0.518156	3.73849	0.000185132	0.00206653
Gng2	66.556	2.98159	0.799132	3.73104	0.000190695	0.00211088
Dpt	69.647	3.71728	0.996454	3.73051	0.000191092	0.00211382
Lect2	100.43	1.85663	0.498377	3.72535	0.000195042	0.00215099
Muc5b	1345.12	1.92762	0.517886	3.7221	0.000197573	0.00217194
Gm16130	11.6161	5.8293	1.56628	3.72174	0.000197858	0.00217357
Gm11194	17.534	2.62786	0.706503	3.71954	0.000199588	0.00218355
Klhl6	123.669	3.11073	0.836944	3.71678	0.000201779	0.00220449
Sfmbt2	91.8963	2.03031	0.547354	3.70931	0.000207824	0.00225509
Slc45a4	289.112	1.099	0.296315	3.70888	0.000208181	0.00225742
Niacr1	61.4835	1.91078	0.516092	3.70241	0.00021356	0.0023001
Scn7a	17.9507	3.96009	1.07152	3.69575	0.000219235	0.00234952
Vwf	72.7518	3.21952	0.871166	3.69565	0.000219328	0.00234952
Oit1	86.9231	2.18581	0.591666	3.69434	0.000220461	0.00236008
Dok3	248.475	1.54996	0.419653	3.69343	0.000221251	0.00236535
Trim12c	283.752	1.26902	0.344053	3.68844	0.000225629	0.00239928
Il1rl1	189.067	2.77152	0.751582	3.68758	0.000226395	0.00240262
Ccl3	858.036	3.70735	1.00575	3.68615	0.000227669	0.00241293
Epn3	722.366	1.25115	0.339744	3.68263	0.000230836	0.00244487
Cacna1h	70.852	3.3476	0.909694	3.67992	0.000233307	0.00246939
Fam20c	3872.07	1.00045	0.271897	3.67953	0.000233662	0.00246987
Fam65b	431.076	1.68136	0.458051	3.67069	0.000241895	0.00253671
Ppm1h	63.2308	2.15463	0.587775	3.66574	0.000246626	0.00257616
Ifi44	353.982	1.32617	0.362001	3.66343	0.000248858	0.00259777
Scrn1	589.465	1.23764	0.337897	3.66277	0.000249499	0.00260276
Sash3	124.235	2.96027	0.809332	3.65767	0.000254515	0.00264642
Chst13	17.0058	3.79429	1.03762	3.65673	0.000255456	0.00265448
Cxcl17	173.688	1.29816	0.355023	3.65654	0.000255647	0.00265473
Cyp4f17	28.7009	1.7824	0.487811	3.65387	0.000258314	0.00267894
Clec3b	251.35	2.42892	0.665251	3.65114	0.000261077	0.00269882
Rab44	1038.64	3.6108	0.99175	3.64083	0.000271757	0.00278752
Cbfa2t3	122.753	2.84929	0.783197	3.63802	0.000274739	0.00280907
Thsd7a	843.36	1.13118	0.311175	3.6352	0.00027777	0.00283642
Pard3b	785.827	1.16487	0.32147	3.62356	0.000290581	0.00295023
Crispld2	28.8438	3.16022	0.87286	3.62054	0.00029399	0.00297348
Inmt	74.8974	3.44525	0.951953	3.61914	0.000295579	0.00298714
Ccdc64	190.023	1.17071	0.323834	3.61514	0.000300184	0.00302652
Dysf	13.1218	4.07227	1.12657	3.61474	0.000300644	0.00302925
Mfap4	15.4978	4.91798	1.36181	3.61136	0.000304594	0.00306324
Sord	603.037	1.02794	0.284662	3.61108	0.000304928	0.00306466
Ifit3	447.678	1.65275	0.458984	3.60088	0.000317137	0.0031674
Csf3	130.173	2.63147	0.731653	3.5966	0.000322398	0.00320434
Osm	537.426	3.91267	1.08996	3.58974	0.000331009	0.0032711
Ankrd6	58.3259	1.98956	0.555559	3.58119	0.000342038	0.00336341
Galnt6	302.805	3.28654	0.91906	3.57598	0.000348921	0.00342265
Oas2	2413.49	1.16032	0.324707	3.57342	0.000352348	0.00345201
Pamr1	160.262	2.17274	0.608018	3.57348	0.000352271	0.00345201
Mmp24	70.4447	2.17384	0.608542	3.57222	0.00035397	0.0034594
Nlrp3	305.964	2.15585	0.605231	3.56203	0.000367998	0.0035724
Axin2	311.863	1.64083	0.460895	3.5601	0.00037072	0.0035879
Skap1	23.5619	3.26991	0.918849	3.5587	0.000372696	0.00360265
Faah	297.831	1.29626	0.364975	3.55163	0.000382853	0.00368742
Scin	392.81	1.11164	0.313181	3.54952	0.000385933	0.00370812
Gbp6	1998.38	2.08709	0.588526	3.5463	0.000390676	0.00374691
Fam117a	497.948	1.29927	0.366538	3.54471	0.000393047	0.00376512
Tmem184a	35.0855	2.92052	0.824433	3.54246	0.000396411	0.00378824
Gsta3	96.2063	2.93857	0.831776	3.53289	0.000411043	0.00389769
Cdhr3	17.6916	7.45005	2.10951	3.53164	0.000412983	0.00391377
Sult1c2	559.743	2.2566	0.63936	3.52947	0.000416393	0.0039325
Atp8b4	83.3192	2.88983	0.818902	3.5289	0.000417283	0.00393573
Slc44a3	594.403	1.72581	0.489395	3.52643	0.000421206	0.00396575
Pzp	87.9062	3.264	0.927546	3.51896	0.00043324	0.00405988
Ggt6	153.833	2.01993	0.574215	3.51773	0.00043526	0.00406923
Zfp831	54.2489	3.90792	1.11135	3.51637	0.000437497	0.00408775
Hspa1b	446.806	1.12002	0.318783	3.51343	0.000442361	0.00412836
Gch1	255.548	1.24505	0.354531	3.51182	0.000445044	0.00414842
Itgb7	528.444	1.79756	0.511993	3.5109	0.000446595	0.00415814
Fggy	63.2853	1.62029	0.461578	3.51033	0.000447556	0.00416222
Slc16a2	1196.57	1.82457	0.520067	3.50834	0.000450911	0.00418853
Sdk1	13.7531	4.25429	1.21347	3.5059	0.000455065	0.00422137
Il17rb	23.8677	4.77773	1.36344	3.50418	0.000458014	0.00424011
Trim12a	177.629	1.24364	0.355084	3.50237	0.000461131	0.00426359
Klhl34	57.7229	3.00961	0.860389	3.49796	0.000468826	0.00432972
2020-09-01	136.858	2.74677	0.785462	3.49702	0.000470493	0.00434259
Rasal3	265.177	3.54252	1.01408	3.49334	0.000477014	0.004385
Cd37	104.735	2.72496	0.781214	3.48811	0.000486456	0.00445382
Adck3	111.308	1.5028	0.431229	3.48492	0.000492276	0.00449357
Ifi203	1715.68	1.3464	0.386696	3.48181	0.000498031	0.00453376
Marveld2	23.2381	2.98824	0.860544	3.4725	0.000515633	0.00466958
Habp2	35.1221	3.51748	1.01613	3.46163	0.000536923	0.00483534
Csf2rb2	575.062	3.21704	0.930787	3.45626	0.000547727	0.0049132
Fam174b	127.601	2.37169	0.686604	3.45423	0.000551857	0.00494735
Sptssb	611.02	2.20504	0.63856	3.45314	0.000554098	0.0049592
P2ry1	67.345	3.08377	0.894397	3.44788	0.000565007	0.00503985
Relt	160.563	1.05341	0.305629	3.44668	0.000567517	0.00505941
Adh1	42.1969	2.87138	0.833225	3.4461	0.000568733	0.0050633
Tspyl3	57.1523	1.52291	0.442078	3.44488	0.000571305	0.0050776
Spsb4	390.307	1.20366	0.349466	3.44428	0.000572578	0.00508462
Evi2b	165.865	2.59024	0.752428	3.44252	0.000576327	0.00511221
Acss1	148.573	3.07296	0.893742	3.43831	0.00058536	0.00517794
Bsn	70.5575	1.35154	0.39313	3.43789	0.000586267	0.00518021
Hvcn1	390.18	1.13085	0.329289	3.43422	0.000594253	0.00523916
Cyp4f18	395.747	3.33146	0.97043	3.43298	0.000596994	0.00525461
Lcp1	1043.93	2.80184	0.816475	3.43164	0.000599953	0.00527191
Dhx58	302.884	1.41384	0.412514	3.42737	0.000609463	0.00533989
Kcnj2	88.0321	3.21825	0.939679	3.42484	0.000615162	0.00537298
Gbp5	1221.48	2.82194	0.824226	3.42374	0.000617655	0.00538589
Itk	126.236	3.82171	1.11647	3.42303	0.000619272	0.00539704
Batf3	54.4692	2.51021	0.733615	3.42171	0.000622296	0.00541748
Isg15	562.974	1.04878	0.306797	3.41848	0.000629708	0.00547304
Cys1	292.197	1.89763	0.555351	3.417	0.000633164	0.00549707
Adrbk2	92.6307	3.25491	0.953415	3.41395	0.000640284	0.00553778
Mx2	155.234	1.48804	0.435839	3.41419	0.000639717	0.00553778
Rassf2	229.976	2.25328	0.660002	3.41405	0.000640044	0.00553778
Ly6a	1413.59	2.22921	0.653035	3.41361	0.000641087	0.00554172
Cpa3	105.315	3.08379	0.904793	3.40828	0.000653739	0.00562971
Per2	1096.08	1.31054	0.384545	3.40802	0.000654363	0.00563205
Il12rb1	466.644	1.87554	0.550645	3.40609	0.000659015	0.00564769
Asb2	11.3026	2.73585	0.803865	3.40337	0.00066561	0.00569502
Gbp2	9592.31	1.92829	0.566712	3.4026	0.000667477	0.00570487
Lat	49.657	2.40031	0.705415	3.40269	0.00066726	0.00570487
Ctsf	60.8101	1.71058	0.503322	3.39858	0.000677369	0.00576161
Ly6c1	477.48	2.27772	0.670282	3.39815	0.000678439	0.00576764
Camsap3	270.068	1.14506	0.337152	3.39628	0.000683076	0.0057947
Slc25a23	1391.41	1.17344	0.345577	3.39561	0.000684771	0.00580301
Csf2rb	1073.64	3.13942	0.924968	3.39408	0.000688592	0.00583217
Ccrl2	81.3277	2.62329	0.773158	3.39295	0.000691438	0.00584696
Prkcb	89.5661	2.06621	0.610004	3.3872	0.000706094	0.00593625
Dgkg	32.48	3.56924	1.05406	3.38617	0.000708763	0.00595241
Tmem229b	455.917	1.06544	0.314868	3.38375	0.000715019	0.00599292
Slc10a2	13.7575	2.50116	0.739697	3.38133	0.000721348	0.00603902
Gimap1	166.02	1.07737	0.318898	3.37842	0.000729025	0.00609509
Was	92.0283	2.10971	0.624946	3.37582	0.000735952	0.00613229
Nfatc2	43.2411	2.32308	0.688192	3.37563	0.000736468	0.00613338
Ccl5	93.4969	2.23549	0.662346	3.37511	0.00073786	0.00614177
Elfn2	9.91233	4.28959	1.27172	3.37306	0.000743378	0.00617802
Hmha1	3480.81	1.01022	0.299695	3.37083	0.000749429	0.00621535
Ccdc148	88.2096	1.35046	0.40105	3.36731	0.000759057	0.00627235
Wdr95	36.5954	3.93489	1.17047	3.36179	0.000774403	0.00637273
Mmp9	70.9376	2.17747	0.648255	3.35897	0.000782348	0.00642815
Ampd3	223.198	1.60854	0.478907	3.35877	0.000782902	0.00642939
Krba1	75.1046	1.88355	0.561022	3.35736	0.000786919	0.00645241
Ifitm1	796.844	1.30008	0.387279	3.35696	0.000788042	0.0064583
Gp49a	561.798	3.40222	1.01531	3.35091	0.000805473	0.00657748
Fcer1a	79.2062	3.02895	0.904757	3.3478	0.000814548	0.00664818
P2ry10	35.3045	3.89165	1.16292	3.34645	0.000818526	0.00667723
Celf4	62.6125	1.54455	0.461855	3.34422	0.000825134	0.00672082
Thnsl2	71.8552	1.46347	0.438436	3.33793	0.000844056	0.00682611
Crb3	415.368	1.30501	0.391142	3.33641	0.000848669	0.00685645
Atp8a2	20.7563	2.71036	0.812759	3.33476	0.00085372	0.00687887
Pcdhb7	20.1644	3.00804	0.901958	3.33501	0.000852961	0.00687887
Gm13293	30.6485	1.84532	0.553649	3.33301	0.000859131	0.00690249
Pfn2	513.288	1.14239	0.342713	3.33337	0.000858019	0.00690249
Sec14l3	528.124	3.14418	0.943321	3.3331	0.000858833	0.00690249
Mmp3	112.92	2.89601	0.869232	3.33169	0.000863194	0.00692467
Lama3	151.232	1.82067	0.546624	3.33076	0.000866087	0.0069374
Ptprc	360.512	3.02669	0.911015	3.32233	0.000892698	0.00709545
Sorcs1	7.09239	6.43468	1.93693	3.3221	0.000893413	0.00709567
Lsp1	386.538	1.95898	0.590169	3.31936	0.00090224	0.00714086
D430036J16Rik	9.74379	3.69994	1.11482	3.31887	0.000903834	0.00714993
Cfb	8088.25	1.1891	0.358334	3.31843	0.000905264	0.00715079
Tmem71	480.884	1.38179	0.416399	3.31842	0.000905289	0.00715079
Ifit1	538.47	1.48319	0.447082	3.31748	0.000908324	0.00716767
Nod2	37.8728	2.35571	0.710433	3.31587	0.000913571	0.00719127
Irf7	1281.95	1.12696	0.339978	3.31482	0.000917031	0.00720864
Cyp11a1	315.932	3.28375	0.990952	3.31373	0.00092061	0.00722883
Itgal	364.103	3.10289	0.939048	3.30429	0.00095218	0.00742551
Ptgfr	9.6898	3.10867	0.944143	3.29258	0.000992722	0.00767206
Rhof	65.3331	1.22412	0.371781	3.29259	0.000992706	0.00767206
Peg13	144.906	2.60519	0.791798	3.29022	0.0010011	0.00772014
Slc7a8	295.673	3.02715	0.920989	3.28685	0.00101316	0.00776911
Il2rb	37.9374	4.31811	1.31651	3.27998	0.00103815	0.00793677
Foxd1	454.353	1.16617	0.35569	3.27861	0.00104321	0.00796016
H2-DMb2	29.7827	3.38096	1.03181	3.27672	0.00105022	0.00799835
Gm11346	16.1988	3.7543	1.14666	3.27411	0.00105995	0.00805703
Myo1f	306.96	3.01404	0.921888	3.26942	0.00107768	0.00816068
Lypd2	48.5795	2.90456	0.888657	3.26848	0.00108127	0.00818398
Dkk2	98.0741	1.31846	0.403453	3.26795	0.00108328	0.00819532
Homer2	37.9976	3.39297	1.03886	3.26605	0.0010906	0.00822335
Tacstd2	57.3383	3.16403	0.970543	3.26006	0.00111388	0.00837119
Fst	157.962	2.55433	0.783647	3.25954	0.00111594	0.00838269
Myb	12.6584	4.10664	1.26038	3.25826	0.00112098	0.00840563
Hrh2	11.0872	3.37646	1.0365	3.25755	0.00112379	0.00841783
Anxa6	919.78	1.3658	0.419532	3.25553	0.0011318	0.00845009
Ror1	292.456	1.18943	0.365452	3.25467	0.00113524	0.00846783
Clca4	1101.19	1.94682	0.598576	3.25243	0.00114423	0.00852692
Vav1	126.035	2.67394	0.82258	3.25068	0.0011513	0.00857154
Notch3	47.9611	2.29149	0.70513	3.24975	0.00115508	0.00859567
Slc35d3	31.4232	3.83819	1.18186	3.24759	0.00116386	0.00864889
Cd7	190.714	3.13692	0.967107	3.24361	0.00118026	0.00873412
Cxcl10	3711.45	2.16365	0.667531	3.24127	0.00118997	0.00878966
Ptprd	517.337	1.1936	0.368495	3.23913	0.00119894	0.00883545
Liph	21.3779	3.16286	0.977023	3.23724	0.00120691	0.00887776
Jazf1	30.7844	2.21205	0.683536	3.23618	0.0012114	0.00889847
Ugt2b36	267.17	1.3975	0.43222	3.2333	0.00122368	0.00898039
Fyb	256.277	3.13948	0.971151	3.23274	0.00122608	0.0089939
I830012O16Rik	118.632	1.62558	0.503346	3.22955	0.00123985	0.00908192
Vps37d	93.4713	1.07825	0.334313	3.22528	0.0012585	0.00919361
Bdkrb1	17.6918	2.72785	0.846299	3.22327	0.00126734	0.00924551
Myo1g	244.054	3.07099	0.953053	3.22227	0.0012718	0.00927381
Ccl2	790.758	1.34989	0.418951	3.22207	0.0012727	0.00927611
Grem2	13.7895	3.46115	1.07553	3.21808	0.0012905	0.00938012
Oas3	2037.8	1.10822	0.344367	3.21815	0.00129021	0.00938012
Plekhs1	42.0618	2.57048	0.799508	3.21508	0.00130409	0.00944876
Alox5	208.787	2.87099	0.893272	3.21401	0.00130894	0.00946666
BC064078	11.3688	2.28788	0.71294	3.20908	0.00133163	0.00959589
Dnahc6	39.2608	3.59813	1.12267	3.20498	0.00135073	0.00971971
Cxcl9	2547.05	2.47922	0.7751	3.19858	0.00138106	0.00987622
Lck	36.4205	3.13302	0.980646	3.19486	0.00139901	0.00998666
Kif19a	17.3407	3.45585	1.08242	3.19272	0.00140939	0.0100473
Arhgap30	262.149	3.02826	0.949683	3.18871	0.00142909	0.0101424
Lst1	14.1148	2.45968	0.771905	3.18651	0.00144002	0.0102108
AA986860	953.926	1.11374	0.3498	3.18392	0.00145294	0.0102973
Tgfbi	782.987	1.78151	0.559748	3.18269	0.00145913	0.0103279
Cpb2	6.56017	5.24302	1.65107	3.17553	0.00149565	0.010535
Casp1	195.538	1.77918	0.56044	3.17461	0.00150037	0.0105589
Spp2	22.3907	4.53481	1.42856	3.17438	0.00150156	0.0105626
Sod3	218.713	2.35373	0.741773	3.17312	0.00150813	0.0105901
Mcf2l	136.348	1.1812	0.37232	3.17253	0.00151118	0.0106022
Tnfsf15	72.4628	2.16643	0.683373	3.1702	0.00152336	0.0106783
Trpm2	102.279	3.34411	1.05568	3.16773	0.00153636	0.010741
Ccdc108	25.3101	5.23976	1.65456	3.16686	0.00154092	0.0107588
Stat1	6639.62	1.29774	0.409823	3.16659	0.00154237	0.0107588
Gimap6	41.9325	3.50759	1.10831	3.16481	0.00155183	0.0108018
Itgb6	232.419	1.06911	0.338174	3.16142	0.00157004	0.0108953
Wnk2	27.8583	3.85065	1.21841	3.16039	0.00157556	0.0109145
Pde4c	274.329	1.77919	0.563249	3.1588	0.00158419	0.0109648
Runx3	41.3212	2.39111	0.757532	3.15645	0.00159702	0.0110249
Lrp12	210.556	1.00376	0.318053	3.15596	0.00159971	0.0110339
Ccl9	784.786	2.37894	0.754178	3.15435	0.00160854	0.0110661
Ikzf3	28.4825	3.69789	1.17224	3.15455	0.00160746	0.0110661
Col5a3	332.681	1.69959	0.539362	3.15111	0.00162649	0.0111652
Dmrt2	67.1372	1.05872	0.336115	3.14988	0.00163339	0.0111936
Gpr183	62.7254	3.28923	1.04472	3.14842	0.00164157	0.0112399
Car8	60.113	2.66996	0.850631	3.1388	0.00169641	0.0115171
Cd53	431.107	1.67177	0.532655	3.13857	0.00169776	0.0115171
Ccdc40	26.5194	2.34228	0.746586	3.13732	0.00170501	0.0115405
Ttll11	51.8303	1.14893	0.366215	3.13732	0.001705	0.0115405
E030019B13Rik	43.3611	3.57928	1.14255	3.13271	0.001732	0.0116835
Igsf6	162.61	3.16487	1.01081	3.13102	0.00174201	0.0117361
Akr1c12	202.281	1.19078	0.38074	3.12753	0.00176281	0.0118312
Cerk	572.353	1.09576	0.35045	3.12671	0.00176775	0.0118594
Slc30a2	14.1421	3.04647	0.975413	3.12326	0.00178862	0.0119642
Slc6a4	87.0212	2.40594	0.770502	3.12256	0.00179285	0.0119874
Cytip	183.112	3.26582	1.04631	3.12128	0.00180068	0.0120336
Gbp4	2805.12	2.34831	0.752799	3.11944	0.00181192	0.0120997
Lgr5	348.093	1.30324	0.417894	3.1186	0.00181714	0.0121173
Cd84	186.743	2.26185	0.725932	3.11579	0.00183454	0.012199
Il7r	95.0106	2.86864	0.920816	3.11532	0.00183744	0.0122082
Rasgrp2	116.582	2.98878	0.960581	3.11143	0.00186182	0.012345
S1pr1	40.7192	2.93592	0.944218	3.10936	0.00187492	0.0124215
Trim71	46.6062	1.80033	0.57921	3.10826	0.00188192	0.0124575
C7	22.2709	3.48623	1.12358	3.10277	0.00191716	0.0126332
Ubxn10	18.1459	3.22833	1.04133	3.10019	0.00193395	0.0127175
Ret	34.6393	3.70608	1.19559	3.09978	0.00193665	0.0127195
Kcnc1	16.3316	2.3303	0.75248	3.09683	0.00195602	0.0128203
Clic5	115.95	2.40643	0.777609	3.09465	0.00197046	0.0128867
Unc93a	5.0028	5.01358	1.62075	3.09337	0.00197897	0.0129123
Ccl11	10.9565	4.62072	1.49692	3.08681	0.00202313	0.0131199
Tnn	14.2377	2.36848	0.767702	3.08515	0.00203446	0.0131719
Celsr1	272.052	1.66236	0.539196	3.08303	0.00204908	0.0132504
Siglec5	70.2998	3.04507	0.988149	3.08159	0.00205898	0.0132983
Dnm1	836.347	1.23304	0.400238	3.08077	0.00206468	0.0133243
Cpne5	18.9472	2.88298	0.935901	3.08043	0.00206703	0.013328
Ccdc30	14.8644	2.74702	0.892861	3.07666	0.00209337	0.0134658
Id4	22.0683	2.49527	0.811549	3.0747	0.00210717	0.013537
Gpr56	3141.95	1.0157	0.330578	3.07249	0.00212284	0.013606
Slc9a4	19.5449	3.68946	1.2011	3.07174	0.00212814	0.0136345
Col9a3	41.6828	1.18016	0.384354	3.07051	0.00213692	0.0136797
AB124611	93.1024	2.72247	0.887106	3.06893	0.00214826	0.0137302
Ptplad2	85.3893	2.27306	0.740892	3.06801	0.00215489	0.0137671
Maats1	5.02526	5.6848	1.85323	3.06751	0.00215848	0.0137797
Zc3h12d	10.0777	3.12847	1.01998	3.06718	0.00216091	0.0137807
Ikzf1	149.549	2.66599	0.869525	3.06603	0.00216921	0.0138254
Hcst	18.0621	3.07293	1.00246	3.06537	0.00217398	0.0138502
Lilrb4	394.757	3.11899	1.01766	3.06486	0.00217769	0.0138683
Tal1	71.4771	3.28367	1.07171	3.06397	0.00218422	0.0138929
Lmo2	45.6226	2.8863	0.943041	3.06063	0.0022087	0.0139876
Ptprcap	51.477	1.60778	0.52544	3.05987	0.00221433	0.0140121
Itih2	164.172	1.69246	0.553765	3.05627	0.00224108	0.0141645
Il16	187.454	1.71571	0.561613	3.05496	0.00225087	0.0142019
Igsf5	16.2935	2.70431	0.885748	3.05313	0.00226465	0.0142682
Fermt3	242.708	1.98605	0.650569	3.05279	0.00226722	0.0142787
Samsn1	72.2885	3.05013	0.999401	3.05195	0.00227357	0.0142998
Gm13238	48.6179	1.40871	0.462018	3.04904	0.00229575	0.0144186
Csf2ra	380.816	1.81624	0.595789	3.04846	0.00230019	0.0144407
Myom3	94.0475	1.3452	0.441347	3.04794	0.00230413	0.0144598
Mamdc2	22.8193	3.38793	1.11253	3.04524	0.00232494	0.0145617
Itih3	6.61179	4.78404	1.57357	3.04024	0.00236386	0.0147475
Kcna3	26.8786	3.94347	1.29729	3.03978	0.00236751	0.0147563
Vnn3	20.6934	1.92775	0.634187	3.03971	0.00236805	0.0147563
Abcc2	21.2419	2.73329	0.900644	3.03481	0.00240685	0.0149338
Trpm5	5.32717	4.13663	1.36336	3.03414	0.00241223	0.0149498
Clic3	124.64	1.35009	0.445376	3.03135	0.00243461	0.0150534
Ms4a2	317.307	3.31335	1.09345	3.03017	0.00244419	0.0151009
Afm	11.4094	3.58665	1.18373	3.02997	0.00244579	0.0151049
Mrgpra4	5.23133	5.34625	1.76702	3.02557	0.00248165	0.0152614
Trim30a	133.265	1.65073	0.545966	3.0235	0.00249867	0.0153424
Akap6	33.9182	1.48425	0.490992	3.02296	0.00250316	0.0153581
Slitrk6	7.10508	4.25385	1.40728	3.02274	0.00250498	0.0153634
Reps2	38.614	2.47045	0.817713	3.02116	0.00251806	0.0154258
Ehf	1462.16	1.46308	0.484419	3.02027	0.00252546	0.0154504
Tmem173	1253.95	1.09491	0.362673	3.01901	0.00253606	0.0154944
P2ry14	52.287	3.05252	1.01123	3.01864	0.00253916	0.0155074
Nat8l	19.891	2.99914	0.995518	3.01264	0.00258986	0.0157566
Prkcq	34.4531	3.38232	1.12499	3.00653	0.00264252	0.0160342
Irgm2	3184.94	1.05861	0.352144	3.00617	0.00264558	0.0160467
Sparcl1	360.175	3.10489	1.03289	3.00603	0.00264686	0.0160483
Ubd	619.055	2.24943	0.749741	3.00028	0.00269735	0.0163172
Lpcat2	75.2599	2.25849	0.753867	2.99587	0.00273659	0.0164857
Ptpn18	53.0392	2.6323	0.879318	2.99357	0.00275734	0.0165669
Fam83f	20.7946	1.93832	0.647832	2.99201	0.00277151	0.0166333
Kcnh2	200.619	1.30691	0.437001	2.99064	0.00278394	0.0166952
Unc80	12.1067	6.61102	2.21067	2.99051	0.00278513	0.0166961
Dnahc5	34.4839	8.16599	2.73174	2.9893	0.00279618	0.0167435
Mndal	538.142	1.03281	0.345551	2.98887	0.00280013	0.0167608
Abcb4	43.8094	1.53499	0.513734	2.98792	0.00280884	0.0168004
Mfap5	41.261	2.88546	0.966094	2.98673	0.00281981	0.0168542
1700066B19Rik	53.693	2.27053	0.760926	2.98391	0.00284592	0.0169332
Spock2	93.6671	2.44116	0.81823	2.98346	0.0028501	0.0169517
Ly6d	23.0864	3.6643	1.22876	2.98212	0.00286262	0.0169945
Gpx3	151.644	1.85467	0.622618	2.97883	0.00289348	0.017133
Tbc1d9	100.066	2.70189	0.907706	2.97661	0.00291456	0.0172322
Gpr174	18.3649	1.73512	0.583495	2.97367	0.00294265	0.0173661
Kcnab2	91.8233	2.54918	0.857502	2.9728	0.00295097	0.0174023
Ptpn7	98.8107	1.87335	0.631374	2.9671	0.00300624	0.0176694
Cnr2	91.0101	1.18382	0.399053	2.96657	0.00301146	0.0176936
Foxj1	252.888	1.28293	0.432724	2.96477	0.00302907	0.0177643
Pak3	34.1338	2.30294	0.776871	2.96438	0.00303289	0.0177802
Slco2b1	67.5101	2.85374	0.963321	2.96239	0.00305256	0.0178561
Bpifb1	765.852	3.10415	1.04802	2.96193	0.00305717	0.0178622
Tespa1	16.4482	3.19743	1.07976	2.96125	0.00306396	0.0178812
Fam46c	95.1349	1.75227	0.591937	2.96024	0.00307401	0.0179224
Inpp5d	184.621	3.00038	1.01372	2.95977	0.00307869	0.0179365
Mgat4a	288.914	1.17296	0.396467	2.95853	0.00309112	0.0179712
Mpeg1	982.411	2.34525	0.793065	2.9572	0.00310443	0.0180338
Lat2	260.957	1.66237	0.562876	2.95336	0.0031434	0.0182203
Ano4	30.5336	4.09453	1.38763	2.95074	0.00317017	0.0183221
Psd4	174.118	3.09646	1.05009	2.94876	0.00319049	0.0183929
Tagap	74.022	2.24785	0.76237	2.9485	0.00319317	0.0183951
Map2	6.72445	4.45984	1.51275	2.94817	0.00319663	0.0184083
Il13ra1	888.544	1.07682	0.365276	2.94797	0.00319872	0.0184138
Med12l	15.2664	2.68577	0.911346	2.94704	0.00320831	0.0184423
Dtx1	14.3373	2.97034	1.00942	2.94261	0.00325457	0.0186746
Acox2	6.76425	3.96201	1.34854	2.938	0.00330332	0.0188998
Gpr98	8.18147	4.32518	1.47248	2.93735	0.00331028	0.0189329
Kcnj15	51.6379	2.61231	0.890584	2.93326	0.00335425	0.0191405
Sphk1	340.236	1.05264	0.358873	2.93319	0.003355	0.0191405
Gngt2	54.3232	1.53103	0.522095	2.93248	0.00336268	0.0191775
Arhgap25	73.7644	2.86918	0.980156	2.92727	0.0034195	0.0194113
Arhgap24	24.2903	2.75597	0.941686	2.92664	0.00342646	0.0194369
Stab1	456.775	1.95536	0.668162	2.92647	0.00342831	0.0194405
Stac3	39.2704	1.00863	0.344903	2.92437	0.00345149	0.0195302
Epcam	81.949	2.34404	0.802098	2.92239	0.00347357	0.0195995
Sult1d1	227.519	1.37481	0.470437	2.92242	0.00347326	0.0195995
Rgs3	146.264	1.64016	0.561701	2.92	0.00350036	0.0197228
Plcb2	237.753	2.85006	0.976846	2.91761	0.00352726	0.0198323
Sntb1	20.8952	2.20974	0.757502	2.91714	0.00353254	0.0198549
Lancl3	42.9856	1.52944	0.525576	2.91002	0.00361404	0.020192
9530048J24Rik	32.1324	1.66006	0.570727	2.90867	0.00362966	0.0202421
Pecam1	103.477	2.77458	0.95455	2.90668	0.00365281	0.0203445
Gna14	21.3386	2.38877	0.822106	2.90568	0.00366461	0.0203959
Gata1	10.1111	3.241	1.11733	2.90068	0.00372359	0.0206665
Parvg	73.1162	2.46067	0.848718	2.89928	0.00374025	0.0207228
Slamf9	89.0208	1.10364	0.380881	2.89759	0.00376046	0.0208059
Islr2	30.0899	2.7051	0.934474	2.89478	0.0037942	0.0209489
Cmpk2	97.142	1.52208	0.525949	2.89397	0.00380405	0.0209743
Stat4	45.8106	3.1506	1.0888	2.89364	0.00380808	0.0209819
Lilrb3	108.659	2.77823	0.960341	2.89297	0.00381624	0.0209979
Cd200r4	26.699	2.88287	0.996928	2.89176	0.00383096	0.0210277
C5ar2	35.7916	2.95215	1.0212	2.89087	0.00384181	0.0210586
Cdc42ep3	122.36	1.90062	0.658049	2.88826	0.00387384	0.0212196
Clec2i	18.7835	3.47941	1.20492	2.88767	0.00388102	0.0212516
Snx20	52.1284	2.58056	0.894461	2.88504	0.00391364	0.0214008
Bmp7	16.1659	3.10968	1.07817	2.88423	0.00392368	0.0214375
Hspa1a	111.65	2.11243	0.732804	2.88266	0.00394329	0.0215334
Gm5779	10.1586	2.36392	0.820165	2.88224	0.00394855	0.0215474
1110032F04Rik	7.78949	3.62765	1.2598	2.87954	0.0039826	0.0217027
Chdh	21.2748	3.74741	1.30149	2.87933	0.00398518	0.0217027
Ptprn2	30.3528	3.15479	1.09558	2.87955	0.00398244	0.0217027
Scgb3a1	421.621	3.368	1.16989	2.87891	0.00399047	0.0217241
Hook1	110.046	1.23207	0.428027	2.87848	0.00399591	0.0217318
Tnfaip8l2	44.7099	2.14527	0.745349	2.87821	0.00399942	0.0217431
Ttll10	58.2829	1.41743	0.49257	2.87762	0.00400683	0.0217732
Kcnq2	26.8779	1.51524	0.526825	2.87616	0.00402542	0.0218546
Abcc9	53.7993	2.11998	0.737818	2.87331	0.00406189	0.0219778
Ap1m2	19.1794	3.58073	1.2461	2.87355	0.00405883	0.0219778
Hk3	263.709	3.02373	1.05229	2.87348	0.00405971	0.0219778
Cd1d1	62.3833	1.6983	0.591119	2.87302	0.00406563	0.0219831
Rassf4	150.61	2.28538	0.795457	2.87305	0.00406536	0.0219831
Dscaml1	20.0436	3.46563	1.20705	2.87115	0.00408977	0.0220836
Robo2	10.6723	4.73019	1.64823	2.86987	0.00410642	0.0221585
5730409E04Rik	71.4801	1.47735	0.515808	2.86415	0.0041813	0.0224335
Cxcr4	229.956	3.11256	1.0867	2.86423	0.0041803	0.0224335
2610203C22Rik	5.74118	3.95041	1.37942	2.86382	0.00418564	0.0224492
Clec2g	39.1048	1.25715	0.439042	2.8634	0.00419123	0.0224716
Dram1	196.129	1.61997	0.565893	2.86267	0.00420083	0.0224929
Pygl	247.178	2.04892	0.716298	2.86043	0.00423061	0.0226074
1810033B17Rik	48.3668	2.97913	1.04226	2.85833	0.00425881	0.0227128
Hsd17b1	18.3374	1.24228	0.434749	2.85747	0.00427029	0.022735
Rhoh	25.6934	2.10951	0.7388	2.85532	0.00429928	0.022874
Ciita	508.526	2.18895	0.768639	2.84783	0.00440183	0.0233573
E330020D12Rik	153.129	1.13977	0.400736	2.84419	0.00445242	0.0235786
Tmem14a	31.7807	1.22849	0.432224	2.84226	0.00447943	0.0236626
Foxh1	8.0511	2.62392	0.923874	2.84013	0.00450957	0.0237314
Gm3002	36.7085	2.05199	0.722466	2.84026	0.00450763	0.0237314
Nek5	9.47633	4.85886	1.71079	2.84013	0.00450953	0.0237314
Serpinf1	112.483	2.01787	0.710694	2.83929	0.00452141	0.0237694
F630028O10Rik	8.48112	3.9599	1.39529	2.83804	0.00453911	0.0238202
Calca	71.5184	3.38575	1.19459	2.83424	0.00459354	0.0240542
Coro1a	516.363	2.79359	0.987674	2.82845	0.00467736	0.024397
Col23a1	43.5242	2.93089	1.03735	2.82535	0.00472293	0.0245864
8430419L09Rik	48.1007	1.86401	0.659813	2.82506	0.0047272	0.0246006
St8sia4	92.9921	3.01228	1.06647	2.82454	0.00473478	0.0246159
Napsa	74.3863	2.67844	0.948374	2.82424	0.00473924	0.0246255
Cd247	14.6702	3.20938	1.13757	2.82125	0.00478362	0.0248213
Rbm12b1	50.0395	1.34266	0.476117	2.82002	0.00480212	0.0248768
Zfp37	35.9776	1.45112	0.514822	2.81868	0.0048222	0.0249402
Adc	55.4557	1.76006	0.624885	2.81661	0.00485338	0.025069
Plekhb1	27.4863	3.08186	1.09448	2.81582	0.0048653	0.0251061
Selplg	398.121	2.7622	0.981232	2.81503	0.00487723	0.0251479
Gm14446	33.7589	2.3445	0.833065	2.81431	0.00488823	0.0251837
2010300C02Rik	69.4945	1.55021	0.550889	2.81401	0.00489274	0.0251846
Disc1	4.23796	3.73281	1.32662	2.81378	0.0048963	0.0251846
Heyl	20.0447	3.11115	1.10566	2.81384	0.00489538	0.0251846
Rdh1	73.4519	1.21052	0.43024	2.8136	0.00489897	0.0251902
S100g	90.5266	1.33113	0.473147	2.81335	0.00490282	0.0251949
Arhgdib	600.846	1.2925	0.459763	2.81123	0.0049352	0.0253193
Art4	8.80906	3.9675	1.412	2.80985	0.00495648	0.0253905
Susd2	36.7648	1.95161	0.694571	2.80981	0.00495705	0.0253905
Zfp14	29.5275	1.4291	0.508649	2.8096	0.00496038	0.0253995
Apol9a	218.209	1.107	0.394068	2.80917	0.004967	0.025417
Ssbp2	214.521	1.00939	0.359343	2.80899	0.0049697	0.0254227
Fmod	43.2314	2.33539	0.831459	2.80879	0.00497281	0.0254227
Fcamr	7.72452	4.98742	1.77584	2.80849	0.0049774	0.0254293
Svep1	40.9499	2.40144	0.855052	2.80853	0.00497686	0.0254293
Ly6h	5.05196	6.30033	2.24535	2.80595	0.00501689	0.0255805
Gdf10	18.0005	4.36043	1.55458	2.80489	0.0050334	0.0256252
Atp6v1b1	17.4767	2.98633	1.06608	2.80124	0.00509071	0.0258674
Cyth4	215.567	2.10123	0.750918	2.79821	0.0051386	0.0260526
Cxcl16	570.475	1.07664	0.384892	2.79724	0.00515407	0.0261053
Dnahc10	18.8099	4.46253	1.59538	2.79715	0.00515554	0.0261053
Alox5ap	339.161	2.62672	0.939127	2.79698	0.00515825	0.0261107
Gimap9	38.5721	2.36964	0.847509	2.796	0.00517391	0.0261816
Eif2c4	34.6673	2.65926	0.951158	2.79581	0.00517698	0.0261888
Il15ra	110.055	1.25148	0.448268	2.7918	0.00524153	0.0264315
Tgtp2	523.638	1.2678	0.454342	2.7904	0.0052643	0.0265379
Avpr2	6.08261	6.15366	2.20613	2.78934	0.0052815	0.026591
Ccr3	15.323	3.18627	1.14258	2.78866	0.00529273	0.0266223
Calhm2	45.9262	2.12225	0.76125	2.78784	0.00530601	0.0266648
Kalrn	190.645	1.23729	0.444088	2.78614	0.00533399	0.0267791
Lyst	946.492	1.08249	0.389092	2.78208	0.00540115	0.0270227
Tmc8	122.883	1.18949	0.427795	2.78052	0.00542726	0.0271193
Meox1	28.0142	2.40041	0.863489	2.7799	0.00543764	0.0271541
H2-Ob	39.5712	3.51278	1.26796	2.77042	0.00559836	0.0278868
Gca	366.516	1.13232	0.408933	2.76897	0.00562335	0.0279839
Bspry	21.9536	2.61359	0.944084	2.76839	0.00563343	0.0280003
Snhg11	27.4212	2.34183	0.846035	2.76801	0.00564004	0.0280244
Fabp5	148.644	1.75887	0.635473	2.76781	0.00564351	0.0280329
Dsc2	29.3775	1.64714	0.595196	2.76739	0.00565066	0.0280597
Arhgap15	40.669	2.94798	1.06547	2.76684	0.00566022	0.0280896
Slc34a2	46.6584	2.2266	0.80504	2.76582	0.00567796	0.0281518
Cd101	12.4745	3.0092	1.0881	2.76555	0.00568273	0.0281639
Fes	422.401	1.56765	0.567102	2.76432	0.00570412	0.0282372
Bpifa1	2933.94	3.01811	1.09241	2.76279	0.00573094	0.0283347
Epsti1	55.3768	2.65423	0.960878	2.7623	0.00573963	0.0283689
Ncf2	289.843	2.53273	0.917027	2.76189	0.00574677	0.0283954
Itm2a	16.3825	3.19806	1.15805	2.76158	0.00575219	0.0284046
Insrr	156.599	2.39574	0.867704	2.76101	0.00576228	0.0284456
Fgfr3	788.831	1.16647	0.422651	2.7599	0.00578199	0.0285076
Ly6e	4279.34	1.54892	0.561244	2.75979	0.00578386	0.0285079
Fam105a	84.048	2.71878	0.985585	2.75855	0.00580592	0.0285901
Il7	98.3107	1.15787	0.420338	2.75461	0.00587615	0.0288469
2900002K06Rik	29.5786	1.11219	0.403794	2.75434	0.00588098	0.0288617
Ldhd	234.107	1.21441	0.441096	2.75317	0.00590207	0.0289385
Il4	9.31882	3.54954	1.28989	2.75181	0.00592673	0.0290326
Aqp9	158.68	2.9268	1.06428	2.75002	0.00595921	0.0291648
Col6a3	1375.12	1.05225	0.382666	2.74978	0.00596348	0.0291768
C730036E19Rik	3.18366	5.49256	2.00001	2.74627	0.00602774	0.0294369
Rab25	26.7245	2.2807	0.831509	2.74284	0.00609101	0.0297121
Tyrobp	292.947	2.6224	0.956747	2.74096	0.00612608	0.0298258
Klf15	21.9979	2.98994	1.09104	2.74046	0.00613539	0.029862
Lpar3	37.1777	2.62321	0.957401	2.73993	0.00614524	0.0299008
Tgm5	33.2458	2.03784	0.743881	2.73947	0.0061538	0.0299151
Batf	9.59182	3.0518	1.11507	2.73686	0.0062028	0.0301074
Gm609	11.8107	5.42896	1.98395	2.73643	0.00621092	0.0301376
C530008M17Rik	18.5032	2.95988	1.08172	2.73626	0.00621417	0.0301442
Klhl13	1419.3	1.07804	0.394153	2.73509	0.00623637	0.0302335
Kndc1	31.0183	3.67968	1.34556	2.73467	0.00624428	0.0302534
Btk	100.432	2.87724	1.05304	2.73232	0.00628892	0.0304235
Ms4a4c	7.27443	2.68429	0.982555	2.73195	0.00629606	0.0304488
Kcnip1	18.4897	1.8416	0.674191	2.73157	0.00630325	0.0304743
Esrp1	40.9241	2.76796	1.01399	2.72978	0.00633774	0.0305854
Efhb	26.9956	1.62059	0.594037	2.72809	0.00637016	0.0307047
Cpn1	48.1536	1.31341	0.481703	2.7266	0.00639912	0.030807
C1ra	737.433	1.79374	0.657892	2.72649	0.00640118	0.0308076
Slc2a3	200.736	3.08818	1.13272	2.72634	0.00640408	0.0308123
Card9	57.0435	2.24679	0.824718	2.72432	0.00644345	0.0309177
Gm10584	13.5534	2.29304	0.841731	2.7242	0.00644576	0.0309195
Syt5	4.44705	4.66367	1.71297	2.72257	0.0064777	0.0310447
Piezo2	126.132	1.9659	0.722391	2.72138	0.00650109	0.0311359
Sox6	66.0817	1.24911	0.459127	2.72063	0.00651582	0.0311898
Adh7	52.8506	1.84669	0.679386	2.71817	0.00656437	0.0313751
Resp18	56.9396	2.4195	0.890567	2.71681	0.00659147	0.0314952
Wdr63	4.51395	6.0206	2.21852	2.71379	0.00665182	0.031736
Icosl	62.6553	2.54999	0.939681	2.71368	0.00665404	0.0317371
Grk5	334.438	1.05019	0.387026	2.71348	0.0066581	0.031747
Fam46a	178.027	1.92374	0.709621	2.71094	0.00670923	0.0319525
Mir5107	5.96829	3.06364	1.13007	2.71102	0.0067077	0.0319525
Rhbdl3	35.5142	1.8797	0.693477	2.71055	0.00671727	0.0319812
Rab37	78.6669	2.86379	1.05686	2.70971	0.00673418	0.0320331
Slfn8	97.6115	1.68172	0.620681	2.70947	0.00673903	0.0320342
Zfp941	22.1873	1.23525	0.455912	2.7094	0.00674044	0.0320342
Gnao1	41.9095	2.95927	1.09268	2.70828	0.00676322	0.0321041
Nov	130.648	3.35498	1.23905	2.70771	0.00677494	0.0321311
Lilra6	5.88284	3.19762	1.18367	2.70145	0.00690378	0.0326704
Rasl12	19.565	1.87396	0.693704	2.70139	0.00690506	0.0326704
Socs1	829.977	1.18533	0.439239	2.6986	0.00696313	0.0329159
Chchd10	78.5933	1.84321	0.6837	2.69593	0.00701915	0.03311
Stap1	14.084	3.17893	1.17962	2.69487	0.00704157	0.0331784
Csf3r	119.006	2.29695	0.853893	2.68997	0.00714574	0.0336295
Slc16a8	39.4167	1.93458	0.719506	2.68876	0.00717184	0.0337225
Fpr1	38.0658	2.64546	0.984235	2.68783	0.00719177	0.0337963
Itga4	232.21	1.67345	0.622666	2.68755	0.00719776	0.0338144
Fli1	50.2501	2.72577	1.0165	2.68153	0.00732861	0.0343481
Sp110	168.715	1.41534	0.528284	2.67914	0.00738121	0.0345439
Spata18	9.70255	4.41505	1.64846	2.67828	0.00740008	0.0346017
Pdgfrb	94.7225	2.20882	0.825626	2.67533	0.00746552	0.0348464
Miat	70.5062	4.93998	1.84689	2.67475	0.00747842	0.0348862
Cryba4	5.96451	3.25089	1.21571	2.67407	0.00749376	0.0349168
Itgae	33.2817	1.72655	0.645976	2.67278	0.00752249	0.0350302
Gbp10	153.816	2.78944	1.04405	2.67174	0.00754592	0.0350967
Bdh1	21.1733	1.52018	0.569407	2.66976	0.00759047	0.0352644
Nfam1	166.269	2.61371	0.979059	2.66962	0.00759374	0.0352693
Il18bp	293.688	1.07398	0.402493	2.66833	0.00762286	0.0353736
Gm19461	20.8905	2.14034	0.802283	2.66781	0.00763481	0.0353982
Adam23	30.079	1.85474	0.69561	2.66635	0.00766792	0.0355207
Tspan11	30.551	3.17153	1.18992	2.66533	0.00769137	0.0355673
Slc16a11	115.965	1.90351	0.714949	2.66244	0.00775756	0.0357903
Klc3	29.439	1.87415	0.704413	2.66058	0.00780051	0.0359781
H2-Q5	405.906	1.22261	0.459895	2.65846	0.00784993	0.0361409
Klk8	3.76879	3.00063	1.12889	2.65804	0.00785971	0.0361409
Sec14l4	28.9846	3.4045	1.28082	2.65806	0.00785921	0.0361409
Slc10a6	19.7423	2.97709	1.12078	2.65627	0.00790106	0.0362758
Arhgap8	61.1436	1.60759	0.60524	2.65612	0.00790464	0.0362799
Dmbt1	19008.2	1.13116	0.426527	2.65202	0.00800121	0.0366177
Limch1	83.6564	2.47594	0.93472	2.64885	0.00807653	0.0368954
Ptger4	180.986	1.26374	0.477474	2.64672	0.00812755	0.0371106
Hpse	143.683	1.34767	0.509368	2.64576	0.00815076	0.0371879
Cd83	46.5737	2.41694	0.91379	2.64496	0.00817	0.0372307
Igf2	45.0728	3.08515	1.16668	2.6444	0.00818371	0.0372709
Sftpd	216.97	2.86094	1.082	2.64412	0.00819034	0.0372905
Gm12185	485.604	1.12018	0.423666	2.64401	0.00819307	0.0372923
Sytl1	105.153	1.58792	0.60077	2.64314	0.00821402	0.0373535
Angel1	93.212	1.0445	0.395451	2.64129	0.00825907	0.037475
Mapk4	130.403	2.09396	0.792848	2.64106	0.00826471	0.0374792
Mir142	6.43111	4.5645	1.72823	2.64114	0.00826268	0.0374792
Sync	21.5321	1.78069	0.674365	2.64054	0.00827736	0.0375152
Slco1a5	21.5324	2.52705	0.957666	2.63876	0.00832098	0.0376487
Krt16	66.4663	2.12918	0.807447	2.63693	0.00836595	0.03782
Agbl2	10.5673	2.41161	0.914986	2.63568	0.00839685	0.037868
Scg3	6.35188	4.26075	1.61701	2.63496	0.0084147	0.0379006
B3gnt8	33.2938	1.03769	0.393894	2.63444	0.00842773	0.0379486
Ugt2b35	1186.06	1.40271	0.532649	2.63346	0.0084521	0.0380368
Kctd12	323.174	2.17978	0.827865	2.63301	0.00846323	0.0380762
Tnc	269.695	1.38852	0.527447	2.63254	0.00847491	0.038118
Hsd11b1	7.30005	2.58136	0.981385	2.63033	0.00853025	0.0382805
Gna15	52.0529	2.58315	0.982228	2.62989	0.00854123	0.038298
Siglec1	165.324	3.53809	1.34532	2.62993	0.00854026	0.038298
Gm14492	40.2463	2.06581	0.787862	2.62205	0.0087403	0.039046
Lamp3	29.0404	2.4919	0.950328	2.62215	0.00873774	0.039046
Emilin2	920.028	2.14995	0.820617	2.61992	0.00879516	0.0392154
Arhgef6	82.3298	2.87182	1.09629	2.61958	0.00880375	0.0392426
Btnl9	7.14289	3.19345	1.21926	2.61917	0.00881428	0.0392744
Sowahb	13.3465	2.54276	0.971313	2.61786	0.00884839	0.0393756
Irf8	124.96	2.11405	0.808007	2.61638	0.00888677	0.0394803
Sgsm1	77.1215	1.17042	0.447332	2.61646	0.0088848	0.0394803
Zfp30	104.361	1.19967	0.458986	2.61374	0.00895584	0.0397096
Nipal2	8.62483	2.87467	1.10028	2.61267	0.00898388	0.0398118
Tmem154	71.5244	1.57041	0.60184	2.60935	0.00907134	0.040099
Chst4	49.3796	2.42499	0.929389	2.60923	0.00907473	0.0401029
Zap70	15.2869	2.80827	1.07641	2.60892	0.00908279	0.0401163
Ppp1r14c	6.01343	3.45917	1.32697	2.60682	0.00913865	0.0402849
Ncf1	529.175	2.62327	1.0064	2.60658	0.00914521	0.0403026
Mycbpap	42.6467	1.67199	0.642933	2.60057	0.00930698	0.040925
Gad1	9.12057	4.44108	1.70839	2.59956	0.00933427	0.0410268
Fuca2	102.142	1.23915	0.476828	2.59875	0.00935647	0.0410995
Efcab4b	9.87677	2.79613	1.07711	2.59596	0.00943273	0.0413359
Acer2	16.3835	1.76926	0.681672	2.59547	0.00944621	0.0413547
Gjb2	18.1675	2.91421	1.12526	2.5898	0.00960311	0.0419035
Tm4sf20	711.043	1.53121	0.591359	2.5893	0.00961705	0.0419529
Ccdc37	8.98691	3.96718	1.53332	2.58732	0.0096727	0.0421495
Cd38	92.9244	1.17867	0.455766	2.58613	0.00970604	0.0422303
Satb1	125.867	3.01059	1.16415	2.58609	0.00970715	0.0422303
Aff3	10.1036	2.75736	1.0667	2.58494	0.00973972	0.0423374
Tusc1	35.4876	1.7318	0.669995	2.58479	0.00974372	0.0423432
H2-DMa	291.406	1.683	0.651575	2.58297	0.00979534	0.042498
Slc18a1	15.2005	1.37104	0.531516	2.57948	0.0098948	0.042813
Gm19897	15.2508	1.609	0.623953	2.57872	0.00991684	0.0428915
Gmfg	126.334	1.09617	0.425214	2.57792	0.00993974	0.04294
Gpsm3	218.687	1.16949	0.453656	2.57792	0.00993984	0.04294
Radil	14.7117	3.77676	1.46511	2.5778	0.00994301	0.04294
Pitx2	3.43492	5.25042	2.03752	2.57686	0.00997016	0.0430107
C1rl	107.055	1.54501	0.599745	2.57611	0.00999198	0.0430815
Tox3	14.5192	3.33004	1.29275	2.57592	0.00999728	0.0430927
Osbp2	184.036	1.23587	0.479804	2.57578	0.0100016	0.0430927
Lcp2	126.088	2.33915	0.908342	2.57518	0.0100187	0.0431266
Tnik	40.0791	2.71981	1.05693	2.57331	0.0100732	0.0432562
Capsl	11.6116	3.0796	1.19726	2.57222	0.010105	0.0433575
Bcl11a	9.17133	4.30819	1.67504	2.57199	0.0101116	0.0433722
S100a7a	56.3808	1.0343	0.402254	2.57126	0.0101329	0.0434307
Bcl11b	27.1537	2.61066	1.01576	2.57015	0.0101655	0.0435354
Tmtc1	77.5263	1.98862	0.774069	2.56905	0.0101977	0.0436248
Hebp1	26.2377	2.47501	0.963663	2.56834	0.0102187	0.0436808
C3ar1	298.882	1.50277	0.585156	2.56815	0.0102242	0.0436926
Pcdhb5	117.095	1.07554	0.41903	2.56673	0.0102663	0.0438255
Nlrc4	69.5177	1.196	0.466123	2.56584	0.0102925	0.0439141
Ntng2	55.5122	2.06784	0.805906	2.56586	0.0102919	0.0439141
2310007B03Rik	53.6861	1.56281	0.609625	2.56356	0.0103606	0.0441454
D630039A03Rik	25.493	2.63029	1.0267	2.56188	0.0104106	0.0443112
Iyd	11.6752	3.78274	1.47724	2.56068	0.0104468	0.0444533
Igsf10	24.4617	2.51353	0.982488	2.55833	0.0105177	0.044743
Mmp25	9.46603	2.58943	1.01375	2.55431	0.0106398	0.0450941
Cd5	7.56668	3.39931	1.33255	2.55097	0.0107422	0.0454556
Rsph4a	11.5483	2.89892	1.13725	2.54906	0.0108013	0.045645
Fam78a	19.209	2.88327	1.13129	2.54865	0.0108142	0.0456872
Mettl7b	36.8694	1.91849	0.754039	2.54428	0.0109503	0.0461231
Gpr160	14.881	1.99047	0.78243	2.54396	0.0109603	0.0461332
Adam33	82.7431	1.93577	0.762216	2.53966	0.0110959	0.04652
Wdr52	17.9534	5.10554	2.01044	2.53951	0.0111008	0.0465283
Xist	907.05	1.67156	0.658602	2.53804	0.0111475	0.0466996
Celf3	47.5742	2.5653	1.01102	2.53733	0.0111701	0.0467721
Gm12250	882.351	1.71616	0.676371	2.53731	0.0111707	0.0467721
Cd226	20.3495	2.89593	1.14138	2.53721	0.0111739	0.0467729
Nudt16	25.2541	2.70442	1.06671	2.5353	0.0112351	0.0469305
Gimap8	37.0544	2.44086	0.96365	2.53293	0.0113113	0.0471716
Prkag3	14.5516	2.04007	0.805439	2.53286	0.0113135	0.0471716
Syk	356.116	1.55291	0.613239	2.53231	0.0113314	0.0472341
Gyltl1b	28.0158	2.37656	0.939272	2.53022	0.0113991	0.0474047
Fam216b	5.09699	5.74201	2.27226	2.527	0.011504	0.0477661
Pex5l	20.8337	3.96659	1.57119	2.52458	0.0115838	0.0479901
Ckmt1	35.1956	1.99956	0.792306	2.52372	0.0116121	0.0480287
S100a9	16.183	3.14307	1.24531	2.52393	0.0116051	0.0480287
Clec4a3	24.5153	2.84684	1.12828	2.52318	0.01163	0.0480823
Mapk15	24.6761	3.38606	1.34321	2.52087	0.0117065	0.0482798
Chrdl1	36.1429	2.28464	0.906814	2.51942	0.0117549	0.0484351
Serpina9	5.78789	6.94883	2.75914	2.51848	0.0117864	0.0485464
Zbp1	1213.66	1.47096	0.584503	2.5166	0.0118493	0.0487584
Epas1	555.857	2.20576	0.877657	2.51323	0.011963	0.0491343
N28178	3.36563	4.62699	1.84294	2.51066	0.0120505	0.0494141
AI118078	93.0585	1.07593	0.428655	2.51001	0.0120726	0.0494825
Reg3g	173.875	2.59419	1.03399	2.5089	0.0121107	0.0496257
Rnase6	18.7852	3.40026	1.3568	2.50609	0.0122073	0.0499318
Prkcz	138.83	1.0846	0.432825	2.50585	0.0122157	0.0499405
Gfi1b	12.079	1.99973	0.798639	2.50392	0.0122826	0.0501497
Ccr2	112.387	2.55237	1.01939	2.50382	0.0122859	0.0501505
Cd48	41.7592	2.66242	1.06343	2.50362	0.0122929	0.0501532
Emb	262.409	2.2337	0.892155	2.50371	0.0122899	0.0501532
2610028H24Rik	10.5683	4.81483	1.92429	2.50213	0.0123449	0.0503021
Cbr2	4045.58	2.84981	1.13896	2.50212	0.0123452	0.0503021
Il10ra	144.703	2.74956	1.09919	2.50144	0.0123688	0.0503857
1810019J16Rik	15.3903	2.92158	1.16815	2.50104	0.0123831	0.0504308
Fam179a	21.5918	3.57248	1.42914	2.49974	0.0124284	0.0505897
Gprasp2	14.285	3.61427	1.44741	2.49706	0.0125229	0.0509019
Acpp	15.5487	2.49416	0.999232	2.49608	0.0125574	0.0509982
Gspt2	90.959	1.01047	0.405054	2.49466	0.0126078	0.05115
Cfi	145.571	2.00137	0.802469	2.49401	0.012631	0.0512179
Gm16325	21.5033	1.74148	0.698808	2.49207	0.0127	0.0514194
Lrp4	66.1269	2.15127	0.863443	2.4915	0.0127205	0.0514761
AI504432	43.674	2.87676	1.15484	2.49106	0.0127364	0.0515144
Prrt4	4.93768	5.55901	2.23216	2.49042	0.0127591	0.0515932
Cplx2	137.529	2.07869	0.835152	2.48899	0.0128106	0.0517547
Jakmip1	24.2143	3.03756	1.22042	2.48895	0.0128121	0.0517547
Lgi3	13.7073	2.71628	1.09246	2.48639	0.0129047	0.0520631
Sned1	41.3781	2.73458	1.10001	2.48595	0.0129206	0.0521139
C5ar1	107.397	2.31119	0.930093	2.4849	0.0129588	0.0521847
Dcp1b	31.611	1.98148	0.797476	2.48469	0.0129665	0.0521847
Pced1b	33.2688	1.88506	0.758518	2.48519	0.0129481	0.0521847
Sp100	378.507	1.14985	0.462761	2.48476	0.012964	0.0521847
Tgtp1	828.139	1.11736	0.449703	2.48466	0.0129676	0.0521847
Nwd1	19.2816	3.00927	1.2113	2.48434	0.0129791	0.052192
Agmo	11.2552	3.53072	1.42253	2.48201	0.0130645	0.0524421
Lrig3	26.9542	1.51591	0.611057	2.4808	0.0131089	0.0525941
Egr2	171.491	1.03284	0.416461	2.48003	0.013137	0.0526805
Slc46a3	30.7368	1.55496	0.627618	2.47756	0.0132283	0.0529663
Edn1	33.6173	1.43775	0.580455	2.47694	0.0132516	0.0530462
Rprm	6.93872	5.90131	2.38322	2.47619	0.0132793	0.0531439
Dnmt3b	81.5957	1.27131	0.513548	2.47555	0.0133033	0.0531998
Cd33	44.98	2.20123	0.890827	2.471	0.0134736	0.0537594
Mansc1	17.2188	1.40767	0.569913	2.46997	0.0135125	0.0538609
Ccdc129	19.3633	2.85014	1.15414	2.46949	0.0135305	0.053892
Rasef	22.454	2.71099	1.09788	2.46929	0.0135381	0.053909
Il6	45.1585	2.66331	1.07972	2.46666	0.0136379	0.0542115
Adra1d	40.5744	1.33501	0.54188	2.46367	0.0137522	0.0545977
Rhbg	25.144	2.11807	0.86037	2.46181	0.0138237	0.0548134
4632428N05Rik	308.105	2.3611	0.959696	2.46026	0.0138838	0.0550244
Ccr7	101.556	1.93225	0.786015	2.45829	0.0139602	0.0552196
Rassf9	29.4111	1.72962	0.703559	2.45839	0.0139563	0.0552196
Dner	12.8087	3.76451	1.5361	2.45069	0.0142583	0.0560995
Myo15	9.52437	2.16332	0.882754	2.45065	0.0142599	0.0560995
Csrp3	12.6988	2.60272	1.06303	2.4484	0.0143493	0.0563093
Wdfy4	90.0274	2.27241	0.92824	2.44809	0.0143617	0.056344
Prkar1b	45.5783	1.35614	0.553989	2.44796	0.0143666	0.0563493
Ccdc135	9.24243	5.24634	2.14367	2.44736	0.0143906	0.0564159
Adamts10	487.196	1.0247	0.418776	2.44688	0.0144097	0.056435
Kif1a	41.1834	2.47049	1.01007	2.44587	0.0144504	0.0565651
Mical1	236.059	1.63394	0.668145	2.44548	0.014466	0.0565861
5031434O11Rik	27.5606	1.00621	0.411622	2.44449	0.0145057	0.0566702
Abcg1	328.654	3.05442	1.2504	2.44275	0.0145757	0.0568479
Hcls1	191.361	2.58734	1.05989	2.44114	0.0146411	0.0570329
Gstm2	304.491	1.1154	0.457231	2.43947	0.0147089	0.0571992
Ppil6	11.3803	2.83448	1.16318	2.43684	0.0148162	0.0575465
Bzrap1	41.3217	2.23964	0.919308	2.43623	0.0148414	0.0576235
Shpk	58.8195	1.19789	0.492358	2.43297	0.0149756	0.0580663
Adamts7	256.106	1.23005	0.505617	2.43277	0.0149839	0.0580705
B430306N03Rik	24.4773	2.03233	0.835815	2.43156	0.015034	0.0581937
Ak8	21.6411	1.82555	0.751811	2.42821	0.0151737	0.0586348
1110028F11Rik	33.0641	1.74488	0.718962	2.42694	0.0152267	0.0587484
Nkx2-1	157.53	2.66911	1.10005	2.42635	0.0152517	0.0587937
Agtr1a	13.4309	3.42523	1.41236	2.42518	0.0153006	0.0589111
Exph5	200.072	1.25364	0.517008	2.4248	0.0153168	0.0589593
Bai1	9.85258	4.73287	1.9525	2.424	0.0153504	0.0590226
Slc9a9	24.3672	2.15209	0.888704	2.42161	0.015452	0.0593364
Fhad1	38.1115	1.91326	0.790365	2.42073	0.0154893	0.0594224
Baiap3	36.2487	1.93088	0.797779	2.42032	0.0155068	0.0594593
Igfbp5	1995.63	2.23034	0.921707	2.41979	0.0155293	0.0594872
Kit	10.0975	2.98979	1.23611	2.41872	0.0155753	0.0595943
Rab27a	227.459	1.02789	0.425071	2.41817	0.0155987	0.0596695
Ky	34.286	2.17446	0.899788	2.41664	0.0156646	0.0598786
Klf8	15.4941	3.39675	1.40629	2.41539	0.0157183	0.0600264
Gbp7	2876.52	1.28529	0.532866	2.41203	0.015864	0.0604236
Sidt1	19.9671	3.71926	1.5423	2.4115	0.0158869	0.0604672
Tlr8	37.0339	3.15391	1.3088	2.40978	0.0159621	0.0607053
Ly6c2	6.35631	3.52595	1.46435	2.40786	0.0160465	0.0609148
Map3k8	82.9683	1.4912	0.619924	2.40546	0.0161521	0.0612427
1110017D15Rik	9.83437	3.75141	1.56005	2.40468	0.0161867	0.0613302
Cd4	32.2271	2.64029	1.09811	2.40439	0.0161996	0.0613645
Trpc7	6.34785	4.12919	1.71795	2.40356	0.0162365	0.0614604
Mroh2a	44.2063	1.30333	0.543757	2.3969	0.0165344	0.0623953
Cst7	16.8745	3.15445	1.31636	2.39635	0.0165594	0.0624601
Cd74	6877.79	1.83127	0.764327	2.39592	0.0165787	0.0624888
Slc10a5	9.89165	3.47956	1.45272	2.39521	0.0166108	0.06258
Igtp	3040.87	1.15091	0.480645	2.39451	0.0166425	0.0626697
5031414D18Rik	17.4858	1.30489	0.545105	2.39383	0.0166733	0.0627415
Gng4	5.26895	2.86996	1.1994	2.39283	0.0167191	0.0628839
Prss8	34.4564	2.4767	1.03516	2.39257	0.0167307	0.0629127
Fmo3	121.473	2.7929	1.16749	2.39223	0.0167462	0.0629407
Fcgbp	32.9577	2.39736	1.00287	2.3905	0.0168252	0.063164
Ambp	1043.48	1.05081	0.439742	2.38962	0.0168659	0.0633019
Trp63	36.7984	1.14941	0.481235	2.38846	0.0169191	0.0634267
Pydc3	23.455	1.9903	0.835039	2.38348	0.0171498	0.0640505
A630001G21Rik	26.5579	3.10904	1.30764	2.37759	0.0174263	0.0649463
Cds1	28.7959	2.32731	0.979362	2.37635	0.0174848	0.065032
Prkaa2	84.3293	1.07997	0.454509	2.37613	0.0174951	0.0650506
Cdkn1c	33.4551	2.20496	0.928257	2.37538	0.0175311	0.0651388
Scgb3a2	1121.56	2.41909	1.01919	2.37355	0.0176181	0.0653859
Siglece	15.8958	2.52853	1.0657	2.37264	0.0176614	0.0655008
Tbx21	6.6593	6.19986	2.6133	2.37243	0.0176715	0.0655079
Tmem30b	31.9076	2.3242	0.979666	2.37244	0.017671	0.0655079
Trp53i11	101.198	1.48364	0.625734	2.37103	0.0177384	0.0656949
Map7	51.2861	1.60024	0.67511	2.37035	0.0177714	0.0657978
Pi15	61.1934	1.42231	0.600246	2.36954	0.0178103	0.0658732
Sla	92.1958	2.48214	1.0478	2.3689	0.0178411	0.0659523
Ascl1	97.7454	4.04528	1.70892	2.36715	0.0179255	0.0662031
Try5	59.9416	1.67595	0.708543	2.36535	0.0180131	0.0664747
Rab3il1	43.5227	1.93966	0.820435	2.36419	0.0180695	0.0666114
Tfap2a	11.4667	2.45819	1.0412	2.36091	0.0182302	0.0670486
Cftr	3.64491	3.10758	1.31633	2.3608	0.0182358	0.0670539
Cd86	27.4434	2.26345	0.958855	2.36058	0.0182466	0.0670661
Fcer1g	208.984	2.25594	0.956021	2.35972	0.018289	0.0671767
Kcnh4	5.43061	4.3658	1.85022	2.3596	0.0182945	0.0671767
Slc35g2	43.108	1.07643	0.456241	2.35934	0.0183075	0.067204
Kcnq5	24.145	3.66972	1.55576	2.3588	0.0183342	0.067245
St6galnac5	5.14399	3.81284	1.61797	2.35656	0.0184453	0.0675905
Dnm3os	17.1109	3.98975	1.69372	2.35561	0.0184923	0.0677157
Rtn2	21.5406	2.08026	0.883082	2.35568	0.0184887	0.0677157
Mr1	46.8339	1.27463	0.541406	2.3543	0.0185577	0.0678928
Tnfrsf25	32.2642	1.70915	0.725953	2.35435	0.018555	0.0678928
Scnn1b	66.0382	2.69526	1.14621	2.35147	0.0186996	0.0683363
Lrrc33	142.224	2.05561	0.874286	2.35119	0.0187135	0.068354
Sox21	10.7102	3.84433	1.63506	2.35119	0.0187137	0.068354
Cyp2f2	3294.79	2.55175	1.08552	2.35071	0.0187375	0.0684163
Fcgrt	267.94	1.25809	0.535659	2.34869	0.0188398	0.068657
Rufy4	27.6467	1.44912	0.617459	2.34691	0.0189296	0.0689528
Slc15a3	96.8763	2.11686	0.902347	2.34595	0.0189787	0.0690528
Clec11a	34.439	1.84612	0.787349	2.34473	0.0190411	0.0692483
Slc2a9	69.6905	1.21068	0.516338	2.34475	0.01904	0.0692483
Lrrc36	6.47278	4.89338	2.0871	2.34459	0.0190482	0.0692583
Angpt1	15.7248	2.96112	1.2631	2.34433	0.0190614	0.0692588
Ctsk	103.788	1.92839	0.822637	2.34416	0.0190702	0.0692593
Dpp4	169.78	1.51533	0.646657	2.34333	0.0191125	0.0693812
Gas7	343.313	1.13892	0.486019	2.34337	0.0191105	0.0693812
Gstm4	29.3827	2.12699	0.908471	2.34129	0.0192172	0.0696979
Prr5l	39.652	1.61303	0.688997	2.34112	0.019226	0.0697138
Wscd1	5.25728	6.22656	2.66168	2.33933	0.0193181	0.0699908
Acss3	3.72593	4.58356	1.96103	2.33732	0.0194226	0.0702669
4933411E08Rik	5.64948	1.95202	0.835732	2.3357	0.0195069	0.0704758
Slc6a15	3.74134	5.10711	2.18696	2.33525	0.0195302	0.0705442
Abhd15	127.168	1.51997	0.650958	2.33497	0.0195448	0.070581
Frem2	9.85427	3.75575	1.60867	2.33468	0.0195599	0.0706195
Mylip	68.8778	1.85412	0.794642	2.33327	0.0196339	0.0708509
Tctex1d4	14.9189	1.67379	0.717491	2.33284	0.0196567	0.0708888
Tnfsf14	21.51	2.83291	1.2156	2.33047	0.0197814	0.0711613
Zcchc12	18.1129	3.73454	1.60243	2.33055	0.0197769	0.0711613
Gm14812	6.62967	2.55934	1.09832	2.33024	0.0197934	0.0711752
Tshz2	520.033	1.13216	0.486443	2.32743	0.0199425	0.0715954
Dnaic2	33.9022	1.64574	0.707193	2.32715	0.0199575	0.071633
Cldn3	161.318	1.82779	0.785589	2.32665	0.019984	0.0716958
Syp	26.0729	1.91768	0.824342	2.32631	0.020002	0.0717443
Kcnmb4	3.92063	3.94519	1.69627	2.32581	0.0200286	0.0718237
Fut4	16.6218	2.00254	0.861669	2.32403	0.020124	0.0720847
Fabp4	11.9619	2.25602	0.97088	2.32369	0.020142	0.072133
4931429I11Rik	5.65273	4.62011	1.98865	2.32324	0.0201661	0.0722028
Rab36	25.8528	1.7127	0.737289	2.32297	0.0201807	0.072239
Tmc7	7.54621	2.82905	1.2185	2.32175	0.0202464	0.0723931
Kcnk6	72.5554	1.671	0.720507	2.31921	0.0203839	0.0727702
Ccl6	1498.44	2.25475	0.972429	2.31868	0.0204126	0.0728566
4930503B20Rik	7.03486	1.86551	0.804928	2.31761	0.0204706	0.0730307
Ly6i	6.92025	2.68725	1.15976	2.31706	0.0205002	0.0731036
P2rx7	81.7909	1.53396	0.66214	2.31667	0.0205218	0.0731479
Zfyve28	9.19864	4.32592	1.86849	2.3152	0.020602	0.0733846
4930599N23Rik	11.0032	1.96146	0.847456	2.31452	0.020639	0.0734836
Atp1a3	285.016	2.26456	0.978641	2.31398	0.0206687	0.073573
Shisa3	7.16758	3.15215	1.36251	2.31348	0.0206961	0.0736152
Slc6a19	30.0041	1.30367	0.563658	2.31288	0.0207291	0.0736795
Olfr56	25.4572	1.23949	0.536146	2.31185	0.0207858	0.0738249
Hpn	16.3316	2.72491	1.1788	2.31158	0.0208006	0.073828
Bmx	12.1445	2.49285	1.07855	2.3113	0.0208165	0.073835
Aph1c	23.2412	1.48564	0.642919	2.31077	0.0208455	0.0738823
Plcg2	113.662	2.24451	0.971348	2.31072	0.0208483	0.0738823
Spag17	29.9577	1.08893	0.471282	2.31058	0.0208563	0.0738941
Prune2	179.704	1.27362	0.55195	2.3075	0.0210271	0.0743671
Il1b	72.9945	2.23955	0.970924	2.30661	0.0210764	0.0744752
Dpy19l3	158.629	1.31204	0.569364	2.30439	0.0212005	0.0747556
P2ry13	20.0452	2.86779	1.24512	2.30323	0.0212658	0.0749286
Ccdc113	4.60118	5.5532	2.41185	2.30246	0.0213092	0.0750401
Pla2g7	85.3867	1.49799	0.650798	2.30178	0.0213475	0.0750835
Hnf4g	44.9356	1.58077	0.687068	2.30074	0.0214063	0.0752242
Il3ra	156.598	1.39952	0.608354	2.30051	0.0214195	0.0752538
Rnf180	7.83747	2.62328	1.14072	2.29966	0.0214675	0.0753674
Stpg1	7.56744	2.75182	1.19729	2.29839	0.0215399	0.0755601
Tbxas1	101.492	1.61504	0.702802	2.298	0.021562	0.0755712
Usp18	429.823	1.00975	0.439985	2.29496	0.0217352	0.0760614
Hdc	799.396	1.54974	0.675567	2.29398	0.0217914	0.0761843
Gstt2	23.2564	1.3493	0.588491	2.29281	0.0218589	0.0763266
Lilra5	23.4442	3.32386	1.45163	2.28974	0.0220362	0.076843
Ces1d	233.552	2.29655	1.00387	2.2877	0.022155	0.0771408
Klrb1f	3.21377	3.49377	1.52764	2.28704	0.0221933	0.0772332
Tm6sf1	47.4582	2.32625	1.01762	2.28596	0.0222564	0.0773924
Ankrd33b	58.8077	1.71959	0.752366	2.28558	0.0222788	0.0774365
Mfsd7c	35.2317	2.62282	1.14802	2.28465	0.0223336	0.07761
Ccl22	50.9854	3.2437	1.41995	2.28438	0.0223493	0.0776309
Stk33	4.21659	4.66898	2.04402	2.28421	0.022359	0.0776474
Gm11648	27.5889	1.13688	0.497744	2.28406	0.0223677	0.0776545
Fry	95.137	1.2748	0.558308	2.28332	0.0224114	0.0777448
Gpx2	23.5667	2.47757	1.08553	2.28237	0.0224675	0.0778549
2210016F16Rik	149.266	1.20883	0.530283	2.27959	0.0226318	0.0783391
Artn	5.70449	3.24749	1.42716	2.2755	0.0228762	0.0790649
Slco4c1	8.35528	3.68357	1.61999	2.27383	0.0229765	0.0793114
Fam83b	232.516	1.12555	0.49544	2.27181	0.0230979	0.079651
Cd36	205.935	2.10507	0.92698	2.2709	0.0231533	0.0797802
Angptl2	501.156	1.17195	0.516149	2.27057	0.0231727	0.07983
Fam13a	61.6748	1.78688	0.787459	2.26917	0.0232581	0.0799859
2410004P03Rik	21.9033	1.731	0.763031	2.26859	0.0232935	0.0800901
Tfr2	32.1799	1.75949	0.776224	2.26673	0.0234069	0.0804109
Cyp4f14	192.529	1.42756	0.630018	2.2659	0.0234578	0.0804989
Npw	4.22711	4.34334	1.91667	2.26609	0.023446	0.0804989
Rab32	224.199	1.26752	0.559389	2.2659	0.0234575	0.0804989
Nova1	16.9875	2.57446	1.13678	2.26469	0.0235317	0.0806818
Rasd1	10.3872	1.76419	0.77911	2.26436	0.0235518	0.0807173
Clstn3	8.12323	2.25602	0.996746	2.26338	0.0236122	0.0808371
H2-Aa	1029.67	1.82501	0.806473	2.26295	0.0236386	0.0808928
Lgi4	16.9683	1.84589	0.81623	2.26148	0.0237295	0.081122
Slc2a5	128.234	1.23669	0.547129	2.26032	0.0238016	0.0813111
Plekhg1	38.2964	2.1317	0.943381	2.25964	0.0238435	0.081402
Ggt5	8.38776	3.37025	1.49185	2.25911	0.0238764	0.0814968
Slamf8	48.259	1.82908	0.809757	2.2588	0.0238956	0.0815447
Baiap2l2	139.368	1.07674	0.476936	2.25763	0.0239688	0.0817771
Stmnd1	3.96309	5.51398	2.4435	2.25659	0.0240337	0.0819284
Fras1	230.122	1.65937	0.735423	2.25634	0.0240492	0.0819463
Ogdhl	38.9856	1.03847	0.460391	2.25563	0.0240941	0.0820465
Ly6g6d	4.96292	3.47777	1.54233	2.25488	0.024141	0.0821536
Nkg7	9.07422	3.51188	1.5578	2.25438	0.0241722	0.0822071
St8sia2	21.2237	2.49839	1.10913	2.25257	0.0242864	0.0824782
Spint1	105.086	1.96985	0.875476	2.25003	0.0244469	0.082929
Pof1b	10.7153	2.39372	1.0648	2.24805	0.0245731	0.0832224
Serpine2	77.0757	3.59298	1.59857	2.24763	0.0246	0.0832808
Ogn	107.689	1.65779	0.73881	2.24386	0.0248413	0.0839921
Gimap4	27.9746	2.48483	1.10767	2.2433	0.0248777	0.0840327
Dll3	6.4301	2.26631	1.01074	2.24223	0.0249463	0.0842108
Myh7	11.981	2.76405	1.23315	2.24146	0.0249963	0.084344
Krt5	221.868	2.96642	1.32418	2.24019	0.0250784	0.0845673
Ndnf	89.2925	1.89962	0.84875	2.23814	0.0252119	0.0848918
Tubb4a	36.1697	1.49014	0.665948	2.23762	0.0252456	0.0849692
Srrm3	10.5865	5.44727	2.43514	2.23694	0.0252901	0.0850473
Csmd1	3.08014	4.58096	2.04886	2.23585	0.0253613	0.0852689
Lama2	29.0038	2.80185	1.25368	2.2349	0.0254239	0.0853711
Ccdc146	9.85126	2.89758	1.29707	2.23395	0.0254864	0.0854528
Gas2l2	2.9683	4.84102	2.16688	2.2341	0.0254768	0.0854528
Rab3c	10.1302	2.36865	1.06033	2.23388	0.0254911	0.0854528
Eno2	62.7223	1.43046	0.640939	2.23182	0.025627	0.0857613
Il17d	8.94874	2.00195	0.897082	2.23162	0.0256398	0.0857613
Krt1	96.2736	3.60729	1.61739	2.23031	0.0257266	0.0860252
Pon1	61.3577	2.8184	1.26402	2.22972	0.0257664	0.08614
Klrk1	8.42798	3.76542	1.68951	2.2287	0.0258336	0.0862948
Ppp1r32	44.7886	1.10019	0.493649	2.22869	0.0258343	0.0862948
Cd22	63.0996	2.00734	0.900988	2.22793	0.025885	0.0863918
4931440P22Rik	41.97	1.10949	0.498103	2.22744	0.0259179	0.0864445
H2-Oa	8.18798	2.97456	1.33555	2.22723	0.025932	0.0864582
Hs3st3b1	12.668	2.28561	1.02817	2.22299	0.0262167	0.0871885
Rsph1	18.3855	1.91757	0.862864	2.22234	0.0262606	0.0872981
Rarres2	94.8858	1.87469	0.843803	2.22171	0.0263026	0.0873889
Gdnf	5.48875	2.86234	1.28905	2.2205	0.0263852	0.0875478
Sfpi1	207.976	2.37956	1.07182	2.22012	0.0264107	0.0875651
Sfta2	16.1707	2.08352	0.93846	2.22014	0.0264089	0.0875651
Themis2	70.9969	2.56628	1.15604	2.21988	0.0264271	0.0875774
Kctd14	13.1251	1.32275	0.595891	2.21979	0.0264333	0.08758
Dll4	112.637	1.29601	0.584004	2.21918	0.0264742	0.087697
Serpina1b	14.7772	2.54659	1.14886	2.21662	0.0266487	0.0881471
Kcnip3	16.6749	2.5986	1.17271	2.2159	0.0266984	0.088212
Pkib	24.677	2.50649	1.13116	2.21585	0.0267016	0.088212
Tmem59l	5.50583	4.66653	2.10614	2.21568	0.0267132	0.0882321
Abi3bp	116.941	1.44975	0.654794	2.21405	0.0268254	0.0885477
Adcy2	6.15805	2.66658	1.20516	2.21263	0.0269231	0.0887599
Abcd2	85.3472	1.42458	0.644352	2.21087	0.0270447	0.08904
Dynlrb2	6.25019	4.4311	2.00463	2.21043	0.0270754	0.0890603
Mertk	138.651	1.48925	0.673694	2.21057	0.0270653	0.0890603
Nr5a2	21.6767	3.50376	1.58511	2.21042	0.0270757	0.0890603
Il18r1	826.382	1.5594	0.706272	2.20792	0.0272495	0.0895213
Aqp4	12.6913	2.6404	1.19638	2.20699	0.027315	0.0897179
2700086A05Rik	11.3738	1.38395	0.627933	2.20398	0.0275258	0.0902069
Catsper4	20.8134	1.27256	0.577623	2.20311	0.0275872	0.0903886
Il8	95.5884	1.47256	0.668516	2.20273	0.0276136	0.0904192
Meox2	11.0177	4.34193	1.97321	2.20043	0.0277761	0.0908206
Scgb1a1	34112.6	2.75577	1.25251	2.2002	0.0277928	0.0908567
1190003J15Rik	9.04355	2.0528	0.933133	2.1999	0.0278142	0.0908673
Ncf4	50.7686	2.10508	0.956936	2.19981	0.0278202	0.0908673
Ccr1	106.298	2.2747	1.0351	2.19756	0.0279807	0.0912092
Fcgr2b	173.569	2.19093	0.997107	2.19729	0.0279998	0.091234
Celsr2	39.8283	2.24093	1.02119	2.19444	0.0282041	0.0917121
E130215H24Rik	6.15269	4.01352	1.82945	2.19384	0.0282469	0.0918327
Atp6v0a4	42.4236	1.67327	0.763162	2.19255	0.0283398	0.0920751
A330040F15Rik	22.2734	1.22221	0.557719	2.19145	0.0284194	0.092243
Pianp	9.10051	2.5726	1.17403	2.19125	0.0284334	0.0922696
Tmprss4	16.3804	1.33449	0.609133	2.19081	0.0284656	0.0923553
Ephb3	123.334	1.13101	0.516502	2.18976	0.0285418	0.0924519
Kcnh3	42.5427	1.71358	0.78253	2.18979	0.0285392	0.0924519
Fam110b	7.64785	2.25383	1.02984	2.18852	0.0286316	0.0926677
Ak7	13.1941	3.11214	1.42315	2.1868	0.0287573	0.09298
Mfng	45.775	2.76584	1.26572	2.18518	0.0288753	0.0932669
Ffar2	17.5348	2.02531	0.927016	2.18476	0.0289062	0.0933091
I830077J02Rik	8.23338	2.73051	1.25144	2.18189	0.0291176	0.0937835
Dnahc9	13.6114	3.82161	1.75196	2.18134	0.0291581	0.093876
Pik3r6	19.4578	2.74955	1.26141	2.17975	0.0292758	0.0941752
Tlr9	23.6236	2.49435	1.14424	2.17992	0.0292633	0.0941752
Sntn	4.76178	6.15294	2.82319	2.17942	0.0293002	0.0942193
Klhl35	4.42237	2.48545	1.14125	2.17782	0.0294193	0.0944118
Gstm6	11.902	1.85345	0.851591	2.17645	0.0295213	0.094625
1810064F22Rik	30.9998	1.05198	0.483596	2.17534	0.0296049	0.0948546
Gpr30	13.2968	1.46162	0.672237	2.17427	0.0296849	0.0950154
B4galnt4	9.06644	2.29984	1.05779	2.17419	0.0296908	0.0950154
Naprt1	129.94	1.08353	0.498586	2.17321	0.0297645	0.0951937
Clec4a2	29.1227	1.68306	0.774921	2.17191	0.0298623	0.0954108
Sh2d1b1	14.7128	2.13721	0.983991	2.17198	0.0298574	0.0954108
Fam217b	16.9072	1.80897	0.833412	2.17056	0.0299646	0.0956611
Gm8773	38.3271	1.29965	0.599005	2.16968	0.0300314	0.0957589
Pla2g4e	5.08638	6.05591	2.79126	2.1696	0.0300373	0.0957589
Gabrq	11.0999	3.08765	1.42327	2.1694	0.0300524	0.095788
Ptn	22.5925	2.00567	0.924917	2.16849	0.0301217	0.095932
Vwa3a	39.4426	2.16521	0.998479	2.1685	0.0301204	0.095932
Spib	61.9396	1.64855	0.76126	2.16555	0.0303454	0.0965232
Tmem150b	10.2825	2.50152	1.15517	2.1655	0.0303497	0.0965232
Sulf2	466.082	1.54573	0.715003	2.16186	0.0306293	0.0972765
Fgl2	78.3468	2.05444	0.951198	2.15985	0.0307845	0.0976721
5830428M24Rik	12.7271	1.65519	0.766561	2.15924	0.0308314	0.0977476
Cd40	14.6241	2.4214	1.12137	2.15934	0.0308242	0.0977476
Cul9	73.1184	1.54331	0.71472	2.15931	0.0308257	0.0977476
Plxnc1	78.7208	1.91661	0.887639	2.15922	0.0308328	0.0977476
Icos	11.2389	3.19361	1.47967	2.15833	0.0309025	0.0979295
Igfals	14.1186	1.77336	0.821779	2.15795	0.0309313	0.0979626
Atp6v0d2	125.91	2.78097	1.28889	2.15765	0.0309552	0.0979876
Pcp4l1	16.0132	4.24198	1.96605	2.15762	0.0309577	0.0979876
Vit	16.4714	1.95379	0.906039	2.15641	0.031052	0.0981286
Lphn2	45.6464	1.74296	0.809968	2.15188	0.0314066	0.0990937
Laptm5	1045.76	2.27252	1.05691	2.15016	0.0315428	0.0993528
Gm614	4.30787	3.53346	1.64381	2.14955	0.0315906	0.0994578
Adora2b	31.0714	1.47864	0.688498	2.14763	0.0317429	0.0997592
Dnahc11	5.7435	3.50301	1.63116	2.14756	0.031749	0.0997592
Serpinb8	53.5421	1.24907	0.58178	2.14697	0.0317954	0.0998263
Col4a3	53.3758	1.79102	0.83431	2.14671	0.0318166	0.0998341
Slfn1	23.1439	2.69301	1.25441	2.14683	0.0318071	0.0998341
Sele	3.22978	4.3848	2.04315	2.1461	0.0318648	0.0998757
Sftpa1	574.207	2.36393	1.10208	2.14496	0.0319559	0.100133
Bmp3	13.9551	1.85175	0.865073	2.14057	0.0323089	0.100863
Cpm	16.1626	2.59598	1.21317	2.13983	0.0323685	0.10097
Pcdhb9	60.4079	1.28559	0.600842	2.13964	0.0323838	0.100997
Cdkl4	5.7335	5.035	2.35502	2.13799	0.0325178	0.101296
Fbln5	36.4373	1.72853	0.808484	2.13799	0.0325174	0.101296
Slc15a2	26.7916	2.41945	1.13381	2.13391	0.03285	0.101993
Tmie	28.7237	1.32643	0.62195	2.13269	0.0329502	0.102224
Clec1b	5.32744	4.2096	1.97426	2.13223	0.0329876	0.102301
Ccdc153	21.4943	1.71002	0.802454	2.13099	0.0330898	0.102557
Plcb4	36.9567	1.53074	0.718795	2.12959	0.0332051	0.102815
Gm13247	12.9255	1.63772	0.769203	2.12911	0.0332453	0.102899
Plg	19.3038	3.53002	1.65792	2.12918	0.0332396	0.102899
Rab15	43.5461	1.63289	0.767025	2.12886	0.0332655	0.102942
Nrxn1	5.38749	2.60528	1.22509	2.1266	0.0334534	0.103383
Adamtsl2	7.97362	3.67741	1.73085	2.12463	0.0336178	0.10375
Ms4a6c	85.6362	1.49912	0.706699	2.1213	0.0338965	0.104408
Ear2	10.8977	4.07739	1.92221	2.1212	0.0339052	0.104413
Fgd2	40.4383	2.41468	1.13911	2.1198	0.0340227	0.104695
BC026585	9.86298	2.85713	1.35116	2.11458	0.034466	0.105855
Sirpb1a	4.52505	3.60132	1.70359	2.11396	0.034519	0.105997
Sftpb	965.853	2.5072	1.18709	2.11206	0.0346814	0.106385
Krt17	51.3073	2.60886	1.23578	2.11111	0.0347626	0.106561
Hlf	51.8987	1.43997	0.6827	2.10923	0.0349248	0.106996
H2-DMb1	418.202	1.22773	0.582161	2.10893	0.034951	0.107056
Gm4759	4.78217	2.83926	1.34648	2.10865	0.0349751	0.107109
Mir24-2	34.9573	1.11723	0.529926	2.10828	0.0350066	0.107164
Cckar	112.246	2.56803	1.21818	2.10809	0.0350236	0.107196
Pde4b	110.335	1.39795	0.663434	2.10714	0.0351056	0.107365
C530044C16Rik	21.488	1.27461	0.605318	2.10568	0.035232	0.107682
Dnaaf3	43.7706	1.74352	0.828026	2.10563	0.0352366	0.107682
Ttc25	16.9068	1.3764	0.653647	2.10573	0.0352278	0.107682
Ttll6	13.485	1.82791	0.869712	2.10174	0.0355758	0.108469
Ptgir	28.6341	2.30034	1.09502	2.10074	0.0356642	0.108635
Fndc7	8.3318	2.08052	0.990487	2.1005	0.0356845	0.108676
Alppl2	17.5733	1.99621	0.950524	2.10011	0.0357189	0.10876
Itga8	3.86475	3.60018	1.7155	2.09862	0.0358502	0.109035
Kcnj11	8.34394	3.43602	1.63726	2.09864	0.0358485	0.109035
Tmem163	9.33672	2.22806	1.0616	2.09878	0.0358361	0.109035
Hp	837.4	2.26723	1.08039	2.09854	0.0358574	0.109036
Ddx26b	217.417	1.12882	0.538397	2.09664	0.0360254	0.109341
Olfm1	46.1818	1.99161	0.94984	2.09679	0.0360125	0.109341
Xkrx	49.3843	1.85195	0.883299	2.09663	0.0360263	0.109341
2210404O07Rik	15.6107	1.88282	0.898129	2.09639	0.036048	0.109345
Sycp3	7.0653	1.56796	0.747975	2.09627	0.0360578	0.109353
Irf4	20.5739	1.74048	0.8305	2.0957	0.036109	0.109446
Smagp	16.5432	2.1954	1.04752	2.09582	0.0360986	0.109446
Nkd2	3.76607	3.50675	1.67505	2.09352	0.036303	0.10993
Pcsk1	23.987	4.04078	1.93138	2.09218	0.0364228	0.110251
Cyp2d22	31.0716	1.77832	0.850085	2.09193	0.0364444	0.110289
Rsad2	103.264	1.72988	0.827292	2.09101	0.0365269	0.110482
Fcgr3	218.139	2.06344	0.987585	2.08938	0.0366737	0.110845
Ptp4a3	84.8145	1.59591	0.764014	2.08885	0.0367215	0.110923
Itgax	214.423	2.33328	1.11908	2.085	0.0370696	0.111751
Sirpa	572.318	1.94563	0.933751	2.08367	0.0371901	0.111957
Trim29	66.8255	1.7466	0.838926	2.08194	0.0373475	0.112388
Itih5	31.1713	2.43731	1.17228	2.07911	0.037607	0.112871
Rdh9	38.978	1.6011	0.770283	2.07859	0.0376549	0.112972
Pyhin1	32.162	1.97725	0.951641	2.07772	0.037735	0.113169
Tacr1	9.81466	1.94492	0.93729	2.07505	0.037982	0.113739
Ceacam1	103.938	1.40241	0.676622	2.07267	0.0382034	0.114252
Meg3	319.054	1.95252	0.942765	2.07105	0.0383539	0.114659
Cxcr6	8.99702	2.69181	1.29983	2.07089	0.038369	0.114682
Lax1	14.3333	2.11961	1.02412	2.06969	0.0384817	0.114955
Clip4	76.8544	1.93504	0.935681	2.06806	0.0386347	0.115282
Spag16	12.8881	3.7758	1.82574	2.06809	0.0386317	0.115282
C130021I20Rik	20.298	3.54512	1.71504	2.06707	0.0387273	0.115421
Cd300lf	73.859	2.18006	1.05468	2.06702	0.0387318	0.115421
Rgcc	25.198	2.3159	1.12108	2.06577	0.0388498	0.115642
Fmo6	5.06755	4.80301	2.32642	2.06455	0.0389653	0.115922
Abca1	201.835	1.41817	0.687266	2.0635	0.0390653	0.116111
Trpv2	54.1827	2.00924	0.974212	2.06243	0.039167	0.116369
Cited4	11.5108	2.60047	1.2614	2.06157	0.0392482	0.116569
Peli3	17.211	2.1232	1.03024	2.06088	0.0393141	0.116676
Trim30d	49.0463	1.57012	0.764063	2.05496	0.0398825	0.117924
Gpr34	23.4197	2.85059	1.38952	2.05148	0.0402197	0.118745
Phactr2	68.6817	1.50809	0.73516	2.05138	0.0402301	0.118753
Cyp4a12b	7.00382	4.78898	2.3367	2.04947	0.0404164	0.119193
Nckap1l	232.75	2.14475	1.04675	2.04897	0.0404654	0.119305
Pld4	148.464	1.81718	0.886891	2.04893	0.0404692	0.119305
Cyp4f15	7.61675	2.5613	1.25086	2.04764	0.0405954	0.119566
Rgs22	10.7353	2.2028	1.07651	2.04623	0.0407336	0.119757
Slamf7	38.705	2.52877	1.23575	2.04633	0.0407235	0.119757
Acta2	306.239	1.18632	0.580512	2.04358	0.0409947	0.120364
Apol6	101.359	1.6251	0.795688	2.04239	0.0411133	0.120664
Zmym6	38.948	1.39162	0.681392	2.04232	0.0411195	0.120664
Thy1	60.242	2.3912	1.17324	2.03812	0.0415384	0.121624
Vipr1	16.1665	2.41663	1.18586	2.03788	0.0415623	0.121672
Gpr37l1	5.33331	2.11225	1.0373	2.03629	0.0417208	0.122046
Fam71a	9.00535	3.43281	1.68641	2.03557	0.0417939	0.122193
Ryr1	11.8318	1.07491	0.528117	2.03537	0.0418134	0.122227
Tanc2	79.5137	1.1824	0.581467	2.03347	0.0420048	0.122674
Pde1b	47.5422	1.94119	0.955577	2.03143	0.0422115	0.123139
Il17re	106.919	1.09902	0.541797	2.02848	0.0425113	0.123791
Pdk4	36.3776	1.67413	0.825682	2.02757	0.0426041	0.123952
Aatk	15.8141	2.20084	1.08669	2.02526	0.0428402	0.124408
Tbx6	28.334	2.08088	1.0278	2.02461	0.0429079	0.124536
Ccdc147	4.42522	5.92024	2.92511	2.02393	0.0429769	0.124714
Dlec1	19.3032	1.7408	0.860562	2.02286	0.0430873	0.124966
Gm5480	6.4151	2.64118	1.30562	2.02292	0.0430812	0.124966
Pitpnm3	39.842	1.84257	0.912307	2.01968	0.0434164	0.125829
Art3	15.4626	2.21626	1.09801	2.01844	0.0435458	0.126089
Rorb	106.35	1.46423	0.725538	2.01813	0.0435779	0.126106
Srgn	378.841	2.264	1.12186	2.01808	0.0435832	0.126106
H2-Ab1	1106.16	1.72597	0.855338	2.01788	0.0436036	0.126142
Il21r	39.7251	1.94166	0.962741	2.0168	0.0437162	0.12633
Gm13845	5.76431	2.1582	1.07041	2.01625	0.0437743	0.126475
Clec7a	300.597	2.12767	1.05637	2.01413	0.0439959	0.126977
B430010I23Rik	10.048	3.17701	1.57754	2.0139	0.0440204	0.127002
Rec8	14.6296	2.14616	1.06586	2.01356	0.044056	0.127081
Uchl1	33.067	1.67263	0.830835	2.0132	0.0440941	0.127145
Rcn1	510.301	1.07955	0.536347	2.01279	0.044137	0.127223
Slc17a9	34.3687	1.61226	0.802106	2.01004	0.0444273	0.127875
Htr2c	6.74336	4.29542	2.13823	2.00887	0.0445507	0.128184
Fndc9	3.40124	4.31822	2.15019	2.00829	0.0446122	0.128272
Gdf3	35.2799	1.04922	0.522447	2.00828	0.0446134	0.128272
Clrn3	104.231	1.23577	0.615566	2.00754	0.0446925	0.128429
Pnmal2	48.7588	1.83164	0.91325	2.00563	0.0448961	0.12896
Ptprm	51.0358	1.68633	0.84082	2.00558	0.0449013	0.12896
Ppfia4	15.0034	1.73128	0.863493	2.00498	0.0449655	0.129074
Flt3	25.0318	2.31096	1.15266	2.00489	0.0449751	0.129079
Gpc6	29.8226	1.35562	0.676525	2.0038	0.0450914	0.129343
Acvrl1	77.6414	1.36509	0.681308	2.00364	0.045109	0.12937
Crmp1	8.23992	4.39049	2.19203	2.00293	0.0451845	0.129517
Mlc1	2.95605	4.7724	2.38303	2.00266	0.0452136	0.129577
Kcnc3	18.5361	2.18786	1.09315	2.00144	0.0453453	0.129814
Dcst1	4.99884	2.6222	1.31033	2.00117	0.045374	0.12985
Erg	4.82647	3.54671	1.77229	2.0012	0.0453707	0.12985
Sstr5	4.18423	5.35367	2.67709	1.99981	0.0455212	0.130177
Kcnk1	24.02	1.9544	0.977632	1.99912	0.0455952	0.130295
Glt25d2	8.41997	3.07288	1.53745	1.99868	0.0456427	0.130384
Pacsin1	3.12721	2.86291	1.43237	1.99871	0.0456393	0.130384
Gm15133	4.94376	3.84426	1.92404	1.99802	0.0457148	0.13052
Mir1938	9.13896	1.801	0.901495	1.99779	0.0457391	0.130543
Ablim3	25.5324	1.68577	0.844766	1.99554	0.0459836	0.13117
Smoc2	24.5878	1.59982	0.801757	1.9954	0.0459996	0.131192
Hotair	16.3037	1.27206	0.637865	1.99424	0.046126	0.131473
Hrh4	23.5683	2.6471	1.32745	1.99412	0.0461392	0.131473
Slc40a1	63.2196	1.22306	0.613483	1.99364	0.0461916	0.131599
Cib2	11.399	2.21783	1.11609	1.98715	0.0469061	0.133145
Cxcl11	195.108	1.13687	0.572124	1.9871	0.0469109	0.133145
Cyp2d34	5.23285	3.70326	1.86418	1.98653	0.0469741	0.133233
Ip6k3	10.8845	1.97279	0.993408	1.98588	0.0470468	0.133391
Cacna1b	9.72083	3.82871	1.92854	1.98528	0.047113	0.133458
Odf3b	13.2327	3.23504	1.62953	1.98526	0.0471155	0.133458
Ucp3	11.6833	2.92555	1.47428	1.98439	0.0472128	0.133624
Ttc22	5.25175	2.49782	1.25913	1.98377	0.0472815	0.133743
Ptafr	38.3915	2.35648	1.18904	1.98183	0.0474982	0.134258
Kcnip2	19.9323	2.58885	1.30798	1.97928	0.0477847	0.134932
Lynx1	111.631	1.16338	0.587802	1.9792	0.0477939	0.134934
Art2a-ps	4.26543	2.89398	1.46267	1.97856	0.0478657	0.134945
Erich2	10.9888	2.23207	1.12808	1.97865	0.0478556	0.134945
Sertad4	30.1452	1.63407	0.825813	1.97873	0.0478459	0.134945
Fcer2a	26.9391	1.57189	0.794699	1.97797	0.0479322	0.135061
C1qtnf6	178.687	1.29766	0.656537	1.97653	0.048095	0.135387
Dio1	19.765	1.55556	0.787007	1.97655	0.0480929	0.135387
Slc17a2	5.03334	3.16557	1.6017	1.97638	0.0481121	0.1354
Entpd3	9.43804	2.74341	1.38835	1.97603	0.0481518	0.135488
Ablim2	11.4419	1.08734	0.550381	1.97561	0.0481984	0.135571
Serpina3g	140.942	1.67371	0.848753	1.97196	0.048614	0.136379
Foxp2	13.4052	2.39458	1.2152	1.97053	0.048778	0.136647
9530027J09Rik	21.894	1.04757	0.53181	1.96981	0.0488599	0.136798
Hsd11b2	55.7924	1.47586	0.749259	1.96976	0.0488662	0.136798
Plekhd1	37.6493	2.05428	1.04306	1.96947	0.048899	0.136842
Vsig2	13.4688	2.71925	1.38091	1.96917	0.048933	0.136889
Fgr	89.0302	2.06667	1.04991	1.96843	0.0490187	0.137104
Cd8a	12.5864	2.78188	1.41351	1.96807	0.0490603	0.137173
Ccdc8	28.5717	1.59263	0.809887	1.96649	0.0492422	0.137594
H2-M2	25.0828	1.72584	0.877641	1.96646	0.0492456	0.137594
Amy1	11.9338	1.5039	0.765109	1.9656	0.0493444	0.13775
Scnn1g	32.4496	2.35486	1.19799	1.96568	0.0493358	0.13775
Myo3b	17.8838	2.08569	1.06126	1.96529	0.0493805	0.137826
I730030J21Rik	7.65668	3.50272	1.78361	1.96384	0.0495484	0.13815
Cpne7	4.01805	4.53218	2.30899	1.96284	0.0496651	0.138372
Slc4a5	39.4434	2.28631	1.16588	1.96102	0.0498765	0.138862
Sncaip	8.618	2.93958	1.49908	1.96093	0.0498873	0.138862
AU040972	14.9254	3.04231	1.55175	1.96057	0.0499295	0.138908
Zfp365	34.9952	1.17962	0.601684	1.96053	0.0499338	0.138908
Lor	6.15933	2.48301	1.26673	1.96018	0.0499752	0.138975
2810011L19Rik	1.45665	4.78932	2.30045	2.0819	0.0373513	NA
6030468B19Rik	1.77044	4.90198	2.08652	2.34936	0.0188057	NA
Akap14	2.60764	4.03424	1.67991	2.40146	0.0163297	NA
Ccr4	2.33301	3.30841	1.68505	1.96339	0.0496013	NA
Cytl1	2.80428	6.13232	2.79473	2.19425	0.0282177	NA
Efcab1	2.59652	5.11424	2.19551	2.32941	0.0198372	NA
F12	2.06217	4.71274	1.9032	2.47622	0.0132783	NA
Gcgr	1.48214	4.55668	2.16202	2.1076	0.0350656	NA
Lrrc6	1.64471	5.35055	2.55965	2.09034	0.036587	NA
Ovol2	2.92717	4.81132	2.40898	1.99724	0.0457988	NA
Pcsk2	1.63219	5.49061	2.7867	1.97029	0.0488051	NA
Ppp1r36	2.92255	4.47294	1.83142	2.44233	0.0145928	NA
Rtdr1	2.35767	5.01126	2.5026	2.00242	0.0452395	NA
Scn8a	2.57692	5.40607	2.18849	2.47023	0.0135028	NA
9030617O03Rik	410.18	-1.41888	0.135455	-10.4749	1.12608e-25	2.99163e-22
Pdk1	2967.46	-2.74953	0.276072	-9.95945	2.2933e-23	3.65552e-20
Pfkl	9107.95	-1.54776	0.158494	-9.7654	1.58482e-22	1.79553e-19
Scd1	8692.2	-1.29379	0.132427	-9.76983	1.51709e-22	1.79553e-19
Rgs11	1549.76	-2.94846	0.313856	-9.3943	5.75992e-21	4.17332e-18
Tpi1	33691.2	-1.2298	0.132461	-9.2842	1.62929e-20	1.08212e-17
Insig1	3621	-1.59871	0.175528	-9.10798	8.39297e-20	4.95496e-17
Sc4mol	5485.31	-1.1641	0.133028	-8.75079	2.11867e-18	1.08941e-15
Bnip3	2936.23	-2.92157	0.343175	-8.51335	1.68986e-17	7.48232e-15
Tmprss11e	204.3	-3.65412	0.430771	-8.48276	2.19915e-17	9.47416e-15
Krt36	853.04	-1.61768	0.190885	-8.47463	2.35835e-17	9.63901e-15
Bcat1	504.241	-2.3522	0.287697	-8.17596	2.93524e-16	9.54851e-14
Arhgdig	741.117	-1.66623	0.203969	-8.16905	3.1084e-16	9.68526e-14
Cystm1	10180.3	-1.03883	0.127194	-8.16723	3.15561e-16	9.68526e-14
Scd2	58594.4	-1.1452	0.140222	-8.16708	3.15956e-16	9.68526e-14
Dhcr24	8580.74	-1.25798	0.154721	-8.13062	4.2711e-16	1.26076e-13
Sqle	5869.02	-1.08238	0.134958	-8.02011	1.05651e-15	2.95453e-13
Idi1	4215.02	-1.31805	0.167743	-7.85755	3.91726e-15	1.02363e-12
Ldha	38989.3	-1.11658	0.14563	-7.66727	1.75702e-14	3.94462e-12
Pgf	83.8293	-3.92124	0.515074	-7.61297	2.6787e-14	5.69312e-12
Grhpr	743.846	-1.1204	0.147496	-7.59612	3.05149e-14	6.236e-12
Galk1	4072.19	-1.09847	0.1447	-7.59136	3.16561e-14	6.38732e-12
Asrgl1	332.783	-1.05061	0.138775	-7.57065	3.71364e-14	7.30807e-12
Fdft1	2117.45	-1.01297	0.135508	-7.47532	7.70163e-14	1.44388e-11
Pgm2	3469.42	-1.39696	0.186914	-7.47382	7.79006e-14	1.44388e-11
Ankrd37	362.547	-2.4751	0.335928	-7.36795	1.73266e-13	3.06874e-11
Pde5a	538.054	-1.08847	0.149753	-7.2684	3.63762e-13	5.9777e-11
Gapdh	49356.5	-1.07492	0.148444	-7.24125	4.44564e-13	7.08635e-11
Lrp2bp	41.3883	-3.93533	0.568456	-6.92284	4.42685e-12	5.92975e-10
Cyp51	7474.71	-1.1917	0.172259	-6.91805	4.57907e-12	6.0642e-10
Lepr	1468.15	-1.38793	0.201363	-6.8927	5.47417e-12	7.03696e-10
Itga1	1354.71	-1.36507	0.200757	-6.79964	1.04884e-11	1.27622e-09
Aldoa	27715.4	-1.01495	0.152265	-6.66567	2.63462e-11	2.95746e-09
Rps6ka2	1936.6	-1.90983	0.28658	-6.66421	2.66094e-11	2.96611e-09
Gale	1038.16	-1.15762	0.174759	-6.62412	3.49333e-11	3.788e-09
Stard4	2371.76	-1.34556	0.204295	-6.58633	4.50822e-11	4.79074e-09
Cyp2s1	2024.74	-1.47916	0.227291	-6.5078	7.62608e-11	7.64527e-09
Podxl	17992.4	-1.11968	0.173869	-6.43981	1.19627e-10	1.13503e-08
Mgarp	150.462	-8.19198	1.27749	-6.41254	1.43116e-10	1.32632e-08
Htra3	1270.41	-1.50306	0.234506	-6.40947	1.46027e-10	1.34547e-08
Clybl	182.462	-1.61066	0.253374	-6.35686	2.05925e-10	1.83377e-08
Pdia2	62.5878	-1.45593	0.23184	-6.2799	3.38802e-10	2.82159e-08
Vldlr	449.815	-2.27149	0.361736	-6.27941	3.39865e-10	2.82159e-08
P4ha2	1224.64	-1.60056	0.258382	-6.19453	5.84581e-10	4.39539e-08
Mvd	1539.12	-1.08013	0.175775	-6.14496	7.99846e-10	5.90257e-08
Tm7sf2	605.531	-1.15659	0.193478	-5.97787	2.26074e-09	1.43001e-07
Wnt7b	245.255	-1.48476	0.25018	-5.93477	2.94258e-09	1.82509e-07
R3hdml	181.286	-1.56412	0.263724	-5.93089	3.01301e-09	1.85434e-07
Hmgcs1	8415.56	-1.01533	0.172798	-5.87582	4.2075e-09	2.50252e-07
Chn1	323.916	-1.16929	0.202581	-5.77197	7.83496e-09	4.24793e-07
Rdh11	940.845	-1.01651	0.178507	-5.69451	1.23728e-08	6.50901e-07
Lman1l	52.5782	-3.18189	0.564545	-5.63621	1.73837e-08	8.85293e-07
Cdk3-ps	341.297	-1.05302	0.186881	-5.63472	1.75342e-08	8.87285e-07
Gbe1	625.758	-1.35634	0.241067	-5.62638	1.84028e-08	9.1669e-07
Ptges	636.808	-1.66263	0.295934	-5.61824	1.92913e-08	9.49085e-07
Zbtb32	1633.6	-1.13606	0.202896	-5.59923	2.15305e-08	1.03062e-06
Egln1	6256.39	-1.00357	0.180103	-5.57223	2.51505e-08	1.1688e-06
Rhox5	105.032	-3.49631	0.637485	-5.48455	4.14531e-08	1.79555e-06
Tmem252	399.803	-3.1133	0.571495	-5.44764	5.10411e-08	2.12983e-06
3110057O12Rik	196.28	-1.03414	0.190309	-5.43398	5.51095e-08	2.28762e-06
Hsf5	29.9503	-2.28258	0.430185	-5.30603	1.1204e-07	4.30342e-06
Glt1d1	246.835	-1.20165	0.227221	-5.28846	1.23347e-07	4.69249e-06
Lrrc66	97.5403	-1.60178	0.308327	-5.19506	2.04651e-07	7.29786e-06
Fam162a	1810.07	-1.10608	0.218238	-5.06823	4.01537e-07	1.28524e-05
Asb4	94.4696	-2.90922	0.586982	-4.95623	7.18743e-07	2.16165e-05
Fkbp11	431.817	-1.31002	0.265152	-4.94062	7.78735e-07	2.3289e-05
Cth	234.465	-1.01983	0.209113	-4.87692	1.07754e-06	3.06714e-05
Msrb2	163.279	-1.11026	0.229009	-4.84812	1.24635e-06	3.49155e-05
Areg	2728.67	-1.47569	0.30482	-4.84117	1.29075e-06	3.59694e-05
Ero1l	5020.18	-1.08235	0.224852	-4.81363	1.4821e-06	3.96989e-05
Mboat2	752.186	-1.30588	0.273373	-4.77691	1.78008e-06	4.64273e-05
Gchfr	555.815	-1.38364	0.295515	-4.68214	2.83898e-06	6.91948e-05
Macc1	105.211	-3.69198	0.792152	-4.6607	3.15141e-06	7.54019e-05
Pbp2	464.128	-1.59261	0.347883	-4.57802	4.69401e-06	0.000105532
Higd1a	1640.11	-1.11247	0.244777	-4.54483	5.49788e-06	0.000119071
Tmprss11f	5.65699	-6.14079	1.36919	-4.48499	7.29189e-06	0.000149592
Krt13	604.759	-1.01874	0.22835	-4.4613	8.14627e-06	0.000164577
Mt1	3788.31	-2.0941	0.471181	-4.44436	8.8155e-06	0.000176481
Nrxn3	8.58986	-5.36134	1.20938	-4.43312	9.28794e-06	0.000184601
Acat2	1172.81	-1.28283	0.290549	-4.41518	1.00926e-05	0.000198228
Ephx2	879.014	-1.15767	0.264239	-4.38116	1.18048e-05	0.000223478
Plau	588.462	-1.46195	0.334113	-4.37562	1.21087e-05	0.000227074
Ndrg2	392.97	-1.54499	0.355255	-4.34895	1.36788e-05	0.000248337
Whrn	80.0058	-3.59066	0.828647	-4.33317	1.4698e-05	0.000262948
Tspan7	1160.78	-1.00133	0.231596	-4.32361	1.53495e-05	0.000272766
Atp2c2	241.566	-1.07613	0.249544	-4.31238	1.61505e-05	0.00028228
Mfsd2a	193.078	-1.67114	0.389481	-4.2907	1.78114e-05	0.000306629
Fcho1	1139.72	-1.07282	0.250443	-4.2837	1.83814e-05	0.000314377
Dhrs9	235.637	-1.55295	0.372389	-4.17025	3.04267e-05	0.000473634
Epha4	618.192	-1.42954	0.34308	-4.16679	3.08924e-05	0.000479478
Gcnt3	746.196	-1.70521	0.418033	-4.07913	4.52054e-05	0.00065866
4833427F10Rik	36.5701	-1.95672	0.479744	-4.07867	4.52934e-05	0.00065934
Kank3	485.886	-1.2879	0.317133	-4.06108	4.88459e-05	0.000703346
2610318N02Rik	101.189	-1.20782	0.298762	-4.04274	5.28295e-05	0.000753119
Hs6st2	14.7632	-6.68213	1.67105	-3.99877	6.36728e-05	0.000879502
Slc17a8	62.2022	-1.80453	0.457761	-3.94207	8.07829e-05	0.00107615
B930041F14Rik	60.4662	-1.37268	0.357691	-3.83762	0.000124232	0.00152053
Lin28b	11.55	-5.42207	1.41689	-3.82673	0.000129856	0.00157049
Btc	1590.39	-1.02873	0.269247	-3.82076	0.000133042	0.0015969
Tomt	63.3845	-1.04498	0.273554	-3.82001	0.000133447	0.00159815
Ppp1r1b	461.684	-1.4843	0.390179	-3.80416	0.000142287	0.00168129
Krt20	1752.85	-1.26692	0.334678	-3.78547	0.000153416	0.00178631
Gm3776	46.3718	-1.47221	0.390322	-3.77178	0.00016209	0.00186013
Zfp558	21.6546	-2.15197	0.572677	-3.75774	0.000171452	0.00194655
Gnat2	74.2413	-1.27469	0.339652	-3.75294	0.000174775	0.00197746
Rem2	141.524	-1.53144	0.408067	-3.75291	0.000174796	0.00197746
Tcf23	65.145	-2.0173	0.538066	-3.74917	0.00017742	0.00199722
Astn2	65.0424	-1.33172	0.355669	-3.74427	0.000180919	0.00203087
Six1	395.425	-1.09285	0.292063	-3.74182	0.000182694	0.00204793
Cyp2c68	36.8846	-2.64491	0.707766	-3.73698	0.000186245	0.00207494
Galnt9	40.8915	-2.751	0.75276	-3.65455	0.00025763	0.00267358
M1ap	71.1655	-1.59421	0.437557	-3.64344	0.000269017	0.00276475
Chrna2	286.72	-1.03739	0.285806	-3.62972	0.000283734	0.00288992
AI662270	513.432	-4.70139	1.29644	-3.62639	0.000287411	0.00292177
Cacnb2	317.929	-1.34829	0.373431	-3.61055	0.00030555	0.00306898
Hilpda	1505.49	-1.11319	0.309577	-3.59584	0.000323342	0.00320527
Ryr2	57.7832	-2.10986	0.588289	-3.58643	0.000335232	0.00330668
Pkd1l2	62.5778	-1.67066	0.466612	-3.5804	0.00034307	0.00337021
Unc13a	352.193	-1.75242	0.490481	-3.57285	0.000353112	0.00345525
Ntn5	179.655	-1.05998	0.29723	-3.5662	0.000362201	0.00352687
Zfp870	116.264	-1.20899	0.341522	-3.54001	0.000400116	0.00381907
Adm	97.9321	-2.39834	0.678468	-3.53493	0.000407887	0.00387699
1190005I06Rik	38.0163	-1.26547	0.359424	-3.52083	0.000430199	0.00403652
Dtna	235.718	-1.00192	0.286362	-3.49881	0.000467342	0.00431851
Cyp26a1	20.6136	-2.64821	0.7598	-3.4854	0.000491393	0.00448871
Klra18	33.399	-2.96583	0.865365	-3.42726	0.000609699	0.00533989
Mt2	2176	-1.58877	0.463883	-3.42493	0.000614952	0.00537298
Tdrd9	40.4604	-2.06591	0.603568	-3.42283	0.000619739	0.00539816
Adcyap1r1	201.996	-1.75887	0.515554	-3.41162	0.000645783	0.00557179
Gm20744	106.983	-1.0622	0.311353	-3.41154	0.000645964	0.00557179
Fabp2	53.2107	-2.53286	0.743623	-3.40611	0.00065895	0.00564769
Atg9b	1346.44	-1.70294	0.503175	-3.38438	0.000713383	0.00598491
Mnx1	3.99698	-5.62396	1.66478	-3.37819	0.000729643	0.00609509
Cubn	772.732	-1.0088	0.299179	-3.37189	0.00074655	0.00619792
Gm2694	28.5894	-2.47381	0.737295	-3.35525	0.00079294	0.0064851
Tmem179	32.8241	-2.35826	0.706222	-3.33926	0.000840027	0.00680388
Aqp11	88.0315	-1.37194	0.412031	-3.3297	0.00086939	0.00695236
Cpne9	68.4801	-1.46623	0.441138	-3.32374	0.000888176	0.00706816
Pde6c	42.2289	-1.05214	0.319262	-3.29553	0.000982377	0.00761629
Ydjc	147.658	-1.12446	0.342719	-3.28099	0.00103443	0.00791213
Chl1	14.3401	-4.99808	1.52969	-3.26737	0.0010855	0.00820044
Cdh15	73.5681	-2.3082	0.709537	-3.25311	0.0011415	0.00851056
Proser2	323.056	-1.17907	0.367004	-3.21269	0.00131498	0.00949739
Angptl4	3206.54	-1.12099	0.349184	-3.21031	0.00132591	0.00957198
Gm19619	38.5662	-1.49007	0.470572	-3.16651	0.00154279	0.0107588
Synpr	13.8783	-2.58532	0.817941	-3.16076	0.00157357	0.0109079
Clca1	98.9957	-2.02967	0.64776	-3.13336	0.00172815	0.0116625
Sema3a	170.947	-1.51668	0.486787	-3.1157	0.00183506	0.012199
Havcr2	437.857	-1.73811	0.564958	-3.07653	0.00209423	0.0134659
2020-03-11	4.70308	-5.81721	1.89843	-3.06423	0.00218233	0.0138868
Kcnab3	19.6792	-1.96018	0.640331	-3.0612	0.00220453	0.0139711
Qrfp	269.578	-1.0893	0.356857	-3.05249	0.00226951	0.0142875
4921525O09Rik	7.18441	-4.01075	1.31453	-3.05109	0.00228013	0.0143261
Cox7a1	49.1133	-1.25709	0.413419	-3.04072	0.00236016	0.014736
Akr1c18	9.38735	-3.73235	1.23039	-3.03348	0.00241751	0.0149767
Mkrn3	9.73657	-2.81668	0.933995	-3.01574	0.00256356	0.0156239
Katnal2	38.273	-1.69973	0.564671	-3.01013	0.00261134	0.0158631
Acaa1b	140.881	-1.87263	0.626691	-2.98812	0.002807	0.0167957
Gm1631	6.97541	-4.60153	1.54162	-2.98486	0.00283709	0.016907
Prelid2	48.8882	-3.5502	1.19086	-2.98121	0.00287113	0.0170154
Fkbp1b	93.0886	-1.12855	0.382075	-2.95373	0.00313956	0.0182046
Foxs1	32.0411	-1.83233	0.626842	-2.92312	0.00346544	0.0195814
Gzme	56.5817	-2.72191	0.939747	-2.89643	0.00377437	0.0208683
4930483K19Rik	41.3372	-1.38412	0.478536	-2.8924	0.00382314	0.021001
Kif7	163.312	-1.03469	0.358358	-2.88732	0.00388542	0.0212684
Epm2a	16.0792	-2.03743	0.707585	-2.87942	0.00398411	0.0217027
Fa2h	187.78	-1.5141	0.526175	-2.87756	0.00400769	0.0217732
Naa11	24.7272	-1.36364	0.47576	-2.86624	0.00415379	0.0223522
Aff2	64.5021	-1.23449	0.430788	-2.86566	0.00416135	0.0223792
Serpinb2	174.782	-3.02407	1.06415	-2.84177	0.00448633	0.0236657
Gm1564	3.82137	-4.19582	1.47681	-2.84113	0.00449538	0.0236881
Cd5l	70.4972	-5.30348	1.87143	-2.83391	0.00459823	0.024063
Adcyap1	43.5005	-1.98506	0.702967	-2.82383	0.00474529	0.0246465
Fat2	339.835	-1.30402	0.462111	-2.82188	0.00477423	0.0247806
AK129341	37.3641	-2.16832	0.772403	-2.80724	0.0049968	0.0254877
Lrrd1	8.95747	-2.81535	1.00549	-2.79997	0.00511068	0.0259523
2310002J15Rik	12.3429	-3.27183	1.175	-2.78454	0.00536031	0.0268859
Aqp3	66.5442	-1.38976	0.500571	-2.77634	0.00549748	0.02741
Tenm4	1404.66	-1.37324	0.496018	-2.76853	0.00563104	0.0280003
Krt26	3.22131	-4.44176	1.62562	-2.73234	0.00628856	0.0304235
Krt33b	80.4765	-1.3899	0.50927	-2.7292	0.0063489	0.0306207
Snai2	84.0556	-1.03307	0.378575	-2.72883	0.00635595	0.0306455
Maob	87.9432	-2.57985	0.957216	-2.69516	0.00703557	0.03316
Bdh2	47.381	-2.01932	0.755829	-2.67166	0.00754777	0.0350967
Fahd2a	35.4018	-1.77383	0.664816	-2.66815	0.00762702	0.0353759
Efha1	494.988	-1.27856	0.48393	-2.64204	0.00824085	0.0374072
3300005D01Rik	215.355	-1.09405	0.416661	-2.62575	0.00864577	0.0386791
Proz	49.7472	-1.12618	0.431511	-2.60985	0.0090581	0.0400516
BC039966	23.7687	-1.24209	0.476541	-2.60646	0.00914823	0.0403048
Nes	90.5846	-1.34831	0.518983	-2.59798	0.00937728	0.0411547
Pgm5	29.7811	-2.22954	0.858896	-2.59582	0.00943648	0.0413359
Tfpi	199.097	-1.38953	0.536494	-2.59002	0.0095969	0.0418896
Slc17a6	206.764	-1.26751	0.49022	-2.58559	0.00972134	0.042269
Cacna2d3	7.95849	-3.26561	1.26354	-2.58449	0.00975226	0.0423688
Foxc2	3.36222	-4.09698	1.61737	-2.53311	0.0113054	0.0471625
Ppef1	19.8465	-1.82682	0.725034	-2.51964	0.0117475	0.0484238
2020-03-04	191.09	-1.17746	0.46813	-2.51524	0.011895	0.0489306
Pacrg	241.653	-1.24042	0.501954	-2.47118	0.0134669	0.0537462
Slfn3	26.9849	-2.4319	0.985532	-2.4676	0.0136021	0.0540963
Pax6	17.7342	-2.96573	1.20647	-2.45818	0.0139642	0.0552196
Prl2c2	795.567	-1.10666	0.451212	-2.45263	0.0141816	0.0558851
Wnt5a	382.898	-1.14624	0.468745	-2.44534	0.0144714	0.0565934
Car6	5.30213	-3.77113	1.54668	-2.43821	0.0147604	0.0573854
Trpm1	27.6601	-1.37725	0.565044	-2.43741	0.0147927	0.0574833
Krt31	4.2089	-4.15974	1.71467	-2.42596	0.0152678	0.0588275
Colec10	43.0515	-2.45044	1.02824	-2.38315	0.0171653	0.0640786
Doc2b	14.1573	-1.69605	0.718496	-2.36056	0.0182475	0.0670661
Frmpd1	139.819	-1.67486	0.712965	-2.34914	0.0188169	0.0685892
Nalcn	51.6156	-1.3039	0.557933	-2.33701	0.0194385	0.0703063
Wtip	190.845	-1.69886	0.730061	-2.32701	0.0199647	0.0716428
Abhd3	52.9546	-1.18891	0.511835	-2.32284	0.0201877	0.0722478
Creb3l3	42.9997	-1.52088	0.654972	-2.32206	0.0202299	0.0723502
Shc4	41.0386	-1.10795	0.479205	-2.31205	0.0207749	0.0738026
Krt33a	32.8389	-1.72833	0.750809	-2.30196	0.0213377	0.0750657
Hist2h3c2	5.43044	-3.01495	1.32595	-2.27381	0.0229774	0.0793114
Txndc2	54.016	-1.4899	0.655394	-2.27329	0.0230088	0.0793853
Nts	3.82689	-4.01245	1.76623	-2.27176	0.0231008	0.079651
Gkn1	13.338	-2.63262	1.15981	-2.26988	0.0232149	0.0799062
Armc3	22.0711	-1.58742	0.699976	-2.26782	0.0233401	0.0802333
Anxa10	4193.25	-1.0492	0.463397	-2.26415	0.023565	0.0807279
Shank3	141.592	-1.2337	0.54927	-2.24606	0.0246999	0.0835563
4930444M15Rik	4.00675	-3.57118	1.59174	-2.24357	0.0248604	0.0840099
Lrmp	302.884	-1.07821	0.481352	-2.23997	0.0250929	0.0845805
Rnls	27.296	-1.00647	0.450178	-2.23572	0.0253704	0.0852813
Nova2	25.9137	-1.31836	0.58982	-2.23518	0.0254054	0.085345
Gm13710	3.92039	-3.29831	1.47588	-2.23481	0.0254299	0.0853732
Tnni1	16.4185	-1.96218	0.884473	-2.21848	0.0265223	0.0878199
Calcrl	106.864	-1.25888	0.567986	-2.21638	0.0266653	0.0881652
Fam71f1	53.0947	-1.1464	0.518374	-2.21153	0.0269994	0.0889562
Nrtn	20.5972	-1.36679	0.618295	-2.21058	0.0270648	0.0890603
Cadps	307.127	-1.07184	0.485791	-2.20638	0.0273574	0.0898386
Dynap	1162.63	-1.37205	0.627272	-2.18733	0.0287182	0.0928913
Ppp1r27	12.4485	-2.01764	0.935921	-2.15578	0.0311012	0.0982272
Speer4e	14.5697	-2.48403	1.15818	-2.14478	0.0319706	0.100159
Hormad2	3.66749	-3.15717	1.4734	-2.14278	0.0321308	0.100503
Mir425	3.18939	-3.35887	1.58312	-2.12167	0.0338652	0.104372
Nim1	33.8357	-1.42637	0.677871	-2.1042	0.0353613	0.107939
Mcpt4	13.7751	-2.24812	1.06924	-2.10253	0.0355067	0.108303
Ephx3	23.8597	-1.51374	0.735047	-2.05938	0.0394575	0.116949
Alas2	59.5324	-1.07866	0.52397	-2.05863	0.0395298	0.117055
Vmn2r79	3.61589	-2.67783	1.3019	-2.05687	0.0396985	0.117489
2610528A11Rik	39.1017	-2.89838	1.41859	-2.04315	0.0410379	0.120469
Bcmo1	79.1888	-1.30272	0.646248	-2.01582	0.0438192	0.126559
Gm14139	28.6488	-1.18466	0.590993	-2.00452	0.0450143	0.129168
Neto2	76.3523	-1.14259	0.572965	-1.99417	0.0461336	0.131473
Fam71f2	50.8553	-1.58074	0.793512	-1.99208	0.0463627	0.131938
Ak5	59.4232	-1.02764	0.518713	-1.98113	0.0475766	0.134415
Wfdc3	32.3757	-1.39299	0.708953	-1.96486	0.0494302	0.137917
Ccnjl	2.86842	-5.28668	1.92491	-2.74646	0.00602426	NA
Cthrc1	2.11248	-3.89815	1.89354	-2.05866	0.0395269	NA
Gm5087	2.83487	-4.77741	1.81209	-2.63641	0.00837895	NA
Il25	2.66474	-3.20996	1.415	-2.26852	0.0232976	NA
Pcdhga2	1.67122	-3.96458	1.83065	-2.16567	0.0303365	NA
Sik1	3042.99	0.926827	0.0841256	11.0172	3.15803e-28	1.25848e-24
Zadh2	2897.72	-0.852082	0.0816834	-10.4315	1.78011e-25	4.05357e-22
Isyna1	7071.21	0.624708	0.0640571	9.75236	1.80229e-22	1.79553e-19
Hsp90aa1	24536	-0.728115	0.0773007	-9.41925	4.54304e-21	3.44838e-18
Atp5a1	37625.1	-0.674453	0.0721978	-9.34173	9.47729e-21	6.56817e-18
Odc1	13683.4	-0.825887	0.0946231	-8.72818	2.58813e-18	1.2698e-15
P4hb	32268.7	-0.68803	0.0789884	-8.71052	3.02492e-18	1.41815e-15
Cald1	8877.42	-0.886758	0.102487	-8.65236	5.04441e-18	2.29737e-15
Suox	1690.48	-0.997806	0.118138	-8.44608	3.01247e-17	1.17119e-14
Maged2	1802.16	0.952234	0.114357	8.32689	8.29972e-17	3.14994e-14
Lss	2097.62	-0.92994	0.113267	-8.21018	2.20866e-16	8.00136e-14
Gripap1	2094.39	0.895552	0.1097	8.16368	3.24982e-16	9.77398e-14
Elp2	5862.26	-0.488337	0.0602519	-8.10492	5.278e-16	1.52966e-13
Pkm	145669	-0.789175	0.0980145	-8.05161	8.17089e-16	2.32579e-13
Ddx19a	4076.83	-0.501306	0.0627223	-7.99246	1.32275e-15	3.63529e-13
Ufsp2	1854.8	-0.80284	0.103025	-7.79267	6.56088e-15	1.66001e-12
Gpi1	16629.8	-0.639676	0.0828495	-7.72094	1.15478e-14	2.78898e-12
Stap2	1249.18	0.97015	0.125717	7.71696	1.19136e-14	2.83438e-12
Kpnb1	28061.7	-0.34588	0.0448766	-7.70737	1.28439e-14	2.96714e-12
Spcs3	7376.97	-0.777468	0.101188	-7.68339	1.54933e-14	3.52805e-12
Tmed2	13200.1	-0.534938	0.0698471	-7.65869	1.87833e-14	4.15842e-12
Nfkb1	7359	0.633365	0.0830232	7.62877	2.37005e-14	5.10522e-12
Yme1l1	5361.08	-0.368471	0.0484281	-7.60862	2.77031e-14	5.81036e-12
Ssr1	9291.67	-0.683428	0.089931	-7.59947	2.97345e-14	6.15543e-12
2020-09-10	1447.53	-0.587297	0.0774379	-7.58411	3.34775e-14	6.67038e-12
Ncbp2	1946.98	-0.521869	0.0693292	-7.52741	5.17577e-14	9.82163e-12
Otud6b	2145.13	-0.488271	0.0658216	-7.41809	1.18819e-13	2.17698e-11
Otud5	4172.28	0.657973	0.0891945	7.37683	1.62101e-13	2.90325e-11
Ugdh	14003.1	-0.698818	0.0952539	-7.33637	2.19467e-13	3.84429e-11
Ap2a2	7439.15	-0.420687	0.0576656	-7.29528	2.98042e-13	5.05404e-11
Polr2d	1521.92	-0.811629	0.111585	-7.27362	3.49973e-13	5.811e-11
Ppp2r5d	6914.67	-0.350857	0.0484893	-7.23575	4.62973e-13	7.30672e-11
Ppp1r9b	5660.39	0.534829	0.074393	7.18924	6.51514e-13	1.01815e-10
Dapp1	934.202	0.805368	0.112924	7.13197	9.89452e-13	1.50208e-10
Galnt1	10297.1	-0.524403	0.0741244	-7.07464	1.49839e-12	2.21151e-10
Mthfd1l	2799.42	-0.675238	0.0959804	-7.03516	1.99033e-12	2.91063e-10
Txnl1	5988.18	-0.616575	0.0877556	-7.02604	2.12472e-12	3.07891e-10
Cul2	2740.8	-0.583309	0.0835346	-6.98283	2.89284e-12	4.11713e-10
Usp14	5516.13	-0.494556	0.0710968	-6.95609	3.49841e-12	4.8491e-10
Calm1	28819.4	-0.558936	0.0805786	-6.93653	4.01842e-12	5.47467e-10
Seh1l	4099.46	-0.398869	0.0576625	-6.9173	4.60332e-12	6.0642e-10
Gm5177	2336.22	-0.943501	0.137348	-6.86942	6.44616e-12	8.22014e-10
Commd10	1061.98	-0.844672	0.123297	-6.8507	7.3491e-12	9.2357e-10
Cs	8485.22	-0.353749	0.0516382	-6.85052	7.35843e-12	9.2357e-10
Tle3	4776.16	0.870291	0.128494	6.77303	1.26111e-11	1.51144e-09
Orc1	433.498	-0.782439	0.115512	-6.77365	1.25576e-11	1.51144e-09
Gpkow	1908.92	0.505372	0.0750811	6.73102	1.6848e-11	1.96027e-09
Etv6	4164.21	0.558541	0.0831505	6.71723	1.85207e-11	2.13927e-09
Slc25a13	1653.22	-0.970008	0.1445	-6.71284	1.90873e-11	2.18886e-09
Pole2	539.718	-0.810063	0.123076	-6.58181	4.64742e-11	4.90595e-09
Tcirg1	10066	0.680595	0.103486	6.57667	4.81109e-11	5.04531e-09
Irak1	4447.44	0.749936	0.11446	6.55193	5.67987e-11	5.87904e-09
Bre	1354.86	-0.521699	0.0796252	-6.55193	5.67977e-11	5.87904e-09
Mras	1324.48	0.934851	0.142889	6.5425	6.04982e-11	6.18167e-09
Pgam1	31288.3	-0.936796	0.1436	-6.52365	6.86165e-11	6.92244e-09
Snd1	12646	-0.423501	0.0650965	-6.50575	7.73091e-11	7.70192e-09
Rpn1	10281.6	-0.579963	0.0896336	-6.47038	9.77593e-11	9.67878e-09
Cnot7	5669.61	-0.572844	0.0886334	-6.46306	1.02604e-10	1.00958e-08
Agpat5	2615.02	-0.750825	0.116263	-6.45798	1.06111e-10	1.02727e-08
Mrps27	1025.89	-0.564406	0.0877113	-6.43481	1.23626e-10	1.16603e-08
Wdr13	2691.78	0.8198	0.12763	6.42326	1.33382e-10	1.25065e-08
Cisd3	1840.67	-0.84864	0.132197	-6.41951	1.36709e-10	1.27436e-08
D15Ertd621e	12521.9	-0.58996	0.0921299	-6.40357	1.51784e-10	1.39048e-08
Vamp3	2866.72	-0.574151	0.089773	-6.39558	1.59936e-10	1.45679e-08
Hdhd2	1566.19	-0.485541	0.0760036	-6.3884	1.67632e-10	1.51821e-08
0610009O20Rik	2703.67	-0.548212	0.0858419	-6.3863	1.69949e-10	1.5305e-08
4930523C07Rik	975.92	0.852614	0.133579	6.38283	1.73842e-10	1.55677e-08
Cpox	1223.2	-0.801402	0.126122	-6.3542	2.09512e-10	1.8451e-08
Hmgcr	6803.48	-0.882809	0.138918	-6.35491	2.08555e-10	1.8451e-08
Jak2	6286.27	0.99404	0.156538	6.35014	2.15125e-10	1.88412e-08
Nsun2	9574.18	-0.559655	0.0883829	-6.33216	2.41752e-10	2.10575e-08
Tbcel	1382.43	0.790119	0.124895	6.32626	2.5118e-10	2.17598e-08
Ipo11	2016.04	-0.50619	0.0800402	-6.3242	2.54553e-10	2.19329e-08
Ercc3	3305.8	-0.352021	0.0560803	-6.27708	3.44993e-10	2.84932e-08
Ythdc2	1591.89	-0.726611	0.115886	-6.27004	3.60963e-10	2.96585e-08
Ctnnbl1	2458.39	-0.650788	0.104013	-6.25678	3.93012e-10	3.16394e-08
Bsg	17544.4	-0.982582	0.157102	-6.25442	3.98996e-10	3.19598e-08
Psmd10	1330.79	0.828557	0.132676	6.24496	4.23912e-10	3.37492e-08
Slc6a8	1937.8	0.796393	0.127538	6.24435	4.2557e-10	3.37492e-08
Paics	10786.9	-0.539607	0.0865084	-6.23762	4.44271e-10	3.50578e-08
Itgav	13108.2	0.759467	0.12184	6.23329	4.56735e-10	3.58638e-08
Vegfb	2849.58	-0.579896	0.0930574	-6.2316	4.61704e-10	3.60763e-08
Rcor2	1240	-0.941757	0.15135	-6.22237	4.89709e-10	3.7893e-08
Mapre1	7295.42	-0.285646	0.0460216	-6.20677	5.40851e-10	4.12496e-08
Vdac1	12891.7	-0.535444	0.0862888	-6.20525	5.46104e-10	4.12555e-08
Bnip1	640.632	-0.768772	0.124211	-6.18924	6.04555e-10	4.52423e-08
Efnb1	2817.92	0.918863	0.148956	6.16867	6.8865e-10	5.12948e-08
Crlf2	1114.24	0.621404	0.101008	6.15202	7.65002e-10	5.67169e-08
Tnip1	5180.63	0.560568	0.0914555	6.12941	8.82061e-10	6.46191e-08
Tfe3	2788.65	0.768463	0.125403	6.12795	8.90198e-10	6.47934e-08
Prelid1	13433.2	-0.742591	0.121629	-6.10537	1.02563e-09	7.3975e-08
Rlim	4314.01	0.48896	0.0801736	6.09877	1.06888e-09	7.60626e-08
Dnph1	629.763	-0.961904	0.157797	-6.09584	1.08867e-09	7.7126e-08
Zfp275	1549.46	0.740886	0.122108	6.06745	1.29956e-09	9.12555e-08
Rpn2	13593.1	-0.516764	0.0851935	-6.06577	1.31322e-09	9.14999e-08
Phf15	4109.96	0.719298	0.118705	6.05955	1.36503e-09	9.40079e-08
Sc5d	2338.29	-0.686442	0.11329	-6.05917	1.36825e-09	9.40079e-08
Tsfm	996.234	-0.599985	0.0991035	-6.05412	1.41188e-09	9.65897e-08
Nuak1	247.256	0.817239	0.135084	6.04987	1.44966e-09	9.87503e-08
Bri3bp	2981.17	-0.553791	0.0916376	-6.04327	1.51025e-09	1.02006e-07
Lin7c	6359.04	-0.435625	0.0721489	-6.03786	1.56175e-09	1.0416e-07
Bnip3l	3960.58	-0.731912	0.121241	-6.03685	1.57152e-09	1.04375e-07
Ppig	3824.34	-0.392411	0.0651646	-6.02184	1.72445e-09	1.13586e-07
Ppm1f	1763.93	0.430308	0.0714706	6.02076	1.73597e-09	1.13874e-07
Sema4c	1510.4	0.630693	0.104964	6.00865	1.87074e-09	1.21218e-07
Rfx5	1419.15	0.667761	0.111158	6.00731	1.88624e-09	1.21727e-07
Dock11	3839.97	0.563649	0.0938757	6.0042	1.92272e-09	1.23581e-07
Ahcy	8687.94	-0.583109	0.0972486	-5.99607	2.02154e-09	1.29411e-07
Prmt7	3341.28	-0.551831	0.0922256	-5.98349	2.18408e-09	1.39257e-07
Fads1	9674.35	-0.655735	0.109617	-5.98207	2.20321e-09	1.39917e-07
Wdr45b	2863.51	-0.453994	0.0761219	-5.96405	2.46069e-09	1.55033e-07
Mcts1	673.613	0.570387	0.0959674	5.94355	2.7891e-09	1.74346e-07
Eif4b	20064.2	-0.302069	0.0509253	-5.9316	2.99995e-09	1.85346e-07
Paqr4	653.715	-0.642924	0.108417	-5.9301	3.02744e-09	1.85605e-07
Pcyt2	3974.97	-0.742554	0.125488	-5.91734	3.27181e-09	1.99056e-07
Ptpla	1248.61	-0.664169	0.112982	-5.87855	4.13874e-09	2.48013e-07
Tmx2	2737.64	-0.465999	0.0793075	-5.87585	4.20683e-09	2.50252e-07
Matr3	8798.53	-0.380195	0.0647227	-5.87421	4.24868e-09	2.51762e-07
Ier2	8852.96	0.743126	0.126659	5.86715	4.43344e-09	2.61737e-07
Canx	19364.9	-0.388359	0.0662418	-5.86275	4.55271e-09	2.67787e-07
Spcs2	2962.94	-0.638216	0.108944	-5.85819	4.67942e-09	2.73223e-07
Tmem97	1968.6	-0.84998	0.145409	-5.84545	5.05186e-09	2.93893e-07
Pparg	3238.39	-0.867902	0.148491	-5.84482	5.07123e-09	2.93947e-07
Csnk1g2	5508.46	-0.325813	0.0557805	-5.84099	5.18925e-09	2.98616e-07
Cln3	1087.24	0.847765	0.14517	5.8398	5.2264e-09	2.99672e-07
Etf1	11853.7	-0.50176	0.085984	-5.8355	5.36288e-09	3.05301e-07
Slc31a1	2655.8	-0.477041	0.0817726	-5.83375	5.41961e-09	3.07433e-07
Inpp4a	809.908	0.867723	0.148799	5.83152	5.49243e-09	3.08272e-07
Nrp2	2919.8	0.916307	0.15719	5.82931	5.56568e-09	3.10199e-07
Hars	4954.13	-0.487634	0.0837683	-5.82123	5.84165e-09	3.23319e-07
Malt1	901.209	0.767846	0.132521	5.79416	6.86646e-09	3.76122e-07
Cops2	4818.11	-0.397806	0.0687237	-5.78848	7.10252e-09	3.8772e-07
Abcd4	1003.07	-0.697917	0.121064	-5.76485	8.17327e-09	4.41633e-07
Arl6ip1	2961.13	-0.826664	0.144092	-5.73705	9.63406e-09	5.18807e-07
Ddx52	2285.67	-0.344408	0.0600587	-5.73453	9.77856e-09	5.24815e-07
Tmed5	4423.94	-0.549715	0.0959848	-5.72711	1.02158e-08	5.46442e-07
Coro2a	5127.1	-0.432177	0.0755177	-5.72285	1.04749e-08	5.56565e-07
Elf4	4584.9	0.869473	0.152727	5.69298	1.24838e-08	6.54579e-07
Fdxr	691.376	-0.610957	0.107867	-5.66398	1.47905e-08	7.67949e-07
Zdhhc2	2550.67	-0.847237	0.149913	-5.65154	1.59014e-08	8.20284e-07
Hsp90ab1	137310	-0.477267	0.0845169	-5.647	1.63271e-08	8.39529e-07
Parp3	2871.98	0.681829	0.1208	5.64428	1.65878e-08	8.50191e-07
Tcf25	17326.7	-0.387906	0.0688003	-5.63814	1.71896e-08	8.78211e-07
Nfkb2	15543.6	0.748564	0.132908	5.63221	1.77916e-08	8.96364e-07
Eno1	896.167	-0.753926	0.133868	-5.63188	1.78261e-08	8.96364e-07
Hdac4	703.405	0.861154	0.152933	5.63093	1.79242e-08	8.98467e-07
Zrsr2	1317.64	0.412615	0.0733152	5.62796	1.82349e-08	9.11175e-07
Nap1l1	13497.1	-0.566218	0.100758	-5.6196	1.914e-08	9.47491e-07
Sat1	2348.83	0.928834	0.165616	5.60836	2.04258e-08	9.98735e-07
Pgd	7855.46	-0.452725	0.0807691	-5.60518	2.08035e-08	1.00793e-06
Erdr1	6606.03	0.610307	0.108968	5.6008	2.13362e-08	1.02749e-06
Map4k4	13857.1	0.469886	0.083908	5.60002	2.14329e-08	1.02904e-06
Ier5	4666.63	0.689113	0.123127	5.59676	2.18391e-08	1.04226e-06
Eif4g2	34117.6	-0.279975	0.0500318	-5.59593	2.19437e-08	1.04333e-06
Pacsin2	5926.54	-0.338572	0.0605074	-5.59555	2.19924e-08	1.04333e-06
Xpnpep1	5472.6	-0.465395	0.0832132	-5.5928	2.23433e-08	1.05683e-06
Kdm5c	6478.17	0.636431	0.11382	5.59154	2.25069e-08	1.06142e-06
Cmpk1	3291.72	-0.564757	0.101015	-5.59081	2.26011e-08	1.06272e-06
6720401G13Rik	3885.48	0.999084	0.178974	5.58227	2.37395e-08	1.11296e-06
Mecp2	2479.01	0.782633	0.140318	5.57757	2.43902e-08	1.13678e-06
Nudt21	4525.55	-0.623233	0.111967	-5.56623	2.60317e-08	1.20623e-06
Pigt	7052.32	-0.356127	0.0639984	-5.56462	2.6273e-08	1.21389e-06
Timm44	3172.49	-0.418608	0.0752537	-5.56262	2.65754e-08	1.22431e-06
Svil	2196.24	0.650243	0.117072	5.55419	2.78897e-08	1.28116e-06
Acp1	3663.38	-0.579629	0.104382	-5.55296	2.80869e-08	1.28518e-06
Sae1	4300.62	-0.406177	0.073158	-5.55205	2.82346e-08	1.28589e-06
Tmem248	3802.02	-0.36241	0.0654654	-5.53591	3.09617e-08	1.40207e-06
Sar1a	4554.42	-0.364066	0.0657862	-5.53407	3.12876e-08	1.41282e-06
Cfl2	3191.62	-0.454333	0.0821262	-5.53213	3.16363e-08	1.42453e-06
Dhrs13	939.714	-0.605152	0.109421	-5.53048	3.19354e-08	1.43395e-06
Zmat2	2312.27	-0.67183	0.121595	-5.52516	3.29186e-08	1.47394e-06
Nrm	794.829	-0.631898	0.11445	-5.52115	3.36783e-08	1.50373e-06
Anapc11	2351.86	-0.665906	0.120709	-5.51663	3.45561e-08	1.53264e-06
Cwc22	2035.65	-0.355261	0.0644017	-5.51634	3.46141e-08	1.53264e-06
Mphosph8	991.735	-0.523726	0.0949643	-5.51498	3.48826e-08	1.53599e-06
Plekhm2	1272.05	0.531844	0.0964788	5.51255	3.53662e-08	1.553e-06
Lman1	5309.33	-0.487065	0.0885949	-5.49766	3.84862e-08	1.67615e-06
Uap1	1794.44	0.744148	0.135661	5.48537	4.12609e-08	1.79209e-06
Pmvk	954.307	-0.833892	0.15217	-5.47999	4.25345e-08	1.83243e-06
Lonrf1	953.369	-0.710612	0.129697	-5.47904	4.27646e-08	1.83738e-06
Ociad1	6528.89	-0.399293	0.0729223	-5.4756	4.36024e-08	1.86834e-06
Apobec3	2374.01	0.600209	0.109721	5.47031	4.49258e-08	1.91706e-06
Coq7	493.115	-0.757563	0.138504	-5.46962	4.51001e-08	1.91706e-06
Ubxn8	1922.83	-0.535324	0.0978676	-5.46987	4.50353e-08	1.91706e-06
Nelfcd	1810.77	-0.456787	0.0835448	-5.46757	4.56252e-08	1.93422e-06
Ppib	3587.67	-0.511295	0.0935967	-5.46274	4.68835e-08	1.97705e-06
Tmco6	1067.95	-0.533608	0.0977043	-5.46146	4.72235e-08	1.98613e-06
[truncated: 21,413 more rows]

## Sheet: Day14_IRE1a_KO_vs_WT
Supplementary Data 1: Differentially expressed genes between IRE1αKO and IRE1αWT HKP1 (day 14)
Gene	baseMean	log2FoldChange	lfcSE	stat	pvalue	padj
Nbl1	1218.77	2.4068	0.156353	15.3933	1.81525e-53	2.95649e-49
Pdgfrl	365.825	2.74757	0.207043	13.2705	3.43205e-40	1.39745e-36
Sik1	3042.99	1.01596	0.0781675	12.9972	1.26859e-38	4.13231e-35
Slco5a1	514.151	3.016	0.240599	12.5354	4.78039e-36	9.73227e-33
Cpq	491.192	1.88465	0.150546	12.5188	5.89142e-36	1.06615e-32
Mfsd6	681.894	1.96403	0.157748	12.4505	1.39005e-35	2.26398e-32
Pvrl1	470.228	3.07108	0.257907	11.9077	1.07942e-32	1.46504e-29
Tmcc2	112.476	2.55916	0.220272	11.6182	3.33174e-31	3.876e-28
Gnai1	261.953	2.79805	0.250611	11.1649	6.05736e-29	5.80331e-26
Vwa2	158.452	4.65986	0.455133	10.2385	1.33346e-24	8.04373e-22
Myo1b	2979.15	1.34588	0.132433	10.1627	2.90768e-24	1.69134e-21
Slain1	100.112	4.92378	0.490784	10.0325	1.0973e-23	6.16267e-21
Pax2	382.151	3.69615	0.378216	9.77257	1.47665e-22	7.28793e-20
Prkar2b	1086.33	1.66262	0.176615	9.41377	4.78637e-21	1.99886e-18
Ggt7	219.048	3.0483	0.324423	9.39607	5.664e-21	2.30624e-18
Arhgef10l	2034.22	1.23512	0.136875	9.02369	1.8186e-19	6.43902e-17
Fam53b	558.879	1.8406	0.205304	8.96521	3.09692e-19	1.07318e-16
Cdh6	543.821	3.04191	0.339571	8.95808	3.30377e-19	1.09813e-16
Sdc2	893.619	1.5604	0.174618	8.93607	4.03244e-19	1.28777e-16
Slc22a15	372.586	1.69485	0.189639	8.93727	3.98911e-19	1.28777e-16
Prox1	377.018	1.58197	0.177363	8.91943	4.68679e-19	1.46796e-16
Fam214a	74.1794	3.07024	0.346646	8.857	8.21961e-19	2.5259e-16
Fjx1	88.2163	3.41737	0.386767	8.83574	9.94417e-19	2.99927e-16
Plk2	947.872	1.42341	0.162802	8.74318	2.26643e-18	6.47602e-16
Dsp	149.482	4.17423	0.490724	8.50627	1.79624e-17	4.71862e-15
Rab11fip4	128.602	3.62061	0.427446	8.47034	2.44688e-17	6.32576e-15
Gramd3	98.4154	2.61891	0.311719	8.40152	4.40727e-17	1.10433e-14
Tgfb2	703.403	1.95641	0.234975	8.32604	8.35911e-17	2.00213e-14
Wbp5	1075.89	1.37176	0.168416	8.14506	3.79092e-16	8.57539e-14
Dip2c	687.688	1.33468	0.168089	7.94031	2.01679e-15	4.21121e-13
Cnksr2	232.511	3.36187	0.426667	7.87938	3.29006e-15	6.6866e-13
Gata3	106.862	1.71825	0.218106	7.87804	3.32544e-15	6.6866e-13
Ngfrap1	520.776	1.31124	0.166422	7.87901	3.29983e-15	6.6866e-13
Ltb	153.958	4.27412	0.545659	7.83295	4.76556e-15	9.24008e-13
Nid2	432.378	2.14238	0.273782	7.82511	5.07196e-15	9.71848e-13
Pawr	1388.47	1.2333	0.158245	7.79359	6.51341e-15	1.23353e-12
Arhgap44	239.275	2.61573	0.336406	7.77553	7.51344e-15	1.40657e-12
Fosb	6441.23	2.24876	0.29229	7.69359	1.43067e-14	2.61814e-12
Eda	57.6071	3.12597	0.406486	7.69022	1.46883e-14	2.6581e-12
Itpkb	418.473	2.3195	0.304273	7.62309	2.4768e-14	4.43293e-12
Itpr2	262.716	1.67819	0.220469	7.61191	2.70084e-14	4.72995e-12
Acpl2	840.027	1.2894	0.169544	7.60514	2.84594e-14	4.87913e-12
Mapre3	494.431	1.44705	0.191759	7.5462	4.48144e-14	7.44788e-12
Ccdc33	168.494	3.03407	0.407315	7.44896	9.40824e-14	1.44558e-11
Pigr	536.208	3.40878	0.460037	7.40979	1.26497e-13	1.84615e-11
Cyp4v3	140.936	2.10155	0.289236	7.26588	3.70606e-13	5.07641e-11
Anks6	175.96	1.41666	0.195129	7.2601	3.86805e-13	5.1923e-11
Fam115a	666.212	2.04763	0.282068	7.25936	3.88936e-13	5.1923e-11
Pamr1	160.262	4.16621	0.573734	7.26157	3.82615e-13	5.1923e-11
Itpripl1	238.61	1.37697	0.190508	7.22789	4.90549e-13	6.2432e-11
Krt23	428.035	2.13952	0.29601	7.22786	4.90655e-13	6.2432e-11
Eif4e3	312.029	1.93937	0.270433	7.17135	7.42595e-13	9.00842e-11
Pik3ap1	1300.41	2.40074	0.336065	7.1437	9.08508e-13	1.05692e-10
Ramp1	145.069	1.59133	0.225583	7.0543	1.73466e-12	1.93509e-10
Btbd17	80.727	3.58644	0.510039	7.0317	2.04028e-12	2.24527e-10
Neurl1a	88.0337	2.94051	0.419897	7.00295	2.50633e-12	2.70335e-10
Arhgef19	644.027	1.76069	0.253507	6.94534	3.77562e-12	3.94189e-10
B630019K06Rik	63.3725	3.61565	0.520959	6.94038	3.91056e-12	4.05677e-10
Vcam1	10443.3	1.25169	0.181252	6.90581	4.99173e-12	5.04971e-10
Ptger1	2318.19	1.16981	0.169564	6.89894	5.23928e-12	5.23511e-10
Gpc1	1892.05	1.43863	0.21014	6.84605	7.59173e-12	7.35991e-10
Ccl20	270.134	1.67485	0.246355	6.79854	1.05686e-11	1.01254e-09
Zfp532	628.393	1.33599	0.196688	6.79241	1.10278e-11	1.04424e-09
Chsy3	38.6499	3.87884	0.572015	6.781	1.19344e-11	1.1171e-09
Mtus1	643.615	1.65058	0.244079	6.7625	1.35628e-11	1.24099e-09
Slc22a17	144.485	3.94459	0.585004	6.74284	1.5532e-11	1.39415e-09
Ltk	20.2583	5.01109	0.746991	6.70837	1.96814e-11	1.74213e-09
Krt5	221.868	9.11716	1.35983	6.70461	2.01938e-11	1.77782e-09
Arhgap32	328.408	1.8823	0.280904	6.70085	2.07204e-11	1.80467e-09
Dll1	1339.22	1.42625	0.213029	6.69512	2.15499e-11	1.86693e-09
Rasgef1a	369.329	1.97636	0.295733	6.68293	2.34215e-11	2.00772e-09
Nol3	83.7563	3.22317	0.482844	6.67538	2.4659e-11	2.08094e-09
Ttc39c	287.845	3.08215	0.46256	6.66324	2.67855e-11	2.21449e-09
Enpp2	2566.86	3.1639	0.48064	6.58267	4.62071e-11	3.6711e-09
Pi16	176.276	5.30345	0.806012	6.57987	4.70874e-11	3.72288e-09
Prelp	173.884	3.14739	0.47918	6.56828	5.09008e-11	3.98568e-09
Irf6	76.6284	3.18955	0.486305	6.55874	5.42653e-11	4.20866e-09
Gatsl2	898.914	1.26015	0.193196	6.52264	6.90788e-11	5.11403e-09
Akr1c14	121.291	2.12214	0.327046	6.48882	8.65105e-11	6.29016e-09
Zfp945	104.091	1.46901	0.226573	6.4836	8.95618e-11	6.42596e-09
Clec3b	251.35	4.04682	0.625156	6.4733	9.58828e-11	6.78975e-09
Krt16	66.4663	4.9497	0.765659	6.46462	1.01552e-10	7.16009e-09
Serinc5	1647.23	2.15331	0.338071	6.36941	1.89757e-10	1.29856e-08
Cdh16	587.656	3.90579	0.614036	6.36084	2.0065e-10	1.36736e-08
Slc4a3	227.886	2.76868	0.436561	6.34201	2.26784e-10	1.53263e-08
Wnt10a	3737.85	2.60966	0.411883	6.33591	2.35937e-10	1.58136e-08
Tmem150c	54.2895	5.00145	0.793421	6.30366	2.907e-10	1.91686e-08
Rab6b	872.871	1.4649	0.232869	6.29063	3.16174e-10	2.05161e-08
Nlrc3	85.7058	2.33778	0.372836	6.27025	3.60468e-10	2.32829e-08
Nckap5	46.5253	3.70913	0.591686	6.26874	3.63981e-10	2.33392e-08
Nfkbie	1366.76	1.28332	0.204857	6.26446	3.7412e-10	2.38504e-08
Extl1	133.87	4.21222	0.673346	6.25565	3.95852e-10	2.50865e-08
Ikzf2	203.479	2.70679	0.433125	6.24944	4.11935e-10	2.59042e-08
Egr1	7989.71	1.47019	0.236238	6.22337	4.86596e-10	3.00196e-08
Casp4	441.793	1.68895	0.272007	6.20921	5.32526e-10	3.26062e-08
Ms4a4d	248.484	2.06896	0.333513	6.20354	5.52074e-10	3.35509e-08
L1cam	369.7	4.24191	0.685657	6.18664	6.14602e-10	3.68016e-08
Mvb12b	876.334	1.20875	0.19577	6.17432	6.6448e-10	3.92115e-08
AU021092	113.704	2.66793	0.432609	6.16706	6.95694e-10	4.07911e-08
Krt6a	53.9814	7.08073	1.14869	6.16416	7.086e-10	4.1071e-08
Smcp	10.0867	26.1288	4.2489	6.14955	7.77046e-10	4.45625e-08
Thbs3	2832.59	1.27297	0.207709	6.12859	8.86597e-10	4.97588e-08
Gbp8	423.685	2.6787	0.438885	6.10343	1.03817e-09	5.73595e-08
Zfp182	257.444	1.9253	0.315451	6.10331	1.03893e-09	5.73595e-08
Gstm1	764.932	1.88688	0.309479	6.09694	1.08118e-09	5.90911e-08
Slc1a2	220.598	2.15621	0.353718	6.09584	1.08862e-09	5.923e-08
Arntl2	768.518	1.15417	0.189432	6.0928	1.10955e-09	6.00371e-08
Tmem44	120.326	1.55189	0.256142	6.05874	1.37192e-09	7.27833e-08
Scara5	96.1344	5.15917	0.853073	6.04775	1.4688e-09	7.71689e-08
Ptprd	517.337	2.06765	0.342711	6.03323	1.60718e-09	8.41676e-08
B4galnt3	94.2214	2.39972	0.399493	6.00693	1.89072e-09	9.83839e-08
Mtss1l	173.145	1.58532	0.267067	5.93605	2.91967e-09	1.48369e-07
Tmod2	203.154	2.29483	0.389685	5.88895	3.88655e-09	1.90664e-07
Scin	392.81	1.68584	0.288126	5.85106	4.88456e-09	2.35369e-07
Ncald	174.325	2.64201	0.453938	5.82018	5.87827e-09	2.79124e-07
B4galnt1	540.234	2.24735	0.388023	5.7918	6.96341e-09	3.22451e-07
Tfcp2l1	824.464	1.91159	0.330185	5.78946	7.06147e-09	3.25808e-07
Sphk1	340.236	1.92752	0.333483	5.77996	7.4719e-09	3.43771e-07
Traf5	109.652	1.33922	0.232879	5.7507	8.88743e-09	4.02098e-07
Csgalnact1	114.326	1.51754	0.264354	5.74059	9.43488e-09	4.22159e-07
Dpep1	54.2696	6.15229	1.07792	5.70756	1.14608e-08	5.0313e-07
5330417C22Rik	386.772	2.71455	0.476328	5.69892	1.20572e-08	5.23669e-07
Pard6g	67.7143	1.84379	0.32366	5.6967	1.2215e-08	5.29111e-07
Col4a4	110.377	3.50396	0.618788	5.66261	1.49085e-08	6.40674e-07
Krt17	51.3073	7.99787	1.41712	5.64375	1.66381e-08	7.11248e-07
Fst	157.962	4.08398	0.72451	5.63689	1.73149e-08	7.36311e-07
Sel1l3	2876.33	1.10947	0.19764	5.61358	1.98185e-08	8.29779e-07
Rassf5	306.958	1.50914	0.268966	5.61091	2.0127e-08	8.38384e-07
Pdzk1ip1	31.9712	3.68454	0.656928	5.60875	2.03795e-08	8.46736e-07
Sfmbt2	91.8963	2.87432	0.513137	5.60148	2.12529e-08	8.74106e-07
Tmc5	36.2705	2.92762	0.523618	5.59114	2.25578e-08	9.18496e-07
Ppp1r9a	119.941	3.34343	0.598228	5.58889	2.28522e-08	9.28162e-07
Snap25	26.2543	2.35717	0.422153	5.58368	2.35476e-08	9.5166e-07
Meis3	326.527	1.29812	0.232581	5.58135	2.38655e-08	9.62121e-07
Osbp2	184.036	2.44952	0.44075	5.55763	2.73469e-08	1.08899e-06
Hlf	51.8987	3.88109	0.701047	5.53614	3.09216e-08	1.21342e-06
Krt1	96.2736	9.81461	1.77295	5.53573	3.09929e-08	1.21342e-06
Sox6	66.0817	2.43315	0.43958	5.53517	3.10925e-08	1.2144e-06
Pglyrp2	103.864	4.7253	0.854973	5.52684	3.26054e-08	1.26741e-06
Baiap2l2	139.368	2.43361	0.442795	5.49601	3.88479e-08	1.49225e-06
Dsel	201.958	1.7145	0.312984	5.47791	4.30391e-08	1.63018e-06
B3galnt1	217.493	1.56199	0.286399	5.4539	4.92757e-08	1.84495e-06
Stra6	3796.33	2.70282	0.495658	5.453	4.95267e-08	1.8501e-06
Adh1	42.1969	4.50563	0.828338	5.43936	5.34722e-08	1.97483e-06
Zswim4	4658.03	1.11845	0.206562	5.41458	6.14342e-08	2.25355e-06
Tmem171	284.875	1.01127	0.18711	5.40467	6.49272e-08	2.36042e-06
Mfap3l	35.6479	3.94996	0.731609	5.39901	6.7009e-08	2.4199e-06
Klhl34	57.7229	4.47691	0.831877	5.3817	7.37871e-08	2.62395e-06
Fam167a	209.2	1.58224	0.295362	5.35694	8.46418e-08	2.99037e-06
Mal	80.3455	2.04484	0.383084	5.33785	9.40556e-08	3.28744e-06
Pbxip1	1934.23	1.32915	0.249004	5.33784	9.40594e-08	3.28744e-06
Ptprn	9972.11	1.07816	0.20197	5.33823	9.3859e-08	3.28744e-06
Ccdc141	669.129	1.47651	0.276765	5.33491	9.55942e-08	3.3268e-06
Parp8	1161.43	1.50534	0.282589	5.32695	9.98754e-08	3.43179e-06
Fmod	43.2314	4.37943	0.830753	5.27164	1.35207e-07	4.44871e-06
Pgrmc1	631.636	2.0863	0.39757	5.24763	1.54072e-07	5.03888e-06
Nxt2	152.76	1.62327	0.310915	5.22096	1.78003e-07	5.74085e-06
Rac2	644.047	1.9899	0.382129	5.2074	1.9151e-07	6.16369e-06
Trerf1	409.925	1.35718	0.260724	5.20544	1.93539e-07	6.20507e-06
Nebl	104.828	2.41527	0.464184	5.20326	1.95823e-07	6.25366e-06
Gulp1	99.3455	2.12522	0.409036	5.19568	2.03972e-07	6.45067e-06
Klhdc8b	187.293	1.02486	0.197571	5.1873	2.13363e-07	6.68278e-06
Ctsh	3191.87	1.17032	0.225662	5.18614	2.14699e-07	6.71172e-06
Txndc16	82.1245	1.24952	0.242273	5.15749	2.50288e-07	7.73518e-06
Trp63	36.7984	2.32849	0.452916	5.14111	2.73116e-07	8.36136e-06
Mapk4	130.403	3.7759	0.735294	5.13523	2.81798e-07	8.56277e-06
Ascl1	97.7454	10.0471	1.96031	5.12524	2.97165e-07	8.97946e-06
Fos	6670.48	1.25009	0.24413	5.12058	3.04595e-07	9.18302e-06
Mir27a	26.2643	2.96487	0.57916	5.11927	3.06727e-07	9.21191e-06
Muc5b	1345.12	2.45362	0.480414	5.1073	3.26791e-07	9.76596e-06
Abcb4	43.8094	2.41804	0.473744	5.10411	3.32353e-07	9.91397e-06
Ccbe1	1374.59	2.62817	0.515764	5.09569	3.47481e-07	1.03086e-05
Thsd7a	843.36	1.46914	0.288365	5.09472	3.49264e-07	1.03427e-05
Bace2	78.0296	3.77175	0.740399	5.09421	3.50198e-07	1.03515e-05
Gm2115	33.4147	3.94011	0.776032	5.07726	3.82924e-07	1.1217e-05
Fam46b	259.733	1.24008	0.244395	5.07408	3.89371e-07	1.13854e-05
Dpt	69.647	4.84153	0.957722	5.05525	4.29819e-07	1.24284e-05
Kcnh2	200.619	2.05592	0.40671	5.055	4.30382e-07	1.24284e-05
Eif5a2	400.043	1.02896	0.20361	5.0536	4.3356e-07	1.2498e-05
Spib	61.9396	3.69855	0.731946	5.05303	4.34846e-07	1.2513e-05
Fam117a	497.948	1.70111	0.338596	5.024	5.0606e-07	1.44854e-05
Cpn1	48.1536	2.21204	0.441438	5.011	5.41485e-07	1.53912e-05
Tlr2	309.035	1.78909	0.358375	4.99223	5.96861e-07	1.67316e-05
Krt14	439.648	2.60248	0.523415	4.97212	6.62244e-07	1.82813e-05
Irak1bp1	61.2688	2.1516	0.432914	4.97005	6.6937e-07	1.84467e-05
Inmt	74.8974	4.50225	0.906368	4.96735	6.78738e-07	1.86733e-05
Fam46c	95.1349	2.75432	0.557258	4.94262	7.70785e-07	2.09458e-05
Foxj1	252.888	1.97049	0.403492	4.88357	1.0418e-06	2.71484e-05
Anpep	205.415	1.77545	0.364028	4.87722	1.07589e-06	2.79475e-05
Igsf10	24.4617	4.97548	1.02118	4.87229	1.10314e-06	2.86097e-05
Adam33	82.7431	3.48359	0.715919	4.8659	1.13938e-06	2.95025e-05
Ly6d	23.0864	5.67268	1.16639	4.86345	1.15359e-06	2.9823e-05
Pak3	34.1338	3.81066	0.785344	4.85222	1.22086e-06	3.14623e-05
Krt7	2420.2	1.51139	0.312719	4.83304	1.34461e-06	3.40585e-05
Trim71	46.6062	2.69573	0.558083	4.83033	1.36306e-06	3.44723e-05
Il2rg	382.301	1.77256	0.367089	4.8287	1.37428e-06	3.46111e-05
Resp18	56.9396	4.0756	0.849783	4.79604	1.61831e-06	3.9695e-05
Rgs2	440.768	3.71538	0.777313	4.77978	1.7549e-06	4.23437e-05
Slc2a5	128.234	2.42042	0.506375	4.7799	1.7538e-06	4.23437e-05
Slco4a1	1467.44	1.56151	0.326917	4.77648	1.78393e-06	4.28539e-05
Ogn	107.689	3.30624	0.692845	4.77198	1.82427e-06	4.3694e-05
Mfap5	41.261	4.42644	0.931698	4.75094	2.02469e-06	4.82107e-05
Tnfsf10	283.392	1.68507	0.354845	4.74875	2.04673e-06	4.85934e-05
Arhgap6	225.152	1.37436	0.28976	4.74309	2.1048e-06	4.97545e-05
Ace2	81.6719	3.52612	0.743615	4.74187	2.11757e-06	4.99838e-05
Eid2	58.6532	2.18654	0.461317	4.73978	2.13951e-06	5.03579e-05
Strc	24.4914	6.56077	1.39105	4.71642	2.4003e-06	5.58481e-05
Fggy	63.2853	1.96943	0.417671	4.71527	2.41392e-06	5.6085e-05
Pdzd7	149.838	1.47588	0.313522	4.70741	2.50879e-06	5.80407e-05
Sema3f	1167.39	1.30991	0.27839	4.70531	2.53482e-06	5.84768e-05
Gpr68	92.6095	2.03866	0.433509	4.70269	2.56756e-06	5.90647e-05
Spns2	273.159	1.69875	0.36147	4.69955	2.60732e-06	5.98104e-05
Ptprn2	30.3528	5.63691	1.20181	4.69035	2.7274e-06	6.23017e-05
Hc	68.0393	2.8119	0.602942	4.66363	3.10687e-06	6.99883e-05
Casp12	461.619	1.79486	0.384924	4.6629	3.1179e-06	7.01398e-05
2010300C02Rik	69.4945	2.37643	0.509953	4.66011	3.16042e-06	7.07057e-05
Il15	254.372	1.06478	0.22867	4.65641	3.2177e-06	7.1777e-05
Tspan11	30.551	5.86089	1.25874	4.65617	3.22152e-06	7.1777e-05
Gpr116	446.792	1.18143	0.254332	4.64521	3.39724e-06	7.52801e-05
Podnl1	61.2345	2.44259	0.527514	4.63038	3.64996e-06	8.02252e-05
Tmc4	151.012	1.65701	0.358605	4.62071	3.82429e-06	8.33818e-05
Svep1	40.9499	3.75465	0.814471	4.60992	4.02825e-06	8.72716e-05
P2rx1	84.0413	2.80758	0.609394	4.60716	4.08205e-06	8.82926e-05
Fmo2	1044.36	3.51817	0.764997	4.59893	4.2466e-06	9.13664e-05
Csf1	3511.78	1.15732	0.251759	4.59695	4.28721e-06	9.18761e-05
Stfa3	22.5634	8.72494	1.89793	4.59708	4.28444e-06	9.18761e-05
E030019B13Rik	43.3611	5.03542	1.09596	4.59452	4.33736e-06	9.27069e-05
Glipr2	230.008	1.603	0.349002	4.59308	4.36745e-06	9.32277e-05
Muc20	45.8915	2.45805	0.535735	4.58818	4.47125e-06	9.51939e-05
Mcf2l	136.348	1.55832	0.339924	4.58431	4.55498e-06	9.65976e-05
Ubxn11	53.2033	1.81253	0.395523	4.58262	4.59191e-06	9.72542e-05
Cxcl16	570.475	1.63798	0.357663	4.57967	4.65716e-06	9.8508e-05
Abi3bp	116.941	2.79969	0.61286	4.56823	4.9185e-06	0.000103632
Ggct	761.755	1.8186	0.39824	4.56658	4.95744e-06	0.000104183
Osbpl10	107.149	1.59095	0.348664	4.563	5.04283e-06	0.000105705
Xpnpep2	25.6093	2.88509	0.632346	4.56253	5.05415e-06	0.000105806
Hnf4g	44.9356	2.98875	0.656372	4.55344	5.27768e-06	0.000110202
Susd2	36.7648	3.05291	0.672703	4.53827	5.67172e-06	0.000116931
Ces2g	315.961	2.11841	0.466904	4.53713	5.70238e-06	0.000117414
Casz1	559.476	1.62354	0.357929	4.53594	5.73472e-06	0.000117898
Amy1	11.9338	3.47436	0.767312	4.52796	5.95561e-06	0.000121401
5730409E04Rik	71.4801	2.17185	0.481175	4.51364	6.37255e-06	0.000129252
Dbn1	701.783	1.1676	0.259132	4.50579	6.61255e-06	0.000133954
Man2b1	12540.9	1.04153	0.231647	4.49619	6.91817e-06	0.00013997
C7	22.2709	6.23183	1.38766	4.49088	7.09292e-06	0.00014329
Igfbp5	1995.63	3.8355	0.854103	4.49067	7.09984e-06	0.00014329
Nt5e	3352.56	1.08308	0.241688	4.4813	7.4191e-06	0.000149179
Col9a3	41.6828	1.62754	0.363312	4.47975	7.47306e-06	0.000149894
Zfhx2	797.911	1.01559	0.226867	4.4766	7.58394e-06	0.000151931
Tmod1	26.5893	3.49787	0.781667	4.47489	7.64504e-06	0.000152967
Gpr97	115.07	3.67553	0.822178	4.47048	7.80459e-06	0.000155586
Nup210l	215.454	1.2677	0.283599	4.47006	7.8196e-06	0.000155694
Chst4	49.3796	3.89655	0.872173	4.46764	7.90887e-06	0.000157279
Gjb2	18.1675	4.87427	1.09176	4.46459	8.02231e-06	0.000158534
Dnm1	836.347	1.65199	0.370156	4.46295	8.08399e-06	0.000159033
Rnf130	426.124	1.27936	0.286822	4.46047	8.17794e-06	0.00016041
Tacstd2	57.3383	4.16175	0.933671	4.45741	8.29555e-06	0.000162002
Rapgef3	326.02	1.64622	0.369701	4.45285	8.47383e-06	0.000165088
Hook1	110.046	1.77126	0.398174	4.44847	8.64853e-06	0.000167889
Plxnb1	1288.41	1.26417	0.284421	4.44472	8.8007e-06	0.000170032
2310007B03Rik	53.6861	2.51903	0.567457	4.43916	9.03111e-06	0.000172987
Fgfbp1	18.4572	4.55924	1.02709	4.43898	9.03862e-06	0.000172987
Homer2	37.9976	4.60438	1.038	4.43584	9.17152e-06	0.000174709
Celsr1	272.052	2.22414	0.501763	4.43266	9.30796e-06	0.000177101
Irx1	66.6454	4.13217	0.933557	4.42626	9.58798e-06	0.000181581
Gstm2	304.491	1.87681	0.424211	4.42423	9.67858e-06	0.000183084
Serf1	97.6325	1.19721	0.271341	4.4122	1.02323e-05	0.000191777
Tbx1	63.0655	4.54744	1.03116	4.41004	1.03352e-05	0.000193482
Akap5	66.2555	2.59849	0.592239	4.38758	1.14619e-05	0.000213593
Spock2	93.6671	3.35873	0.765467	4.38782	1.1449e-05	0.000213593
Bend7	225.075	1.20685	0.275433	4.38166	1.17776e-05	0.00021846
Slc36a4	123.566	1.25661	0.286803	4.38143	1.17901e-05	0.00021846
C4bp	669.275	2.50755	0.573162	4.37494	1.21467e-05	0.000223287
Krtdap	14.0193	8.01054	1.83095	4.37507	1.21396e-05	0.000223287
Nkain4	234.999	1.71726	0.392929	4.3704	1.24019e-05	0.000226954
Morc4	243.555	1.63303	0.373785	4.36891	1.24871e-05	0.000228257
Islr	97.3975	2.10363	0.481993	4.36444	1.27448e-05	0.000232706
Hgf	170.61	3.48603	0.799176	4.36203	1.28864e-05	0.000234242
Clip4	76.8544	3.75789	0.863142	4.35373	1.3384e-05	0.000241938
Gspt2	90.959	1.65476	0.380574	4.34807	1.37338e-05	0.000247711
Muc4	745.516	1.51238	0.347855	4.34773	1.37557e-05	0.00024783
Nptx1	17.1397	4.81186	1.10698	4.34685	1.38107e-05	0.000248502
Clic5	115.95	3.11925	0.718906	4.33888	1.43214e-05	0.000256321
Kndc1	31.0183	5.90902	1.3631	4.335	1.45759e-05	0.00026002
Adora2a	106.128	1.45498	0.335692	4.33426	1.46249e-05	0.000260608
Slc16a11	115.965	2.87014	0.663416	4.32631	1.5163e-05	0.000269019
Sox2	254.934	1.42689	0.331583	4.30325	1.68308e-05	0.000293494
Gm17644	234.128	1.1427	0.265652	4.3015	1.69649e-05	0.000294885
Nr4a2	978.895	1.21217	0.282045	4.29778	1.72518e-05	0.000298791
Cyp11a1	315.932	4.10716	0.956125	4.29564	1.74193e-05	0.000301176
Oit1	86.9231	2.32854	0.542767	4.29013	1.78566e-05	0.000307432
Scnn1a	281.642	2.37211	0.55595	4.26677	1.98328e-05	0.000336826
Vwa3a	39.4426	4.075	0.955233	4.26597	1.99032e-05	0.00033767
Tppp	301.597	1.52279	0.357256	4.26245	2.02196e-05	0.000342324
Hsh2d	335.192	1.06888	0.25127	4.2539	2.10075e-05	0.000353825
Pcdhga9	45.5842	2.23801	0.526964	4.247	2.16656e-05	0.000363781
Cyfip2	161.57	3.07986	0.725467	4.24535	2.18257e-05	0.000366091
Gbp9	1966.63	1.27015	0.299236	4.24465	2.18932e-05	0.000366469
Cybb	5323.82	1.15168	0.271792	4.23735	2.26171e-05	0.000377809
Gabrp	616.697	2.35654	0.556759	4.2326	2.31008e-05	0.0003851
Cldn1	62.0316	3.02483	0.71527	4.22893	2.34804e-05	0.000390628
P4ha3	395.988	1.10774	0.261966	4.22855	2.35203e-05	0.000390893
Grk5	334.438	1.50951	0.357085	4.22733	2.36485e-05	0.000392622
Cd274	623.718	1.20739	0.285646	4.22687	2.36968e-05	0.000393024
Fgfr3	788.831	1.64442	0.390391	4.21225	2.52845e-05	0.000415549
Peg13	144.906	3.126	0.742344	4.21098	2.5426e-05	0.000417453
Plcb4	36.9567	2.96065	0.703933	4.20587	2.60075e-05	0.000426142
Ifit2	513.752	1.1909	0.28338	4.20249	2.63993e-05	0.000430395
Ano9	40.4839	2.61365	0.622632	4.19775	2.69584e-05	0.000437321
Rorb	106.35	2.84525	0.679676	4.18619	2.83681e-05	0.000456102
Gata2	815.366	3.26443	0.779898	4.18571	2.84277e-05	0.000456609
Cacna1h	70.852	3.51211	0.841515	4.17355	2.9989e-05	0.000478386
Tagln	177.647	1.50887	0.361581	4.17297	3.00655e-05	0.000479135
P2ry6	148.545	2.01202	0.482414	4.17072	3.03634e-05	0.00048341
Olfml2a	19.9095	3.24913	0.780104	4.165	3.11351e-05	0.000494729
Cyp27a1	118.095	2.15904	0.518539	4.1637	3.13133e-05	0.000497076
P2ry1	67.345	3.95721	0.95114	4.16049	3.17568e-05	0.000503625
Dscaml1	20.0436	5.50709	1.32425	4.15863	3.20159e-05	0.000506748
Pkp1	38.4293	3.90525	0.939244	4.15786	3.2124e-05	0.000507965
Igsf5	16.2935	3.38804	0.817009	4.14689	3.37029e-05	0.000530356
Il12rb1	466.644	2.11308	0.510121	4.1423	3.43835e-05	0.000540023
Cldn7	69.4282	3.09004	0.746515	4.13928	3.48392e-05	0.000544574
Cd38	92.9244	1.7322	0.419029	4.13384	3.56751e-05	0.000554796
Fbln5	36.4373	3.19097	0.772018	4.13329	3.57607e-05	0.000555228
Ogfrl1	149.255	1.54519	0.374594	4.12499	3.70759e-05	0.000574007
1700011H14Rik	89.4672	2.51487	0.61015	4.12173	3.76035e-05	0.000581623
Ly6a	1413.59	2.48852	0.604784	4.11472	3.87649e-05	0.000596625
Iqsec2	386.704	1.01053	0.24568	4.1132	3.9022e-05	0.000599012
Gprc5c	102.867	1.77449	0.433214	4.0961	4.2017e-05	0.000635996
Ndnf	89.2925	3.25123	0.793997	4.09477	4.22594e-05	0.000639059
Cacna1a	158.623	1.04679	0.256442	4.08197	4.46563e-05	0.000672198
Adam28	68.7222	1.73051	0.424202	4.07945	4.51423e-05	0.000678886
Piwil4	121.107	2.07003	0.507526	4.07867	4.52933e-05	0.000680528
Synm	281.415	1.35179	0.33213	4.07007	4.69992e-05	0.000700985
Ly6c1	477.48	2.52327	0.620702	4.0652	4.7992e-05	0.000714484
Atoh8	90.2131	1.9893	0.489412	4.06468	4.80988e-05	0.000715421
Tnxb	741.839	1.36718	0.336421	4.06391	4.82578e-05	0.000717131
Calm4	14.0564	6.13805	1.51107	4.06205	4.86432e-05	0.00072154
Megf6	206.761	2.53631	0.627435	4.04234	5.29207e-05	0.000775107
Cyp4f17	28.7009	1.83365	0.454208	4.03704	5.413e-05	0.000789978
Prom1	33.4398	2.64668	0.655845	4.03552	5.44819e-05	0.000793691
8430408G22Rik	145.82	2.18121	0.541151	4.03068	5.5615e-05	0.000806591
Try5	59.9416	2.57409	0.639283	4.02652	5.66082e-05	0.000818081
Pitpnm3	39.842	3.38783	0.842526	4.02103	5.79432e-05	0.000835891
Ogdhl	38.9856	1.69716	0.422741	4.01464	5.95359e-05	0.00085508
Papln	128.89	2.03989	0.508318	4.01302	5.9948e-05	0.000860241
Tnip3	300.951	1.66836	0.415945	4.01101	6.04595e-05	0.000865293
BC100530	19.1829	8.47222	2.11358	4.00848	6.11121e-05	0.00087157
Naip5	317.087	1.21056	0.302099	4.00717	6.14515e-05	0.000874878
Fam84b	324.908	1.7217	0.430451	3.99976	6.34078e-05	0.000894133
Snord100	63.2886	1.16037	0.290068	4.00032	6.32569e-05	0.000894133
Spaca7	68.6295	2.04951	0.512529	3.99881	6.36606e-05	0.000896464
Ptprz1	26.0743	5.29248	1.32793	3.98549	6.73398e-05	0.000939815
Ky	34.286	3.47707	0.87346	3.9808	6.86834e-05	0.000956926
Scrn1	589.465	1.24723	0.313398	3.97969	6.90054e-05	0.00096059
Miat	70.5062	7.80857	1.96298	3.97791	6.95238e-05	0.000966155
Gdf10	18.0005	7.15009	1.79823	3.97618	7.00322e-05	0.000970736
Tmem30b	31.9076	3.76915	0.948083	3.97555	7.02175e-05	0.00097165
Wnk2	27.8583	4.68876	1.18053	3.97174	7.13482e-05	0.000986459
Epcam	81.949	2.96135	0.746016	3.96955	7.20084e-05	0.000993057
Fas	340.971	1.65611	0.417926	3.96269	7.41112e-05	0.00101518
Gstm6	11.902	3.63417	0.917402	3.96137	7.45197e-05	0.00101821
Gm11194	17.534	2.72998	0.68958	3.9589	7.52947e-05	0.0010245
Mast1	380.396	1.07101	0.270577	3.95823	7.55061e-05	0.00102481
Scg5	23.9047	5.6172	1.42103	3.9529	7.72096e-05	0.00104618
Myh14	609.505	1.59544	0.404105	3.94807	7.87828e-05	0.00106573
Trnp1	17.1426	3.23393	0.819482	3.9463	7.9367e-05	0.00107185
Dnmt3b	81.5957	1.88592	0.478379	3.94231	8.07019e-05	0.00108614
Pou6f1	144.35	1.47073	0.373078	3.94214	8.07585e-05	0.00108614
C530044C16Rik	21.488	2.29862	0.583385	3.94014	8.14343e-05	0.00109342
Gli1	74.598	2.59835	0.65964	3.93904	8.18097e-05	0.00109756
Il27ra	31.3568	2.4666	0.626302	3.93836	8.20395e-05	0.00109973
St14	83.0767	2.88245	0.732321	3.93605	8.28354e-05	0.00110849
Zfp831	54.2489	4.45405	1.13166	3.93587	8.2897e-05	0.00110849
Rhbg	25.144	3.15391	0.801464	3.93519	8.31325e-05	0.00110982
2310042D19Rik	185.047	1.05404	0.268116	3.93129	8.44912e-05	0.00112427
Ubd	619.055	2.73207	0.695019	3.93092	8.462e-05	0.00112507
Fam13a	61.6748	2.9105	0.742855	3.91799	8.92903e-05	0.0011785
Magee1	86.9818	1.28297	0.327612	3.91614	8.99776e-05	0.00118661
Tgfb3	1282.61	1.0938	0.280067	3.9055	9.40297e-05	0.00123306
Cldn15	158.037	2.27216	0.58241	3.90131	9.56749e-05	0.00125262
Fras1	230.122	2.67163	0.684903	3.90074	9.59006e-05	0.00125457
Cxcl10	3711.45	2.41026	0.618107	3.89943	9.64207e-05	0.00125834
Col17a1	49.4938	3.93833	1.01085	3.89607	9.77669e-05	0.00127386
Scn7a	17.9507	3.70799	0.951963	3.8951	9.81565e-05	0.0012769
Gfod1	1384.73	1.04028	0.267491	3.88901	0.000100656	0.00130316
Slc45a4	289.112	1.06298	0.273493	3.88668	0.000101623	0.00131048
Paqr6	10.6057	3.60965	0.929235	3.88454	0.000102523	0.00132
Ttll11	51.8303	1.35967	0.350496	3.87928	0.000104766	0.00134568
Dclk2	76.2413	1.22488	0.315855	3.87797	0.000105333	0.00135189
Ephb3	123.334	1.85865	0.479783	3.87394	0.00010709	0.00137012
Gbp11	96.5874	1.9164	0.494923	3.87212	0.000107894	0.00137825
Mir23a	18.9885	2.34439	0.606869	3.86309	0.000111961	0.00142239
Mgat4a	288.914	1.41602	0.366728	3.86122	0.000112824	0.00143112
Fam174b	127.601	2.51412	0.651436	3.85935	0.000113688	0.00144096
9930013L23Rik	84.8721	1.67532	0.434789	3.85319	0.000116591	0.00146898
Hpse	143.683	1.81024	0.469791	3.85329	0.00011654	0.00146898
Sorcs2	264.744	1.33155	0.345801	3.85062	0.000117818	0.00148177
Gm3002	36.7085	2.66048	0.691275	3.84866	0.000118765	0.00149139
Igf2	45.0728	4.31823	1.12225	3.84783	0.000119169	0.00149301
Ncmap	74.1401	2.31821	0.602481	3.84777	0.000119199	0.00149301
Pcsk1n	12.6235	7.46691	1.94279	3.8434	0.00012134	0.00151091
Blk	79.2607	1.79329	0.466656	3.84285	0.000121614	0.00151316
Ces1d	233.552	3.57749	0.932293	3.8373	0.000124394	0.00154656
Limch1	83.6564	3.36004	0.876195	3.83481	0.000125662	0.00155877
Ms4a2	317.307	4.06998	1.06158	3.83387	0.000126141	0.00156233
AI607873	241.554	1.59994	0.418502	3.82302	0.000131825	0.00162162
Fam180a	72.0769	3.00128	0.784964	3.82347	0.000131587	0.00162162
Zfp36	4566.3	1.11965	0.292857	3.82319	0.000131738	0.00162162
Abca8a	60.8812	3.25133	0.850756	3.8217	0.000132536	0.00162669
Pcsk1	23.987	7.99994	2.09616	3.81647	0.000135377	0.00165408
H2-DMb2	29.7827	3.76024	0.985941	3.81386	0.000136815	0.00166789
1810019J16Rik	15.3903	4.67617	1.22735	3.80999	0.000138974	0.00168567
Rgs3	146.264	1.99441	0.52357	3.80924	0.000139392	0.00168919
Pdzd2	166.171	1.69891	0.44702	3.80052	0.000144393	0.00173432
Gm13238	48.6179	1.66374	0.437791	3.80032	0.000144512	0.00173446
Rarres2	94.8858	2.98499	0.786816	3.79376	0.000148383	0.00177308
Pdk4	36.3776	3.04656	0.804578	3.78653	0.000152766	0.00181613
Peg3	48.231	3.32825	0.878964	3.78656	0.000152746	0.00181613
Slc24a3	137.791	2.22887	0.589415	3.78149	0.000155893	0.00184657
St8sia2	21.2237	4.05772	1.07353	3.77979	0.000156963	0.00185654
Snora41	40.9678	1.01054	0.267438	3.77861	0.000157708	0.001864
BC048546	75.7245	4.09711	1.08446	3.77803	0.000158073	0.00186505
Plekhs1	42.0618	2.78192	0.736433	3.77756	0.00015837	0.00186505
Tbc1d8	157.407	2.09858	0.55552	3.77768	0.000158295	0.00186505
Esrp1	40.9241	3.59626	0.952218	3.77672	0.000158909	0.0018687
Fabp5	148.644	2.21919	0.587795	3.77545	0.00015972	0.00187433
Rec8	14.6296	4.23257	1.12176	3.77315	0.0001612	0.00189018
Ager	177.913	2.88177	0.763823	3.77282	0.00016141	0.00189129
Sytl3	174.992	2.97351	0.788929	3.76904	0.000163876	0.00191742
Chrdl1	36.1429	3.23741	0.859329	3.76737	0.000164978	0.00192892
Ccl4	387.479	3.48363	0.925205	3.76525	0.00016638	0.00193975
Adora1	15.493	4.91586	1.30667	3.76213	0.000168476	0.00196137
Tnf	44.2941	2.86056	0.7617	3.7555	0.000172997	0.00200399
Pvrl4	63.2924	3.0898	0.823144	3.75365	0.000174278	0.00201595
Adck3	111.308	1.49415	0.399074	3.74404	0.000181083	0.00207303
Tspyl3	57.1523	1.59457	0.426514	3.7386	0.000185046	0.00211053
Anks4b	241.591	1.44739	0.387483	3.73536	0.000187446	0.00212982
C130021I20Rik	20.298	7.13312	1.90994	3.73473	0.000187914	0.00212982
Dkk2	98.0741	1.39229	0.372793	3.73476	0.000187892	0.00212982
Rab44	1038.64	3.45587	0.925263	3.73501	0.000187705	0.00212982
Zfp37	35.9776	1.8631	0.498928	3.7342	0.000188314	0.00213139
Runx1t1	10.3795	6.28987	1.68536	3.73205	0.000189927	0.00214517
Egr3	366.066	1.09744	0.294449	3.72709	0.000193703	0.00218177
Icosl	62.6553	3.31076	0.888411	3.72661	0.000194073	0.00218442
Ano4	30.5336	4.71562	1.2693	3.71512	0.000203108	0.0022565
Ckmt1	35.1956	2.66144	0.717117	3.71131	0.000206188	0.00228293
Sync	21.5321	2.40101	0.647467	3.7083	0.000208652	0.00230683
Gab3	29.2802	2.46706	0.666518	3.70142	0.000214396	0.00235778
Itih1	38.1642	3.72719	1.00713	3.7008	0.000214918	0.00236193
Prss23	259.667	2.00249	0.541203	3.70008	0.000215535	0.00236551
Dpp4	169.78	2.23372	0.603893	3.69886	0.000216566	0.00237363
Kif12	1846.87	1.9564	0.528909	3.69893	0.000216512	0.00237363
Cebpa	1250.86	1.13642	0.307354	3.69743	0.000217791	0.00238545
Lrp2	241.583	2.45554	0.665022	3.69242	0.000222131	0.00242809
N4bp2l1	97.1883	1.2287	0.332895	3.69095	0.000223418	0.00243725
Crispld2	28.8438	2.94567	0.798187	3.69045	0.000223855	0.00243875
Nod1	2069.07	1.18856	0.322239	3.68845	0.00022562	0.00245459
Abcc9	53.7993	2.49559	0.677775	3.68203	0.000231384	0.00250569
Il8	95.5884	2.27777	0.618992	3.6798	0.000233415	0.00252432
Filip1	32.0171	2.80743	0.765287	3.66847	0.000244009	0.00262322
Cd7	190.714	3.46026	0.943673	3.6668	0.000245607	0.00263172
Lrrc16b	23.4403	3.90251	1.06444	3.66627	0.000246112	0.00263539
Zcchc5	45.947	3.54788	0.968324	3.66393	0.000248372	0.00265492
Rassf9	29.4111	2.42708	0.662495	3.66354	0.000248752	0.00265493
Mmp3	112.92	2.93765	0.80316	3.65761	0.00025458	0.00270565
Islr2	30.0899	3.21802	0.880102	3.65641	0.000255773	0.00271209
Pthlh	379.072	2.5299	0.69213	3.65523	0.000256947	0.00272277
Art4	8.80906	6.06575	1.66004	3.65398	0.000258205	0.00273254
Lamp3	29.0404	3.1949	0.87461	3.65294	0.000259251	0.00273828
Camsap3	270.068	1.1325	0.310231	3.6505	0.000261734	0.00276271
Brsk2	9.77872	7.10983	1.94853	3.64882	0.00026345	0.00277363
Adh7	52.8506	2.30465	0.632541	3.64348	0.000268972	0.00282082
Ttc16	26.156	2.07471	0.570723	3.63524	0.000277722	0.00289396
Msantd1	60.6042	1.12242	0.309281	3.62915	0.000284358	0.00295366
Nav3	97.4097	2.13125	0.588835	3.61944	0.000295238	0.00304917
Gbp3	2926.28	1.73077	0.47891	3.61398	0.000301536	0.00310045
Vstm4	22.8925	3.74358	1.03608	3.6132	0.000302446	0.00310785
Rbm20	30.7385	2.55771	0.708172	3.6117	0.000304192	0.00311989
Greb1l	376.488	1.08234	0.299735	3.61098	0.000305038	0.00312659
Myh7	11.981	4.77612	1.32282	3.61055	0.000305548	0.00312803
Slco2b1	67.5101	3.23521	0.896287	3.60957	0.000306708	0.00313385
Dennd1c	180.201	1.57767	0.437117	3.60927	0.000307062	0.0031355
Dsc3	20.4828	4.56253	1.2653	3.60589	0.000311085	0.0031726
Wnt2b	50.6099	2.39516	0.664805	3.6028	0.000314811	0.00320659
Bspry	21.9536	3.28066	0.91257	3.59497	0.000324434	0.00328202
Crip2	594.018	1.21848	0.339813	3.58572	0.000336148	0.00338162
Plxdc2	287.07	2.07086	0.577573	3.58545	0.000336491	0.00338298
Fhl1	950.536	1.19569	0.333521	3.58504	0.000337021	0.00338414
Gsta3	96.2063	2.76032	0.770517	3.58243	0.000340417	0.00341192
Map7	51.2861	2.26043	0.631457	3.57971	0.00034398	0.003441
Fcamr	7.72452	5.98744	1.67471	3.57521	0.000349945	0.00348596
Sox8	21.2297	4.21681	1.17991	3.57384	0.000351782	0.00349845
Lpar3	37.1777	3.24494	0.909674	3.56714	0.000360898	0.00357105
Podn	211.558	2.22121	0.622675	3.56721	0.000360803	0.00357105
Klhl30	83.2182	1.57986	0.443059	3.56581	0.00036274	0.00358492
Cd69	85.8922	3.58312	1.00539	3.56392	0.000365358	0.00360861
Slc10a6	19.7423	3.69813	1.03772	3.56372	0.000365639	0.00360919
Lynx1	111.631	1.94531	0.547321	3.55425	0.000379064	0.00371917
Slc35d3	31.4232	4.07697	1.14736	3.55335	0.000380354	0.00372509
Wdr95	36.5954	4.39528	1.23693	3.55337	0.000380326	0.00372509
Dsg3	21.554	2.19983	0.619986	3.54819	0.000387892	0.00379436
Ptpn22	687.436	1.13321	0.319622	3.54547	0.000391912	0.00382908
Id4	22.0683	2.80543	0.792793	3.53867	0.000402149	0.00391333
Lama3	151.232	1.79656	0.508031	3.53632	0.000405739	0.00394324
Celf3	47.5742	3.38488	0.958759	3.53048	0.000414802	0.00401419
Klf8	15.4941	5.13753	1.45529	3.53023	0.000415191	0.00401557
Sema3d	101.771	2.36201	0.669197	3.52961	0.000416167	0.00402262
Cxcl9	2547.05	2.53226	0.717704	3.52828	0.000418275	0.0040344
Psrc1	132.149	1.0598	0.300705	3.52438	0.000424473	0.00408593
Ace	207.375	1.50121	0.426061	3.52345	0.000425962	0.00409647
Zan	224.267	1.78081	0.505425	3.52339	0.000426071	0.00409647
Unc80	12.1067	7.35151	2.08944	3.51842	0.000434128	0.00415921
Abca6	23.9885	2.35909	0.670802	3.51682	0.000436755	0.00418191
Krt6b	28.625	9.00853	2.56304	3.51478	0.000440118	0.00421164
Nov	130.648	4.03349	1.14882	3.511	0.000446429	0.00425702
Slc15a2	26.7916	3.72516	1.06237	3.50647	0.000454096	0.00431246
Nkx2-1	157.53	3.5778	1.02058	3.50565	0.000455488	0.00432135
Fxyd1	17.428	3.49608	0.997814	3.50374	0.00045878	0.00434175
Cxcl2	573.799	1.52843	0.436816	3.49902	0.00046697	0.00439626
Neurl1b	1046.41	1.11095	0.317503	3.49903	0.000466962	0.00439626
Gbp5	1221.48	2.66795	0.763338	3.49511	0.000473874	0.00445097
Fcgbp	32.9577	3.21942	0.921307	3.49441	0.000475113	0.00446003
Nfatc2	43.2411	2.31552	0.662689	3.49413	0.000475607	0.00446211
Celsr2	39.8283	3.37086	0.965547	3.49114	0.000480968	0.0045098
Cplx2	137.529	2.71975	0.780355	3.48528	0.000491629	0.00458863
Ngf	573.686	1.01605	0.291725	3.48289	0.000496024	0.00462171
Pltp	321.443	1.77987	0.511137	3.48219	0.000497333	0.00462861
Ly6e	4279.34	1.80834	0.519746	3.47928	0.000502754	0.00466573
Slc25a23	1391.41	1.11066	0.319473	3.47653	0.000507953	0.00470593
Grm6	73.2088	3.92603	1.13106	3.47111	0.000518306	0.00478552
Gbp4	2805.12	2.4187	0.697067	3.46983	0.000520786	0.00480296
Klhdc8a	26.0856	2.89679	0.835141	3.46863	0.000523122	0.00481486
Olfml1	19.2084	3.64944	1.05382	3.46306	0.000534065	0.00490323
Ctsf	60.8101	1.58878	0.458887	3.46225	0.000535671	0.0049152
Clic3	124.64	1.41567	0.408957	3.46166	0.000536852	0.00492326
Spns3	157.663	1.38344	0.399774	3.46057	0.000539038	0.00493497
1700020D05Rik	58.0715	1.04926	0.303248	3.46007	0.000540029	0.00494127
Gm7694	180.807	1.14261	0.33027	3.45963	0.000540912	0.00494657
Sftpd	216.97	3.46499	1.00261	3.45598	0.000548289	0.00499161
Trpc7	6.34785	5.61405	1.62678	3.45102	0.00055847	0.00505821
Slc37a2	98.1875	1.65429	0.479504	3.45	0.000560587	0.00507157
Gpm6b	60.7382	1.77171	0.515004	3.44019	0.000581296	0.00522781
Plcd1	106.716	1.8768	0.545815	3.43853	0.000584885	0.00525139
Slc6a7	6.76019	5.50054	1.60089	3.43592	0.000590538	0.00528793
Inha	16.9147	3.53293	1.02884	3.43391	0.000594941	0.00532115
Muc5ac	305.626	4.42253	1.28838	3.43263	0.00059776	0.00534343
Ap1m2	19.1794	3.8924	1.13445	3.43109	0.000601171	0.00536508
Gpr132	94.6497	1.9894	0.580269	3.42841	0.000607131	0.00540847
Mep1a	152.87	1.57066	0.458484	3.42578	0.000613037	0.00545603
Egfr	405.05	1.24947	0.364859	3.42452	0.000615892	0.00547844
Trp53i11	101.198	1.98346	0.579337	3.42367	0.00061781	0.00549251
Pbld2	35.0563	2.06227	0.602459	3.4231	0.000619124	0.0054993
Lect2	100.43	1.58329	0.462774	3.42129	0.000623241	0.0055221
Tnn	14.2377	2.42282	0.708708	3.41865	0.000629327	0.00555848
Axin2	311.863	1.46791	0.42942	3.41836	0.00062999	0.00556132
Sarm1	71.2474	1.45027	0.424361	3.41755	0.000631871	0.00557383
Uchl1	33.067	2.68157	0.784976	3.41611	0.000635228	0.00559846
Ttn	41.2727	1.35038	0.395461	3.41471	0.000638506	0.00561823
Il17rd	229.479	1.07293	0.314877	3.40745	0.00065572	0.00574487
Krba1	75.1046	1.79587	0.52792	3.40178	0.000669485	0.00583495
Cd37	104.735	2.50395	0.736437	3.40009	0.000673631	0.00586394
Akr1c12	202.281	1.21336	0.357239	3.39649	0.000682566	0.0059322
Dnaaf3	43.7706	2.66281	0.78424	3.39541	0.00068526	0.00594927
Adrbk2	92.6307	3.0073	0.886388	3.39276	0.000691915	0.00600065
Iyd	11.6752	4.50915	1.32916	3.3925	0.000692592	0.00600332
Rnf157	407.428	1.22869	0.362491	3.38959	0.000699983	0.00605772
Ntrk2	22.2266	2.70967	0.800305	3.3858	0.000709716	0.00611501
Rcan1	2785.51	1.00735	0.297532	3.3857	0.000709982	0.00611501
Cryba4	5.96451	5.00914	1.48079	3.38274	0.000717659	0.00617133
Pglyrp1	54.0668	2.27064	0.671284	3.38253	0.000718204	0.00617276
Batf3	54.4692	2.33701	0.691481	3.37971	0.000725614	0.00623316
Cfi	145.571	2.46792	0.73168	3.37295	0.000743673	0.00635478
Fetub	8.46581	4.58532	1.35976	3.37215	0.000745829	0.00636986
H2-DMa	291.406	2.03536	0.603903	3.37034	0.00075076	0.00640037
Robo1	63.7846	2.95464	0.876658	3.37035	0.000750722	0.00640037
Abp1	22.4582	2.88123	0.85507	3.36959	0.000752812	0.00640933
Ybx2	9.01965	6.20654	1.84321	3.36724	0.000759243	0.00644724
Dner	12.8087	5.97187	1.77484	3.36474	0.000766162	0.00649391
Kcnj2	88.0321	3.08905	0.91977	3.3585	0.000783661	0.00662403
Rmrp	16.548	2.21101	0.658416	3.35807	0.000784884	0.00663039
Ggt6	153.833	1.77912	0.529838	3.35785	0.000785518	0.00663231
Itih2	164.172	1.70799	0.509332	3.3534	0.000798264	0.00672947
Tnfsf15	72.4628	2.09667	0.625568	3.35163	0.000803371	0.00676551
H2-Q5	405.906	1.43201	0.427318	3.35117	0.000804717	0.00677334
Chchd10	78.5933	2.13136	0.636289	3.34967	0.000809091	0.00679261
Ly6f	5.11424	6.09522	1.8195	3.34994	0.000808296	0.00679261
Ntn1	317.668	1.71721	0.5127	3.34934	0.000810042	0.00679695
Kalrn	190.645	1.37229	0.410015	3.34693	0.000817121	0.00682884
Zfp750	13.8085	3.6313	1.08508	3.34657	0.000818184	0.00683022
Pla2r1	64.0735	2.52879	0.755825	3.34573	0.000820659	0.00684037
Lypd3	7.13657	7.04838	2.10816	3.34338	0.000827644	0.00689506
Ankrd6	58.3259	1.76218	0.527183	3.34264	0.000829847	0.00690634
Cyp2f2	3294.79	3.35646	1.00512	3.33937	0.000839687	0.00696826
Col23a1	43.5242	3.22931	0.969492	3.33093	0.000865559	0.00714434
Lgr5	348.093	1.29632	0.389546	3.32778	0.00087542	0.00720463
Slc17a9	34.3687	2.52837	0.759843	3.32749	0.000876318	0.00720838
Slc2a6	183.134	1.91864	0.577127	3.32447	0.000885857	0.00727582
Gstt1	103.148	2.14517	0.645734	3.32206	0.00089356	0.00731328
Npr2	132.335	1.67126	0.503894	3.3167	0.000910886	0.00743958
Slc16a10	466.21	1.43854	0.433811	3.31606	0.00091297	0.00744594
Map2	6.72445	5.18687	1.56473	3.31487	0.000916866	0.0074665
Tox3	14.5192	4.21113	1.27091	3.31348	0.000921436	0.007485
Ltf	648.841	2.69689	0.814485	3.31116	0.000929097	0.0075322
Elfn2	9.91233	3.61428	1.09183	3.3103	0.000931976	0.00754803
Nr5a2	21.6767	4.84881	1.46483	3.31015	0.000932453	0.00754815
Galnt18	18.6288	3.06778	0.926945	3.30956	0.000934431	0.00755664
Pex5l	20.8337	5.08687	1.53799	3.30748	0.000941383	0.00759025
Irx3	130.29	1.8791	0.5683	3.30653	0.000944605	0.00761236
Gm14492	40.2463	2.456	0.743358	3.30392	0.000953416	0.00767208
Ifitm1	796.844	1.19061	0.360445	3.30316	0.000956032	0.00768174
Fibin	29.8101	2.17418	0.658479	3.30182	0.0009606	0.00769957
Mir24-2	34.9573	1.71083	0.518149	3.30181	0.000960614	0.00769957
Sort1	440.078	1.67915	0.509151	3.29795	0.000973949	0.00779249
Lama2	29.0038	3.85171	1.17006	3.29189	0.000995151	0.00792956
Tmem14a	31.7807	1.2719	0.386827	3.28803	0.00100892	0.00801188
Gja4	27.1538	2.3358	0.710692	3.28665	0.00101385	0.00803924
Bex4	7.55836	5.59483	1.70395	3.28344	0.00102549	0.00812365
Meox2	11.0177	6.35185	1.93462	3.28326	0.00102614	0.00812481
Plxdc1	15.9688	2.82684	0.86133	3.28194	0.00103095	0.00815101
Reps2	38.614	2.53831	0.773515	3.28153	0.00103245	0.00815891
Fam179a	21.5918	4.22512	1.2878	3.28087	0.00103487	0.00817406
Habp2	35.1221	2.87603	0.877606	3.27713	0.00104869	0.00826349
Ly9	54.7341	2.19164	0.670488	3.26872	0.00108036	0.00847178
Apod	28.8824	2.82088	0.863066	3.26844	0.00108142	0.00847601
Prg4	357.127	2.86277	0.875988	3.26805	0.0010829	0.0084784
Serpina1b	14.7772	3.71056	1.13614	3.26593	0.00109107	0.00852696
Tap2	2237.9	1.01932	0.312156	3.26542	0.00109304	0.00853826
Hcn1	4.43856	4.94123	1.51469	3.2622	0.0011055	0.00861084
Smoc2	24.5878	2.46992	0.757421	3.26096	0.00111035	0.00864033
Marveld2	23.2381	2.60995	0.801084	3.25802	0.00112191	0.00872134
Trpv4	45.8118	2.01345	0.618438	3.2557	0.00113114	0.00877279
Robo2	10.6723	5.73365	1.76322	3.2518	0.00114675	0.00888962
Gm6484	79.375	1.18242	0.363971	3.24867	0.00115944	0.00896674
4833422C13Rik	11.4347	2.12753	0.655738	3.24448	0.00117666	0.00906599
Tmprss4	16.3804	1.85257	0.570995	3.24446	0.00117674	0.00906599
Scnn1g	32.4496	3.67024	1.13196	3.24237	0.00118539	0.00911702
Ces2e	8.66672	5.8359	1.80113	3.24014	0.00119472	0.00916984
Cyp2a5	113.997	3.63535	1.12207	3.23986	0.00119588	0.00917442
2210016F16Rik	149.266	1.60116	0.494552	3.2376	0.00120539	0.00923434
Esam	175.304	1.93032	0.596479	3.23619	0.00121136	0.0092665
Lrrc48	36.5163	1.23226	0.380787	3.23607	0.00121186	0.0092665
Ciita	508.526	2.30089	0.711972	3.23171	0.00123051	0.00938267
Pnma1	42.4591	1.14508	0.354376	3.23126	0.00123244	0.00939295
Ces1e	12.01	5.46089	1.69022	3.23087	0.00123412	0.00940137
Egr2	171.491	1.25348	0.388079	3.22997	0.00123802	0.00941782
Adamts7	256.106	1.50922	0.468319	3.22264	0.00127016	0.00962191
Bai1	9.85258	6.48213	2.01249	3.22095	0.00127768	0.00965196
Ppargc1a	70.8779	1.39991	0.434885	3.21905	0.00128618	0.00970711
Ccr3	15.323	5.08537	1.58002	3.21855	0.00128841	0.00971495
Ccdc39	22.0297	1.73065	0.537742	3.21836	0.00128927	0.00971694
Cd1d1	62.3833	1.76242	0.547912	3.2166	0.00129718	0.0097585
Per2	1096.08	1.14491	0.356	3.21605	0.00129966	0.00977266
Itk	126.236	3.55357	1.10511	3.21556	0.00130189	0.00978039
Cldn3	161.318	2.332	0.7254	3.21477	0.00130547	0.00979443
Lancl3	42.9856	1.50692	0.468949	3.21339	0.00131179	0.00982858
Tal1	71.4771	3.53851	1.10119	3.21336	0.00131193	0.00982858
Cacna1b	9.72083	6.58648	2.0507	3.21182	0.00131899	0.0098724
9030617O03Rik	410.18	-1.54322	0.12231	-12.6174	1.69412e-36	3.94173e-33
Ncoa4	9251.05	-1.28912	0.107946	-11.9422	7.12693e-33	1.05524e-29
Bnip3l	3960.58	-1.32584	0.11169	-11.8707	1.68125e-32	2.10635e-29
Cyp2s1	2024.74	-2.3595	0.208682	-11.3067	1.21641e-29	1.32078e-26
Bsg	17544.4	-1.63623	0.145322	-11.2593	2.08327e-29	2.12064e-26
Pkm	145669	-1.00683	0.0907318	-11.0967	1.30103e-28	1.17722e-25
Gys1	2896.91	-1.35191	0.126934	-10.6505	1.73436e-26	1.48671e-23
Gm5177	2336.22	-1.34046	0.12621	-10.6209	2.38337e-26	1.9409e-23
Tpi1	33691.2	-1.27285	0.122558	-10.3857	2.87906e-25	2.13142e-22
Krt36	853.04	-1.79669	0.173769	-10.3396	4.66722e-25	3.305e-22
P4ha2	1224.64	-2.44652	0.237275	-10.3109	6.29072e-25	4.26904e-22
Ero1l	5020.18	-2.13865	0.207894	-10.2872	8.04691e-25	5.2424e-22
Gapdh	49356.5	-1.4125	0.137391	-10.2809	8.59382e-25	5.38337e-22
Grhpr	743.846	-1.33612	0.134156	-9.95943	2.29364e-23	1.24522e-20
Fam57a	1009.78	-1.254	0.126094	-9.94491	2.65404e-23	1.3944e-20
Egln1	6256.39	-1.63644	0.166418	-9.83328	8.09411e-23	4.11965e-20
Pgm2	3469.42	-1.66919	0.172334	-9.6858	3.46497e-22	1.65982e-19
Ldha	38989.3	-1.29176	0.134779	-9.58428	9.31024e-22	4.33245e-19
Galk1	4072.19	-1.27909	0.133678	-9.56843	1.08538e-21	4.91046e-19
Pfkl	9107.95	-1.34091	0.14637	-9.16108	5.13798e-20	2.04103e-17
Pgk1	25296.5	-1.32987	0.146912	-9.0522	1.40121e-19	5.30733e-17
Scd1	8692.2	-1.10609	0.122361	-9.03957	1.57292e-19	5.69293e-17
Lepr	1468.15	-1.59682	0.185502	-8.60807	7.43001e-18	2.05106e-15
3110057O12Rik	196.28	-1.43153	0.166598	-8.59272	8.49356e-18	2.30558e-15
Cystm1	10180.3	-1.00475	0.11759	-8.54447	1.29126e-17	3.44767e-15
Pgam1	31288.3	-1.12061	0.132887	-8.43277	3.37579e-17	8.59087e-15
Aldoa	27715.4	-1.17895	0.140913	-8.36657	5.93189e-17	1.46383e-14
Bnip3	2936.23	-2.60909	0.315739	-8.26344	1.41533e-16	3.34079e-14
Syt8	1352.48	-1.67035	0.20341	-8.21175	2.17996e-16	5.00071e-14
Clybl	182.462	-1.75076	0.217261	-8.05831	7.73534e-16	1.72583e-13
Slc4a4	4187.18	-1.31187	0.163926	-8.00281	1.21608e-15	2.67125e-13
Il1rn	1035.87	-2.26775	0.283887	-7.98819	1.3693e-15	2.93445e-13
Gbe1	625.758	-1.75611	0.220448	-7.96611	1.63743e-15	3.46347e-13
Taf1b	386.61	-1.1637	0.150293	-7.74289	9.71817e-15	1.79863e-12
Egln3	2342.78	-1.85215	0.243415	-7.60901	2.76196e-14	4.78553e-12
Ankrd37	362.547	-2.25148	0.30314	-7.42718	1.10934e-13	1.6576e-11
Me1	16052.1	-1.22778	0.165364	-7.42468	1.1305e-13	1.67385e-11
Pparg	3238.39	-1.01225	0.136945	-7.39167	1.44997e-13	2.07154e-11
Zdhhc2	2550.67	-1.01973	0.138646	-7.35493	1.91025e-13	2.68209e-11
Pdk1	2967.46	-1.8315	0.253732	-7.21826	5.2657e-13	6.64825e-11
Myzap	773.391	-1.42843	0.206253	-6.9256	4.34137e-12	4.44704e-10
Insig1	3621	-1.0993	0.161918	-6.78924	1.12724e-11	1.06123e-09
Vldlr	449.815	-2.23433	0.330273	-6.76509	1.33222e-11	1.22949e-09
Bcat1	504.241	-1.80498	0.267135	-6.7568	1.41073e-11	1.28361e-09
Chrna2	286.72	-1.79038	0.26554	-6.7424	1.5579e-11	1.39415e-09
Glt1d1	246.835	-1.36936	0.205264	-6.6712	2.53713e-11	2.11909e-09
Rgs11	1549.76	-1.90829	0.28664	-6.65745	2.78627e-11	2.2804e-09
Podxl	17992.4	-1.06725	0.160922	-6.63208	3.3099e-11	2.68201e-09
Fam162a	1810.07	-1.32522	0.200984	-6.59364	4.29171e-11	3.42642e-09
Slc2a1	6211.63	-1.39474	0.212174	-6.57358	4.91187e-11	3.86472e-09
Limk1	2179.69	-1.03607	0.158716	-6.52785	6.6721e-11	5.00777e-09
P4ha1	2330.75	-1.08487	0.166563	-6.5133	7.3517e-11	5.41797e-09
Ptges	636.808	-1.73572	0.270945	-6.40617	1.49219e-10	1.0298e-08
Hilpda	1505.49	-1.81253	0.285849	-6.34087	2.28464e-10	1.5376e-08
Pdia2	62.5878	-1.1929	0.189293	-6.30188	2.94052e-10	1.93114e-08
Tmprss11e	204.3	-2.42994	0.38865	-6.25226	4.04567e-10	2.55394e-08
Epm2a	16.0792	-4.12484	0.660505	-6.24498	4.23863e-10	2.63491e-08
Rhox5	105.032	-3.63413	0.583788	-6.2251	4.81262e-10	2.98035e-08
Serpine1	6593	-1.95057	0.315033	-6.19165	5.95377e-10	3.59144e-08
Arhgdig	741.117	-1.15198	0.186344	-6.182	6.32946e-10	3.77612e-08
Loxl2	6969.69	-1.04745	0.170006	-6.16121	7.21899e-10	4.16935e-08
Gpr146	388.267	-1.01634	0.165121	-6.15516	7.50039e-10	4.31656e-08
Cbln3	142.381	-1.22427	0.199169	-6.1469	7.90139e-10	4.51544e-08
Plod2	1592.37	-1.10027	0.180917	-6.08163	1.18966e-09	6.39469e-08
Mgarp	150.462	-4.35294	0.727383	-5.98438	2.17215e-09	1.11602e-07
Sema6b	1273.08	-1.12275	0.19017	-5.90392	3.54963e-09	1.76258e-07
Pgf	83.8293	-2.64754	0.451034	-5.86993	4.35979e-09	2.11964e-07
Lrp2bp	41.3883	-2.45802	0.420276	-5.84859	4.95765e-09	2.38186e-07
Higd1a	1640.11	-1.3078	0.225726	-5.79374	6.88367e-09	3.21245e-07
S100a14	173.383	-1.46962	0.25581	-5.74497	9.19371e-09	4.13641e-07
Asph	4360.27	-1.05608	0.184442	-5.7258	1.0295e-08	4.55637e-07
Htra3	1270.41	-1.23475	0.215634	-5.72615	1.02738e-08	4.55637e-07
Mboat2	752.186	-1.43613	0.251688	-5.706	1.15663e-08	5.064e-07
Prdx4	947.554	-1.50968	0.264702	-5.70332	1.17493e-08	5.1166e-07
Pde6a	158.102	-1.50183	0.268594	-5.59147	2.25157e-08	9.18496e-07
Astn2	65.0424	-1.76777	0.316401	-5.5871	2.30894e-08	9.35464e-07
Fstl3	334.156	-1.06958	0.192751	-5.54903	2.87265e-08	1.13836e-06
Mt1	3788.31	-2.3914	0.435536	-5.4907	4.00352e-08	1.53064e-06
Susd1	1278.58	-1.12683	0.205625	-5.48002	4.25281e-08	1.61458e-06
Oit3	106.469	-1.52371	0.279971	-5.44237	5.25753e-08	1.94612e-06
Gcnt3	746.196	-2.08375	0.386494	-5.39141	6.99062e-08	2.50785e-06
Ffar4	4629.03	-1.22818	0.230512	-5.32806	9.9265e-08	3.41803e-06
R3hdml	181.286	-1.28527	0.241576	-5.32034	1.03571e-07	3.53638e-06
Gm20744	106.983	-1.51299	0.285109	-5.30671	1.11624e-07	3.77182e-06
Hmox1	2179.87	-1.80699	0.344923	-5.23882	1.61606e-07	5.25364e-06
Serpinb9b	119.926	-2.17315	0.415056	-5.23581	1.64266e-07	5.3295e-06
Ndrg2	392.97	-1.69593	0.325907	-5.20372	1.95341e-07	6.25053e-06
Lamb3	2433.59	-1.21587	0.23394	-5.19735	2.02152e-07	6.41804e-06
Proser2	323.056	-1.75087	0.336972	-5.1959	2.03728e-07	6.45067e-06
Alpi	949.969	-1.49603	0.29859	-5.01032	5.43386e-07	1.54183e-05
Wnt7b	245.255	-1.18721	0.237347	-5.00198	5.67439e-07	1.60449e-05
Mt2	2176	-2.13937	0.428667	-4.99075	6.01443e-07	1.68311e-05
Cdkn1a	1344.85	-1.17378	0.235525	-4.98366	6.23932e-07	1.74007e-05
Cldn23	86.2395	-1.37631	0.276693	-4.97416	6.55321e-07	1.81517e-05
Wdr54	133.364	-1.27205	0.258213	-4.92635	8.37797e-07	2.25168e-05
Rps6ka2	1936.6	-1.29969	0.265051	-4.90355	9.41189e-07	2.50068e-05
Mkrn3	9.73657	-5.43702	1.11197	-4.88954	1.01074e-06	2.65087e-05
Gm12070	100.295	-1.26219	0.266552	-4.73527	2.18763e-06	5.134e-05
Vnn1	2301.37	-1.27789	0.271733	-4.70273	2.56701e-06	5.90647e-05
Mcpt2	90.5648	-2.27392	0.487823	-4.66137	3.14109e-06	7.04121e-05
Aim1l	45.1247	-1.99023	0.437383	-4.55031	5.35668e-06	0.000111572
Acaa1b	140.881	-2.62059	0.577294	-4.53943	5.64056e-06	0.000116584
Tcf23	65.145	-2.16383	0.477673	-4.52993	5.90038e-06	0.000120576
Colec10	43.0515	-4.22707	0.934394	-4.52387	6.07199e-06	0.000123464
Ephx2	879.014	-1.09047	0.243862	-4.47169	7.76053e-06	0.000154897
Hsf5	29.9503	-1.66409	0.372749	-4.46437	8.03037e-06	0.000158534
Tnni2	244.589	-1.3877	0.31235	-4.44275	8.88144e-06	0.000171186
Cubn	772.732	-1.22379	0.275793	-4.43735	9.10722e-06	0.000173891
5330411J11Rik	94.8569	-1.71113	0.391166	-4.37443	1.21751e-05	0.000223559
Slc25a34	30.1471	-2.06474	0.475409	-4.34307	1.40504e-05	0.000252031
Prl2c2	795.567	-1.81325	0.417877	-4.3392	1.43002e-05	0.000256223
Mrc1	9489.28	-1.02944	0.238492	-4.31646	1.58551e-05	0.000279776
Adm	97.9321	-2.62545	0.609897	-4.30475	1.67177e-05	0.000292776
Cidec	569.641	-1.22571	0.290255	-4.22288	2.41201e-05	0.000398827
Efna3	16.841	-2.44351	0.59387	-4.11455	3.87933e-05	0.000596625
Tmigd1	1058.44	-1.49375	0.364027	-4.10342	4.07088e-05	0.000619649
Ptprt	66.5841	-1.93607	0.472386	-4.09848	4.15868e-05	0.000631243
Amer2	637.745	-1.20962	0.296822	-4.07523	4.59691e-05	0.00068941
Smtnl2	842.714	-1.20297	0.296059	-4.06328	4.83878e-05	0.000718407
Slc17a6	206.764	-1.81921	0.453103	-4.01501	5.94437e-05	0.00085451
Areg	2728.67	-1.13143	0.282208	-4.00922	6.09195e-05	0.000870348
Lipc	46.8124	-1.70533	0.42634	-3.99993	6.33603e-05	0.000894133
Gsta1	205.997	-1.27318	0.322475	-3.94815	7.87588e-05	0.00106573
Tmem252	399.803	-2.06143	0.525336	-3.92403	8.70812e-05	0.00115402
Gm14139	28.6488	-2.16027	0.559475	-3.86124	0.000112814	0.00143112
Upk3bl	190.757	-1.09972	0.288644	-3.80995	0.000138998	0.00168567
Mnx1	3.99698	-5.6165	1.47867	-3.79834	0.000145668	0.00174577
Dgat2	1748.99	-1.01337	0.267306	-3.79104	0.00015002	0.00178871
Efha1	494.988	-1.67221	0.447772	-3.7345	0.000188085	0.00213028
Prelid2	48.8882	-3.93018	1.06178	-3.70151	0.000214322	0.00235778
1190005I06Rik	38.0163	-1.16122	0.314893	-3.68768	0.000226308	0.00245725
Fa2h	187.78	-1.76274	0.480667	-3.66729	0.000245136	0.00263172
A830052D11Rik	15.3816	-2.13536	0.598216	-3.56955	0.000357599	0.00354919
Slc16a3	210.41	-1.83107	0.523065	-3.50065	0.000464126	0.00437708
Fam71f1	53.0947	-1.61831	0.46281	-3.49672	0.000471021	0.00442673
Havcr2	437.857	-1.81983	0.522686	-3.4817	0.000498246	0.00463445
Gm3776	46.3718	-1.15958	0.336738	-3.44358	0.00057406	0.0051713
Asb4	94.4696	-1.86282	0.543308	-3.42867	0.000606555	0.0054072
Shc4	41.0386	-1.47862	0.436845	-3.38478	0.000712352	0.00613217
Zfp870	116.264	-1.04502	0.31265	-3.34245	0.000830414	0.00690754
Chic1	289.825	-1.11674	0.339813	-3.28634	0.00101499	0.00804435
Hrh1	92.2509	-1.6871	0.514501	-3.27909	0.00104141	0.00821777
Pdlim2	630.368	-1.00951	0.308897	-3.26811	0.00108269	0.0084784
Vtn	4.97915	-3.48571	1.07727	-3.23568	0.00121353	0.00927487
P4hb	32268.7	-0.999492	0.0730812	-13.6765	1.40362e-42	1.14304e-38
Isyna1	7071.21	0.800181	0.0594262	13.4651	2.50958e-41	1.36245e-37
Gpi1	16629.8	-0.99399	0.0765644	-12.9824	1.53954e-38	4.17908e-35
Mthfd1l	2799.42	-0.926395	0.088598	-10.4562	1.37294e-25	1.06482e-22
Alkbh5	8458.91	-0.540029	0.0564794	-9.56153	1.16032e-21	5.10759e-19
Irx2	1765.11	0.66621	0.0697183	9.55574	1.22707e-21	5.2593e-19
Coro2a	5127.1	-0.634435	0.0696779	-9.10526	8.6063e-20	3.3374e-17
Suox	1690.48	-0.983042	0.108693	-9.04423	1.5073e-19	5.5794e-17
Ugdh	14003.1	-0.789147	0.0880735	-8.9601	3.24377e-19	1.09813e-16
Vps35	11257.3	-0.634613	0.0720806	-8.80421	1.31774e-18	3.90219e-16
Tcf25	17326.7	-0.558977	0.0636378	-8.78373	1.58136e-18	4.5992e-16
Ddx19a	4076.83	-0.5025	0.0578628	-8.68434	3.80945e-18	1.06973e-15
Zadh2	2897.72	-0.626735	0.0752313	-8.33078	8.03102e-17	1.95226e-14
Ampd2	5727.6	0.768667	0.0935566	8.21606	2.10305e-16	4.8932e-14
Maged2	1802.16	0.848329	0.106023	8.0014	1.23009e-15	2.67125e-13
Seh1l	4099.46	-0.416972	0.0530297	-7.86299	3.75069e-15	7.4497e-13
Atp5a1	37625.1	-0.525261	0.0668226	-7.86053	3.82498e-15	7.50572e-13
Lmf1	882.505	-0.772314	0.101342	-7.62086	2.51982e-14	4.4609e-12
Eno1	896.167	-0.928342	0.122716	-7.56494	3.88044e-14	6.57951e-12
Impa2	2113.56	-0.97047	0.128307	-7.56367	3.91854e-14	6.57951e-12
Cnot7	5669.61	-0.616998	0.0818306	-7.53995	4.70169e-14	7.73499e-12
Homer1	921.491	-0.750199	0.100056	-7.49778	6.49065e-14	1.05713e-11
Sema4c	1510.4	0.728261	0.0972544	7.48821	6.98214e-14	1.12592e-11
Ap2a2	7439.15	-0.3985	0.0532522	-7.48324	7.25101e-14	1.15782e-11
Hsp90aa1	24536	-0.535016	0.0715562	-7.47687	7.61161e-14	1.2036e-11
Scd2	58594.4	-0.969844	0.129778	-7.47308	7.83394e-14	1.22684e-11
Gripap1	2094.39	0.757661	0.101608	7.45667	8.87366e-14	1.37643e-11
Cald1	8877.42	-0.704014	0.0947394	-7.43106	1.07732e-13	1.63984e-11
Mfsd1	2361.41	0.769998	0.10367	7.42741	1.10744e-13	1.6576e-11
Vdac1	12891.7	-0.591289	0.0798035	-7.40931	1.26953e-13	1.84615e-11
D15Ertd621e	12521.9	-0.630147	0.0852382	-7.39277	1.43797e-13	2.07154e-11
2310008H04Rik	1124.1	-0.867219	0.117387	-7.3877	1.49387e-13	2.11571e-11
2020-09-10	1447.53	-0.520188	0.0708548	-7.34161	2.11045e-13	2.93785e-11
Eid1	3151.72	-0.792631	0.109091	-7.26578	3.70905e-13	5.07641e-11
Nek1	1186.81	-0.865295	0.119224	-7.25772	3.93677e-13	5.21286e-11
Tbl2	3026.67	-0.837599	0.115559	-7.24822	4.2228e-13	5.54652e-11
Parp3	2871.98	0.81183	0.11203	7.24653	4.27593e-13	5.57136e-11
Polr2d	1521.92	-0.740846	0.102457	-7.2308	4.80144e-13	6.20643e-11
Fam114a2	2715.01	-0.695662	0.0964595	-7.21195	5.5155e-13	6.91007e-11
Asrgl1	332.783	-0.881982	0.122463	-7.20204	5.93174e-13	7.37482e-11
Nsmf	4143.37	0.625818	0.087225	7.17475	7.24407e-13	8.9382e-11
Erdr1	6606.03	0.725099	0.101095	7.17242	7.3684e-13	9.00842e-11
Ntn4	293.589	0.89011	0.124133	7.1706	7.46692e-13	9.00842e-11
Ufsp2	1854.8	-0.679885	0.0949072	-7.16368	7.85378e-13	9.40548e-11
Arl6ip1	2961.13	-0.953228	0.133083	-7.16266	7.91261e-13	9.40676e-11
Echdc2	1143.67	0.838011	0.117126	7.15477	8.38134e-13	9.8918e-11
Npepps	6888.19	-0.535721	0.0749764	-7.1452	8.98669e-13	1.05299e-10
Tcirg1	10066	0.681148	0.0957775	7.11177	1.14563e-12	1.32333e-10
Rcor2	1240	-0.981969	0.138283	-7.10116	1.2371e-12	1.41892e-10
Ociad1	6528.89	-0.476489	0.0673663	-7.07311	1.515e-12	1.72551e-10
Tmed2	13200.1	-0.456793	0.0645995	-7.07116	1.53643e-12	1.73777e-10
Ubxn8	1922.83	-0.639157	0.0904374	-7.0674	1.57864e-12	1.77319e-10
Alg9	2296.54	-0.636489	0.0904328	-7.03826	1.94661e-12	2.15677e-10
Svil	2196.24	0.762262	0.108595	7.01933	2.22939e-12	2.43692e-10
Ier2	8852.96	0.82281	0.117328	7.01289	2.33445e-12	2.53474e-10
Sc4mol	5485.31	-0.857423	0.122909	-6.97609	3.03513e-12	3.25218e-10
Txnl1	5988.18	-0.564804	0.0810863	-6.96546	3.27328e-12	3.48444e-10
Uap1	1794.44	0.876287	0.126025	6.95327	3.56925e-12	3.77483e-10
Wdr45b	2863.51	-0.487877	0.0702343	-6.94642	3.7466e-12	3.93683e-10
Agpat5	2615.02	-0.745494	0.107433	-6.93912	3.94536e-12	4.06697e-10
Yme1l1	5361.08	-0.308093	0.0445225	-6.91994	4.51848e-12	4.59953e-10
Gtf2e2	2216.86	-0.843509	0.122194	-6.90301	5.09107e-12	5.11841e-10
Pebp1	12121.4	-0.693435	0.100642	-6.89013	5.57402e-12	5.53561e-10
Parp12	3276.37	0.977153	0.141988	6.88192	5.9052e-12	5.82897e-10
Plekha2	7701.84	-0.777392	0.113082	-6.87459	6.21666e-12	6.09945e-10
Ppp1r15a	1361.33	0.871462	0.127159	6.85335	7.21385e-12	7.03545e-10
Gtf3a	1366.07	-0.437994	0.0643587	-6.80551	1.00693e-11	9.7041e-10
Zrsr2	1317.64	0.464536	0.0683446	6.79697	1.06843e-11	1.01764e-09
Rab27b	4137.44	-0.863832	0.127515	-6.77434	1.24974e-11	1.16311e-09
Elp2	5862.26	-0.376078	0.0555945	-6.76467	1.33616e-11	1.22949e-09
Phip	1950.2	0.851102	0.126108	6.749	1.48865e-11	1.34698e-09
Mras	1324.48	0.890631	0.132502	6.72164	1.79692e-11	1.59926e-09
Ndufv3	1484.81	-0.787314	0.117451	-6.70331	2.03746e-11	1.78409e-09
Pgd	7855.46	-0.500067	0.0747497	-6.68988	2.23354e-11	1.92474e-09
Rfx5	1419.15	0.68714	0.102865	6.68	2.38948e-11	2.03756e-09
2020-03-09	794.383	-0.789663	0.118273	-6.67658	2.44576e-11	2.07469e-09
Dhcr24	8580.74	-0.954498	0.143064	-6.67182	2.52658e-11	2.11909e-09
Adipor2	11955.6	-0.67909	0.101847	-6.66773	2.59799e-11	2.15885e-09
Enc1	5285.09	0.953836	0.143209	6.66044	2.73011e-11	2.24572e-09
Cmpk1	3291.72	-0.619231	0.0933114	-6.63618	3.21911e-11	2.62148e-09
Ppib	3587.67	-0.571808	0.0864382	-6.61523	3.70982e-11	2.99118e-09
Nuak1	247.256	0.840192	0.127204	6.60508	3.97301e-11	3.18761e-09
Xpnpep1	5472.6	-0.50424	0.0768141	-6.56442	5.22353e-11	4.0706e-09
Sc5d	2338.29	-0.684068	0.104456	-6.54889	5.79646e-11	4.47427e-09
Hk1	8622.11	-0.654726	0.100009	-6.54667	5.88345e-11	4.51999e-09
Commd10	1061.98	-0.740638	0.113174	-6.54424	5.97994e-11	4.57255e-09
Eps15	3121.24	-0.372319	0.0569293	-6.54001	6.15127e-11	4.68158e-09
Atg16l2	602.951	0.87715	0.134241	6.53415	6.39725e-11	4.84614e-09
Tspan15	4453.26	-0.981954	0.150356	-6.53087	6.53884e-11	4.93047e-09
Peli1	1125.92	0.567137	0.0869407	6.52326	6.87969e-11	5.11403e-09
Eif4b	20064.2	-0.307299	0.0471104	-6.52294	6.89428e-11	5.11403e-09
Mxi1	1871.11	-0.953609	0.146617	-6.50409	7.81659e-11	5.73463e-09
Tspyl2	982.492	0.558443	0.0859698	6.49581	8.25884e-11	6.03192e-09
Psd	2674.11	0.667171	0.102845	6.48714	8.74802e-11	6.30438e-09
Slc31a1	2655.8	-0.48863	0.0753212	-6.48729	8.73967e-11	6.30438e-09
Asah1	11357.7	-0.673989	0.104038	-6.47829	9.27708e-11	6.62701e-09
Oma1	513.685	-0.674216	0.104088	-6.47738	9.33278e-11	6.63768e-09
Sptlc2	3199.67	-0.527723	0.0820235	-6.4338	1.2445e-10	8.73672e-09
Atg12	1971.05	-0.644329	0.100192	-6.43091	1.26839e-10	8.86619e-09
Eps8	10909.9	-0.73048	0.113866	-6.41528	1.40561e-10	9.78343e-09
Lss	2097.62	-0.667076	0.104106	-6.40767	1.47765e-10	1.0241e-08
Abhd6	750.595	-0.899065	0.140387	-6.40418	1.51179e-10	1.03893e-08
Pkp2	2452.52	-0.629033	0.0989568	-6.35664	2.06215e-10	1.39943e-08
Nfkb2	15543.6	0.779263	0.123117	6.32944	2.46049e-10	1.63943e-08
Slc7a5	12932.1	-0.623801	0.098561	-6.32909	2.46615e-10	1.63943e-08
Gnb2l1	60302.1	-0.712271	0.112609	-6.32519	2.52929e-10	1.67457e-08
Ssr1	9291.67	-0.5239	0.0831859	-6.29794	3.01621e-10	1.97289e-08
Relb	2391.18	0.714286	0.11349	6.29383	3.09726e-10	2.0178e-08
Scarb2	3948.85	-0.56308	0.0898093	-6.26973	3.61674e-10	2.32829e-08
Spcs3	7376.97	-0.585997	0.0935478	-6.26414	3.74882e-10	2.38504e-08
Spcs2	2962.94	-0.629068	0.100682	-6.24808	4.15541e-10	2.60305e-08
Kctd10	8335.59	-0.349748	0.0559838	-6.2473	4.17597e-10	2.6059e-08
Lonrf1	953.369	-0.743715	0.119706	-6.21286	5.20287e-10	3.1977e-08
Rpn2	13593.1	-0.48944	0.0788579	-6.20661	5.41413e-10	3.30262e-08
Tsku	516.024	-0.902553	0.145516	-6.20242	5.56005e-10	3.36642e-08
Snx1	3819.69	-0.390025	0.0630414	-6.1868	6.13981e-10	3.68016e-08
2310022B05Rik	3823	-0.643166	0.104072	-6.18003	6.40908e-10	3.80578e-08
Bnip1	640.632	-0.702073	0.113611	-6.17961	6.42592e-10	3.80578e-08
Acox1	10476.3	-0.619167	0.10041	-6.16637	6.98761e-10	4.07911e-08
Eif4g2	34117.6	-0.285571	0.0463098	-6.16654	6.98022e-10	4.07911e-08
Clk2	2890.84	0.640063	0.10382	6.16514	7.04194e-10	4.09614e-08
Orai2	1064.59	0.911163	0.148273	6.14519	7.98695e-10	4.54837e-08
Hlcs	1925.02	-0.709749	0.115578	-6.14088	8.2064e-10	4.65706e-08
Rnf217	1377.1	-0.751086	0.122423	-6.1352	8.50546e-10	4.81002e-08
Stk24	6166.01	-0.42134	0.0687364	-6.1298	8.7992e-10	4.95891e-08
Efnb1	2817.92	0.843348	0.137619	6.12815	8.8904e-10	4.97588e-08
Canx	19364.9	-0.374535	0.0613058	-6.10929	1.00074e-09	5.58189e-08
Vim	144341	-0.602009	0.0985648	-6.10775	1.01044e-09	5.61676e-08
Rpn1	10281.6	-0.50603	0.0829319	-6.10176	1.0491e-09	5.77252e-08
Impdh1	4627.38	-0.883755	0.144907	-6.09877	1.06889e-09	5.86162e-08
Psen2	760.271	0.854374	0.140165	6.0955	1.09099e-09	5.923e-08
Anxa2	63361.9	-0.702771	0.115422	-6.08872	1.13816e-09	6.13814e-08
Csnk1a1	10082.9	-0.398626	0.0655919	-6.07737	1.22173e-09	6.54552e-08
Nelfb	4725.81	-0.352002	0.0579489	-6.07435	1.24489e-09	6.64769e-08
Cpox	1223.2	-0.706149	0.11634	-6.06968	1.28165e-09	6.82166e-08
Ivns1abp	7331.46	0.751854	0.124122	6.05736	1.38372e-09	7.3171e-08
Cav2	4567.85	-0.561046	0.0927268	-6.05053	1.44372e-09	7.60965e-08
Gmip	2263.38	0.819304	0.136235	6.01391	1.81106e-09	9.45407e-08
Gramd1a	1538.41	0.994804	0.165787	6.00049	1.96718e-09	1.02036e-07
Rnf115	2259.54	0.397197	0.0662006	5.99991	1.9743e-09	1.02081e-07
Scly	1464.37	0.967116	0.16135	5.99391	2.0485e-09	1.05582e-07
Rnf25	917.552	0.55834	0.0937351	5.95657	2.57585e-09	1.31927e-07
Stt3a	9296.57	-0.428565	0.0720342	-5.94946	2.69022e-09	1.37353e-07
B630005N14Rik	1205.35	-0.579976	0.0977082	-5.9358	2.9242e-09	1.48369e-07
Ept1	5720.26	-0.35508	0.0598638	-5.93146	3.00256e-09	1.51872e-07
Ppme1	2651.38	-0.42542	0.0717403	-5.93	3.02936e-09	1.52753e-07
Dzip1l	4188.07	0.589381	0.0995161	5.92247	3.17147e-09	1.59425e-07
Wdr13	2691.78	0.699399	0.118121	5.92102	3.19945e-09	1.60337e-07
Npepl1	3378.53	0.455374	0.0770659	5.9089	3.44402e-09	1.72064e-07
Map2k1	7639.78	-0.680331	0.115157	-5.90785	3.46609e-09	1.72637e-07
Cul2	2740.8	-0.453439	0.076876	-5.89831	3.67242e-09	1.81802e-07
Gabarapl1	1578.9	0.638557	0.108403	5.89061	3.8478e-09	1.89906e-07
Ccnj	729.62	0.498932	0.0847167	5.88942	3.87554e-09	1.90664e-07
Rnf6	3842.09	-0.355477	0.060397	-5.88568	3.96422e-09	1.9389e-07
Mrpl45	2391.79	-0.469586	0.0799646	-5.87243	4.29453e-09	2.09416e-07
Atg16l1	2099.54	0.402357	0.0686107	5.86435	4.50889e-09	2.1856e-07
Itga6	16377.6	-0.655909	0.112095	-5.85135	4.87596e-09	2.35369e-07
Dapp1	934.202	0.614374	0.105221	5.83888	5.25523e-09	2.51741e-07
Pion	1025	0.771331	0.132435	5.82421	5.7383e-09	2.74075e-07
Rdh11	940.845	-0.95917	0.164724	-5.82288	5.78419e-09	2.75459e-07
Rfk	4763.19	-0.459394	0.0790377	-5.81234	6.16062e-09	2.9168e-07
Twf1	8765.19	-0.47154	0.0811478	-5.81087	6.21476e-09	2.93391e-07
Pttg1ip	4528.41	-0.435763	0.0750932	-5.80296	6.5156e-09	3.06704e-07
Dyrk3	612.697	0.947312	0.163268	5.80219	6.54547e-09	3.07222e-07
Smim15	3412.36	-0.603682	0.104184	-5.7944	6.85653e-09	3.20897e-07
Hsd17b12	5646.6	-0.534731	0.0923087	-5.79285	6.92011e-09	3.22022e-07
Stk11ip	1515.39	0.515068	0.0889325	5.79167	6.96892e-09	3.22451e-07
Vamp3	2866.72	-0.478326	0.0828245	-5.77518	7.687e-09	3.52671e-07
Bcar1	8357.09	-0.60848	0.105515	-5.76677	8.08075e-09	3.69694e-07
Etv6	4164.21	0.444079	0.0770372	5.76448	8.19114e-09	3.73695e-07
Stap2	1249.18	0.666586	0.115846	5.75409	8.71075e-09	3.96291e-07
Aim1	4140.65	-0.472946	0.0822416	-5.75069	8.88778e-09	4.02098e-07
Phtf1	1699.39	0.303505	0.0527896	5.74934	8.95927e-09	4.04209e-07
Cdk3-ps	341.297	-0.985402	0.171627	-5.74153	9.38261e-09	4.20977e-07
Gpx1	16436.9	-0.778266	0.135859	-5.72849	1.01327e-08	4.52142e-07
Idi1	4215.02	-0.887437	0.154936	-5.72777	1.01759e-08	4.52829e-07
Fdft1	2117.45	-0.714166	0.124825	-5.72134	1.05685e-08	4.66473e-07
Ppp1r16a	1592.13	0.458668	0.0802108	5.71828	1.0761e-08	4.73688e-07
Slc37a4	1170.17	-0.904227	0.158508	-5.7046	1.16614e-08	5.09194e-07
Nadkd1	1897.06	-0.829245	0.145992	-5.68009	1.34626e-08	5.81605e-07
Eef2k	1871.53	-0.694332	0.122437	-5.67093	1.42021e-08	6.11929e-07
Socs5	1488.9	0.592111	0.10468	5.65639	1.54592e-08	6.62592e-07
Usp14	5516.13	-0.370806	0.0657169	-5.64247	1.67628e-08	7.14702e-07
Mpzl2	1889.32	-0.788513	0.13995	-5.63425	1.75818e-08	7.45717e-07
Vapa	6572.35	-0.478648	0.0849862	-5.63207	1.78059e-08	7.53259e-07
Ptpla	1248.61	-0.587489	0.104379	-5.62842	1.81864e-08	7.67363e-07
Vapb	6562.83	-0.307509	0.0546444	-5.62746	1.8288e-08	7.69657e-07
Uevld	1300.57	-0.548542	0.0975725	-5.62189	1.88875e-08	7.92837e-07
Hsp90ab1	137310	-0.439068	0.078245	-5.61146	2.00632e-08	8.37868e-07
Polr3g	896.323	-0.801669	0.142961	-5.60762	2.05132e-08	8.50122e-07
Zmat3	1529.88	0.605515	0.10802	5.60557	2.07569e-08	8.56809e-07
Lin7c	6359.04	-0.373868	0.066698	-5.60538	2.07797e-08	8.56809e-07
Trappc6a	612.173	-0.863748	0.154214	-5.60098	2.13147e-08	8.7444e-07
Dtx3	1871.8	0.626939	0.111999	5.59772	2.17188e-08	8.88779e-07
Erp29	2953.6	-0.509903	0.0914266	-5.57718	2.44446e-08	9.83036e-07
Chpf	4216.63	0.348666	0.0626059	5.56922	2.55885e-08	1.0265e-06
Hsd17b11	4310.99	-0.686689	0.123547	-5.55814	2.72669e-08	1.08884e-06
Rpl13	58423.8	-0.616218	0.110869	-5.55808	2.72762e-08	1.08884e-06
Cant1	8225.11	-0.434444	0.0782054	-5.55516	2.77358e-08	1.10179e-06
Setd3	4282.86	-0.368524	0.0664838	-5.54306	2.97231e-08	1.175e-06
Ccnl1	4133.01	0.470101	0.0848493	5.54042	3.01741e-08	1.18994e-06
Sec63	3160.35	-0.335133	0.0605261	-5.537	3.07694e-08	1.21049e-06
Mcts1	673.613	0.491755	0.0888895	5.53221	3.16226e-08	1.23215e-06
Nfkb1	7359	0.424946	0.0769487	5.52246	3.34291e-08	1.29633e-06
Slc6a8	1937.8	0.651481	0.118163	5.51341	3.5194e-08	1.36153e-06
Nae1	3372.69	-0.431691	0.0783834	-5.50742	3.64127e-08	1.40534e-06
Nampt	3635.22	-0.659763	0.119939	-5.50081	3.7804e-08	1.45559e-06
Snupn	411.735	-0.63102	0.114873	-5.49318	3.94755e-08	1.51279e-06
Tmem41b	1519.05	-0.456229	0.0831458	-5.4871	4.08589e-08	1.55847e-06
Surf4	11257.7	-0.394174	0.0718589	-5.48538	4.1258e-08	1.57002e-06
Ccdc47	6147.34	-0.298722	0.0546134	-5.46975	4.50663e-08	1.703e-06
Sqle	5869.02	-0.680727	0.124735	-5.45738	4.83223e-08	1.81887e-06
Ston1	1547.33	-0.69267	0.126927	-5.45725	4.83559e-08	1.81887e-06
Pdia6	11569.2	-0.57007	0.104486	-5.45596	4.87093e-08	1.82795e-06
Itpk1	3021.6	-0.559383	0.102736	-5.44486	5.1847e-08	1.92907e-06
Ptrf	31864.2	-0.534883	0.0982384	-5.44475	5.18778e-08	1.92907e-06
6720401G13Rik	3885.48	0.901544	0.165615	5.44362	5.22095e-08	1.93698e-06
Ppox	1146.8	0.596163	0.10966	5.43645	5.43523e-08	2.0028e-06
Cops2	4818.11	-0.344331	0.0635379	-5.4193	5.98314e-08	2.19972e-06
Tex2	4264.7	-0.490982	0.0907488	-5.41035	6.29034e-08	2.30226e-06
Oxsr1	5943.97	-0.355358	0.0657337	-5.40602	6.4439e-08	2.35318e-06
Galnt1	10297.1	-0.370821	0.0686062	-5.40507	6.47832e-08	2.36042e-06
Bag2	1752.44	-0.584564	0.108264	-5.39945	6.68471e-08	2.4199e-06
Plekhm2	1272.05	0.482526	0.0893686	5.39928	6.6909e-08	2.4199e-06
Cisd3	1840.67	-0.658743	0.122043	-5.39764	6.75226e-08	2.43305e-06
Paics	10786.9	-0.431859	0.0800346	-5.3959	6.81795e-08	2.4513e-06
Dhrs7	917.146	-0.805872	0.149586	-5.38734	7.15096e-08	2.5584e-06
Mipep	622.798	-0.729842	0.135481	-5.38703	7.16296e-08	2.5584e-06
Cyp51	7474.71	-0.857498	0.159327	-5.382	7.36617e-08	2.62395e-06
Ier5l	1014.04	0.846181	0.157753	5.36397	8.14126e-08	2.88882e-06
Rnf19a	2461.45	-0.410179	0.076545	-5.35867	8.38365e-08	2.96836e-06
Tapbpl	2071.04	0.901726	0.16838	5.35531	8.54116e-08	3.01104e-06
Tmx1	2808.46	-0.434224	0.0812313	-5.34552	9.01559e-08	3.17142e-06
Cnep1r1	2246.84	-0.463155	0.0867979	-5.33602	9.50096e-08	3.31354e-06
Ctnnbl1	2458.39	-0.5108	0.0957852	-5.33277	9.67247e-08	3.35897e-06
Ftx	498.368	0.614076	0.115195	5.33073	9.78163e-08	3.38965e-06
Slc37a1	501.771	0.870057	0.163245	5.32977	9.83357e-08	3.40041e-06
Prelid1	13433.2	-0.599666	0.112538	-5.32857	9.899e-08	3.41578e-06
Cln3	1087.24	0.718679	0.134942	5.32582	1.00501e-07	3.44601e-06
Mfap3	2508.27	-0.399419	0.0750695	-5.32066	1.03393e-07	3.53638e-06
Snd1	12646	-0.320244	0.0602341	-5.31666	1.05692e-07	3.60126e-06
Ppap2b	2252.38	0.817276	0.153819	5.31324	1.07691e-07	3.66173e-06
Rpl5	38371.4	-0.678367	0.127761	-5.30966	1.0983e-07	3.72669e-06
Phf21b	404.524	0.856855	0.161453	5.30714	1.11358e-07	3.77067e-06
Mif	8046.6	-0.871079	0.164218	-5.30441	1.1304e-07	3.81175e-06
Ppp2r5d	6914.67	-0.236409	0.0446171	-5.29862	1.16679e-07	3.92633e-06
Ybx1	26482.3	-0.416443	0.0786174	-5.29708	1.17666e-07	3.95141e-06
Abca2	3722.09	0.701729	0.132503	5.29596	1.1839e-07	3.96752e-06
Zbtb32	1633.6	-0.990655	0.187338	-5.28807	1.23617e-07	4.13419e-06
Arrb2	1718.7	0.751854	0.142352	5.28166	1.28021e-07	4.2727e-06
Slc10a3	498.168	0.599867	0.113614	5.27988	1.29268e-07	4.30551e-06
Tbcel	1382.43	0.613028	0.116148	5.27799	1.30606e-07	4.32747e-06
Clcn3	8256.76	-0.625328	0.118471	-5.27831	1.30382e-07	4.32747e-06
Yy1	4804.27	-0.229467	0.0434775	-5.27783	1.30725e-07	4.32747e-06
Kpnb1	28061.7	-0.219354	0.0415694	-5.27683	1.31439e-07	4.34228e-06
Dazap2	6755.01	-0.366221	0.0694677	-5.27181	1.35084e-07	4.44871e-06
Cdkn1b	3494.22	-0.560914	0.106482	-5.26771	1.38138e-07	4.536e-06
Nqo2	2467.17	-0.434273	0.0824588	-5.26654	1.39017e-07	4.55566e-06
Sil1	1280.16	-0.59109	0.112683	-5.24558	1.5579e-07	5.08487e-06
Mid1	2672.29	0.478504	0.0912704	5.24271	1.58236e-07	5.15439e-06
Atrx	5631.62	0.619323	0.118408	5.23042	1.69123e-07	5.47616e-06
Mvd	1539.12	-0.847907	0.162241	-5.22621	1.73016e-07	5.59109e-06
Adam17	4126.05	-0.371588	0.0713625	-5.20705	1.9187e-07	6.16369e-06
Alg11	1861.42	-0.55647	0.106964	-5.2024	1.96729e-07	6.27031e-06
Fam136a	1777.64	-0.510584	0.0981901	-5.19995	1.99337e-07	6.34102e-06
Diexf	1095.58	0.536285	0.103296	5.19171	2.0837e-07	6.56427e-06
Zfp142	1484.01	0.566	0.109013	5.19204	2.08008e-07	6.56427e-06
Spg21	3424.27	-0.465783	0.0897365	-5.19056	2.0966e-07	6.59214e-06
Cdcp1	567.805	-0.778608	0.150075	-5.18811	2.12435e-07	6.66653e-06
Sdhd	3477.31	-0.568769	0.1101	-5.16592	2.39261e-07	7.4652e-06
Athl1	922.84	0.557894	0.108093	5.16126	2.45294e-07	7.63751e-06
Tpcn2	602.53	0.554778	0.107496	5.16093	2.45721e-07	7.63751e-06
Inpp4a	809.908	0.710549	0.137695	5.16029	2.46563e-07	7.6491e-06
Gdi1	6382.26	0.624003	0.120984	5.15775	2.49935e-07	7.73518e-06
Fyttd1	2521.68	-0.388733	0.075554	-5.1451	2.67375e-07	8.2476e-06
Erlin2	7337.61	-0.634491	0.12334	-5.14424	2.6861e-07	8.25445e-06
Paqr4	653.715	-0.504768	0.0981205	-5.14437	2.68418e-07	8.25445e-06
Arrb1	3629.46	-0.678394	0.131915	-5.14268	2.70853e-07	8.30768e-06
Capn5	6737.15	-0.469112	0.0912621	-5.14028	2.74333e-07	8.38286e-06
Igf2bp3	1846.15	-0.683247	0.132971	-5.13832	2.77199e-07	8.45457e-06
Eef1a1	361830	-0.602158	0.117208	-5.13753	2.78377e-07	8.47464e-06
Rhoa	22814.8	-0.408771	0.0796629	-5.13126	2.87803e-07	8.72894e-06
Ubl4	1297.1	0.47063	0.0917766	5.128	2.92842e-07	8.86528e-06
AI467606	977.731	-0.946034	0.184761	-5.12031	3.05029e-07	9.18302e-06
Fads1	9674.35	-0.518711	0.10133	-5.11902	3.0712e-07	9.21191e-06
Tmed5	4423.94	-0.454103	0.0888846	-5.10891	3.24029e-07	9.70122e-06
Adam9	10779.7	-0.426657	0.0836019	-5.10344	3.33536e-07	9.93107e-06
Iba57	968.424	-0.48548	0.0952309	-5.09793	3.43395e-07	1.0206e-05
Eif1b	920.716	-0.552786	0.108528	-5.0935	3.51522e-07	1.03718e-05
Tmx2	2737.64	-0.371391	0.0729514	-5.09093	3.56303e-07	1.04939e-05
Vhl	1771.64	-0.613636	0.120719	-5.08318	3.71162e-07	1.09118e-05
Slc25a13	1653.22	-0.676767	0.133204	-5.08067	3.76098e-07	1.1037e-05
Aprt	8605.78	-0.570328	0.112413	-5.0735	3.90564e-07	1.13999e-05
Me2	3778.94	-0.765288	0.150885	-5.07199	3.93676e-07	1.14701e-05
Tcp1	14295.6	-0.431177	0.0850608	-5.06905	3.99816e-07	1.16282e-05
Zbtb39	896.488	0.554493	0.109552	5.06147	4.16034e-07	1.20783e-05
Kdm4b	2367.44	-0.557927	0.110356	-5.0557	4.28806e-07	1.2427e-05
Znhit1	1544.89	-0.507716	0.100781	-5.03783	4.70835e-07	1.35247e-05
Prrx2	741.803	0.85762	0.170329	5.03509	4.77624e-07	1.36955e-05
Nudt21	4525.55	-0.520203	0.103605	-5.02101	5.14011e-07	1.46872e-05
Sat1	2348.83	0.768988	0.153237	5.01829	5.21329e-07	1.48702e-05
Doc2g	753.88	0.609869	0.121605	5.01517	5.29859e-07	1.50871e-05
Dalrd3	1924.41	0.334285	0.0667624	5.00708	5.5261e-07	1.56528e-05
Zfp251	640.997	0.649404	0.129903	4.99914	5.75869e-07	1.62551e-05
Ggta1	3218.95	-0.590809	0.118255	-4.99605	5.85172e-07	1.64891e-05
Hmgcr	6803.48	-0.641404	0.128412	-4.99488	5.88714e-07	1.65602e-05
Smim14	3485.95	-0.768443	0.153883	-4.99367	5.92427e-07	1.6636e-05
Taf1a	906.855	0.500345	0.100343	4.98633	6.15373e-07	1.71914e-05
Irak1	4447.44	0.52753	0.10597	4.97809	6.42134e-07	1.78777e-05
Atp2c1	4648.33	-0.339981	0.0683073	-4.97724	6.44986e-07	1.79264e-05
Tnfaip8	2717.89	-0.691437	0.138931	-4.97685	6.46282e-07	1.79319e-05
Slc43a2	1446.48	0.792691	0.15939	4.97328	6.58311e-07	1.82036e-05
Aldh9a1	5217.39	-0.712142	0.143454	-4.96425	6.89667e-07	1.8942e-05
Dusp4	2749.86	0.959578	0.193376	4.96224	6.96857e-07	1.90431e-05
Rab20	289.685	0.929613	0.187332	4.96238	6.96331e-07	1.90431e-05
Itgb1	30040.2	-0.412108	0.0830487	-4.96225	6.96821e-07	1.90431e-05
Gpkow	1908.92	0.344274	0.0694973	4.95377	7.27877e-07	1.98575e-05
Rnf19b	2785.47	0.887968	0.179515	4.94649	7.5564e-07	2.05805e-05
Ogfod3	334.287	-0.628504	0.127166	-4.94241	7.71628e-07	2.09458e-05
Ppp1cb	7737.3	-0.453958	0.0918854	-4.94048	7.79298e-07	2.11188e-05
Erp44	1787.83	-0.446029	0.0903239	-4.93811	7.88852e-07	2.13422e-05
Myadm	7909.95	-0.465557	0.094428	-4.93028	8.21106e-07	2.21509e-05
Tomm20	7891.62	-0.418454	0.0848758	-4.9302	8.21462e-07	2.21509e-05
Zcchc2	2152.54	0.553779	0.112397	4.92699	8.35074e-07	2.24807e-05
Triobp	3817.85	-0.445065	0.0904404	-4.92108	8.60671e-07	2.30935e-05
Pfkp	1980.11	-0.906691	0.184567	-4.91252	8.99137e-07	2.40859e-05
Gm14295	707.055	-0.700457	0.142667	-4.90972	9.12048e-07	2.43517e-05
Elp3	1979.66	-0.423846	0.0863255	-4.90986	9.11437e-07	2.43517e-05
1700094D03Rik	317.2	0.795926	0.162227	4.90626	9.283e-07	2.4745e-05
Ss18	4107.42	-0.237625	0.0484423	-4.90533	9.32703e-07	2.48218e-05
Mbnl1	6145.04	0.621965	0.126911	4.90079	9.54523e-07	2.53197e-05
Echs1	2529.24	-0.67541	0.137887	-4.89829	9.66743e-07	2.56022e-05
Gm17821	1733.78	0.693751	0.141647	4.89775	9.6941e-07	2.56154e-05
D17Wsu92e	9301.98	-0.301861	0.061635	-4.89755	9.70386e-07	2.56154e-05
Prmt7	3341.28	-0.417726	0.0853011	-4.89708	9.72727e-07	2.56356e-05
Phf19	1145.29	0.885236	0.180819	4.8957	9.79557e-07	2.57323e-05
Cbfb	7671.44	-0.30938	0.0631941	-4.89571	9.79523e-07	2.57323e-05
Rgl3	1211.7	-0.575688	0.117799	-4.88704	1.02362e-06	2.68033e-05
Hiatl1	2330.48	-0.387743	0.079386	-4.88427	1.0381e-06	2.7139e-05
Foxc1	185.943	0.808987	0.165652	4.88366	1.04134e-06	2.71484e-05
Tmem176a	3519.99	0.950899	0.194865	4.87977	1.06208e-06	2.76328e-05
Srsf11	7281.89	0.349892	0.0719679	4.86179	1.16332e-06	3.00269e-05
Wdr83	1272.02	0.858869	0.1772	4.84689	1.25415e-06	3.22691e-05
Ifnar1	3551.18	0.298355	0.0615631	4.84633	1.25766e-06	3.23083e-05
Tmsb10	40939.6	-0.788912	0.162842	-4.84466	1.26828e-06	3.24788e-05
Ywhae	26384.1	-0.446887	0.0922416	-4.84475	1.26774e-06	3.24788e-05
Eif4g3	1597.99	0.948	0.195724	4.84355	1.27539e-06	3.26096e-05
Plac8	10111.7	-0.771975	0.159396	-4.84312	1.27814e-06	3.26286e-05
Dock4	1314.84	0.613006	0.126668	4.83946	1.30191e-06	3.31316e-05
Sgsm3	1767.63	0.776281	0.1604	4.83967	1.30056e-06	3.31316e-05
Gdi2	10231.3	-0.338817	0.070057	-4.8363	1.32281e-06	3.36109e-05
Sh3glb1	11501	-0.255678	0.0528756	-4.83546	1.32838e-06	3.36999e-05
Rps6kb2	1796.78	0.488254	0.101101	4.82939	1.36952e-06	3.45819e-05
Nsun2	9574.18	-0.394956	0.0817951	-4.82861	1.37493e-06	3.46111e-05
Derl1	3861.35	-0.418081	0.0865993	-4.82777	1.38072e-06	3.47035e-05
Tmed7	6216.89	-0.486788	0.100874	-4.8257	1.39511e-06	3.5011e-05
Tmed10	5188.53	-0.480725	0.0997607	-4.81879	1.44434e-06	3.61908e-05
Dixdc1	1262.88	-0.551977	0.11457	-4.81781	1.45145e-06	3.63129e-05
Hif1a	11392.2	-0.850309	0.176596	-4.81498	1.47212e-06	3.67736e-05
Glod4	1829.74	-0.604248	0.125513	-4.81422	1.47777e-06	3.68582e-05
Calm1	28819.4	-0.358965	0.074578	-4.81329	1.48469e-06	3.69444e-05
Polr1c	2685.62	-0.484748	0.100713	-4.81314	1.48576e-06	3.69444e-05
Ppia	36514.2	-0.491207	0.102083	-4.81186	1.49531e-06	3.71251e-05
Tnfrsf11a	447.937	0.851991	0.177278	4.80595	1.54019e-06	3.81812e-05
Pcbp2	10572.9	-0.258961	0.0539013	-4.80436	1.5525e-06	3.84279e-05
Casp3	5373.55	-0.468626	0.0975529	-4.80382	1.5567e-06	3.84733e-05
Rbck1	5429.94	0.288882	0.0601555	4.80225	1.56892e-06	3.87166e-05
Rnft1	1639.3	-0.411184	0.0856411	-4.80124	1.57683e-06	3.88531e-05
Ccni	8696.07	-0.517884	0.107882	-4.80046	1.58302e-06	3.89465e-05
Fam43a	2172.86	0.879466	0.183318	4.79749	1.60665e-06	3.94683e-05
Efna1	1165.08	-0.884435	0.184488	-4.794	1.63489e-06	4.00413e-05
Chn1	323.916	-0.889565	0.185641	-4.79186	1.65241e-06	4.04096e-05
Xpo1	8084.3	-0.356168	0.074364	-4.78952	1.67183e-06	4.08233e-05
Fam189a2	540.675	0.813046	0.169874	4.78617	1.69992e-06	4.14471e-05
Tfe3	2788.65	0.556774	0.116367	4.78464	1.71294e-06	4.17021e-05
Parp14	3875.17	0.985499	0.205986	4.78429	1.71592e-06	4.17122e-05
Rad21	12123	-0.291018	0.060833	-4.78388	1.71946e-06	4.17361e-05
Fam63b	2243.55	-0.481405	0.100648	-4.78307	1.72638e-06	4.18416e-05
Kbtbd11	4237.17	-0.86763	0.18148	-4.78085	1.74555e-06	4.22433e-05
Pole2	539.718	-0.541511	0.113322	-4.7785	1.76612e-06	4.25514e-05
Afg3l2	6945.15	-0.73846	0.154593	-4.77681	1.78094e-06	4.28452e-05
Gale	1038.16	-0.765838	0.160364	-4.77563	1.79146e-06	4.29712e-05
Khnyn	1655.4	-0.652707	0.136947	-4.76613	1.87798e-06	4.49144e-05
Acsf3	660.55	-0.819691	0.172051	-4.76424	1.89566e-06	4.52706e-05
Ddit4	1960.49	-0.951815	0.199991	-4.75928	1.94281e-06	4.63288e-05
Jmjd6	2672.44	-0.526799	0.110896	-4.7504	2.03014e-06	4.82698e-05
Rpsa	72324.6	-0.591692	0.124703	-4.7448	2.08713e-06	4.94806e-05
Ier5	4666.63	0.542354	0.114339	4.74339	2.10169e-06	4.97532e-05
Cope	5318.28	-0.416694	0.0879144	-4.73977	2.1396e-06	5.03579e-05
Sypl	3011.73	-0.282654	0.0596808	-4.73609	2.17885e-06	5.12077e-05
Wrb	1754.84	-0.376285	0.0795535	-4.72996	2.24564e-06	5.26255e-05
Hoxb4	582.195	0.710047	0.150157	4.72869	2.25973e-06	5.28037e-05
Chmp6	2342.62	-0.631942	0.133638	-4.72874	2.25914e-06	5.28037e-05
Cish	1008.46	0.704862	0.149318	4.72054	2.35217e-06	5.48345e-05
Dgkd	5482.35	0.378721	0.0802301	4.72044	2.35337e-06	5.48345e-05
Zmpste24	1478.12	-0.594108	0.126057	-4.71302	2.44069e-06	5.66262e-05
Sdc4	9890.85	-0.474339	0.100728	-4.70912	2.48786e-06	5.76384e-05
Por	6936.4	-0.407296	0.0865287	-4.70706	2.51311e-06	5.80583e-05
Eif3h	10484	-0.520844	0.110772	-4.70196	2.57672e-06	5.91918e-05
Pcid2	2230.07	-0.406849	0.0866956	-4.69284	2.69442e-06	6.16448e-05
Slc20a2	5514.83	-0.480306	0.102349	-4.6928	2.69485e-06	6.16448e-05
Reep5	5251.62	-0.508704	0.108503	-4.68839	2.75363e-06	6.28129e-05
Ccdc22	1003.23	0.5229	0.111613	4.68494	2.80041e-06	6.37905e-05
Paip2	3714.83	-0.430212	0.0919711	-4.67768	2.90133e-06	6.59972e-05
Iffo1	535.217	0.812709	0.173754	4.67735	2.90606e-06	6.60126e-05
Tfeb	767.718	0.867228	0.18545	4.67634	2.92042e-06	6.62463e-05
Stard4	2371.76	-0.88151	0.188516	-4.67605	2.92449e-06	6.62464e-05
Pde5a	538.054	-0.637474	0.136425	-4.67271	2.97244e-06	6.72391e-05
Hoxa5	209.672	0.925592	0.198466	4.66373	3.10536e-06	6.99883e-05
Rnf123	2277.22	0.409217	0.0877399	4.66398	3.10158e-06	6.99883e-05
Kansl1l	544.761	0.731233	0.156848	4.66204	3.13093e-06	7.03357e-05
Spire2	2821.01	-0.432261	0.0927351	-4.66125	3.14297e-06	7.04121e-05
Dad1	1953.88	-0.376229	0.0807616	-4.65851	3.18499e-06	7.11576e-05
Asb1	1142.89	0.636603	0.136737	4.65568	3.22906e-06	7.18465e-05
Bre	1354.86	-0.338467	0.0728192	-4.64804	3.35096e-06	7.44571e-05
Rbm43	646.762	0.763533	0.164286	4.64758	3.35853e-06	7.45238e-05
Haus1	694.269	-0.586764	0.126376	-4.64298	3.43412e-06	7.59939e-05
Otud5	4172.28	0.383361	0.0826293	4.63953	3.49204e-06	7.71708e-05
Nrp2	2919.8	0.675839	0.145718	4.638	3.51794e-06	7.76379e-05
Ccdc111	700.808	-0.480136	0.103539	-4.63723	3.53104e-06	7.78215e-05
Arcn1	11424.2	-0.25551	0.0551355	-4.63423	3.58273e-06	7.88539e-05
Acat1	3384.07	-0.607603	0.131301	-4.62755	3.70011e-06	8.12179e-05
Matn2	911.536	0.575559	0.124496	4.6231	3.78053e-06	8.27435e-05
Traf1	1259.84	0.987586	0.213634	4.62279	3.78607e-06	8.27435e-05
Krt19	70270.6	-0.914842	0.197907	-4.62258	3.78993e-06	8.27435e-05
Ostc	2730.07	-0.489934	0.105978	-4.62296	3.7831e-06	8.27435e-05
Bri3bp	2981.17	-0.391433	0.0847243	-4.62008	3.83583e-06	8.35217e-05
Scrn3	374.942	-0.629931	0.136448	-4.61663	3.90029e-06	8.48117e-05
Tha1	227.727	0.811585	0.176003	4.61121	4.00331e-06	8.69359e-05
Ddost	6391.41	-0.486844	0.105609	-4.60986	4.02949e-06	8.72716e-05
C030046E11Rik	1432.59	0.481211	0.104482	4.60566	4.11153e-06	8.86948e-05
Igf2bp2	4138.07	-0.452391	0.0982239	-4.60571	4.11061e-06	8.86948e-05
Araf	2697.67	0.461619	0.100255	4.60445	4.13561e-06	8.90962e-05
Tmem168	2327.78	-0.376883	0.0819834	-4.59707	4.28483e-06	9.18761e-05
Gon4l	2209.62	0.481871	0.104848	4.59589	4.30915e-06	9.22249e-05
Kitl	3303.05	-0.769617	0.167705	-4.5891	4.45168e-06	9.49013e-05
Zmat2	2312.27	-0.51445	0.112157	-4.58688	4.49912e-06	9.5662e-05
Adam10	14436.7	-0.470467	0.102582	-4.58626	4.51254e-06	9.58224e-05
Tmem176b	9351.24	0.965443	0.211157	4.57214	4.82758e-06	0.00010198
Zfp362	472.611	0.694853	0.152017	4.57089	4.85666e-06	0.000102462
Ppig	3824.34	-0.275166	0.0602545	-4.56673	4.95401e-06	0.000104183
Rpl4	71851.3	-0.432673	0.0947944	-4.56432	5.01105e-06	0.000105174
Taz	1276.3	0.560735	0.122988	4.55925	5.13359e-06	0.000107331
Ywhah	16090.8	-0.363555	0.0798969	-4.5503	5.35698e-06	0.000111572
Acot7	5056.26	-0.419305	0.0922176	-4.54691	5.444e-06	0.000113095
Ppm1a	4149.77	-0.341814	0.0751732	-4.54702	5.44117e-06	0.000113095
Lmbr1	950.619	-0.431963	0.0950091	-4.54655	5.45336e-06	0.000113145
Amigo3	187.519	0.744202	0.16372	4.54558	5.47836e-06	0.000113519
2810004N23Rik	2483.92	-0.489174	0.107667	-4.5434	5.53529e-06	0.000114553
Ywhaz	28311.5	-0.312323	0.0688146	-4.53861	5.66254e-06	0.000116889
Btbd11	1551.99	0.990446	0.218386	4.5353	5.75227e-06	0.000117898
Tmem97	1968.6	-0.609634	0.134423	-4.5352	5.75484e-06	0.000117898
Pafah1b2	6228.43	-0.287822	0.0634597	-4.53551	5.74652e-06	0.000117898
Ngly1	1002.44	-0.531699	0.117298	-4.53289	5.81822e-06	0.000119047
Tm7sf2	605.531	-0.800016	0.176668	-4.52834	5.94475e-06	0.000121331
Cpt2	1407.25	-0.482965	0.106754	-4.52411	6.06488e-06	0.000123464
Nkain1	2937.66	0.328073	0.0725321	4.52315	6.09274e-06	0.000123731
Golga7	4510.84	-0.315424	0.0702626	-4.48922	7.14849e-06	0.000144093
Eif2b5	3271.37	-0.333231	0.0742747	-4.48646	7.24149e-06	0.000145788
Hmgcs1	8415.56	-0.716177	0.159834	-4.48076	7.43791e-06	0.000149373
Vps26b	4074.84	-0.304028	0.0679515	-4.47419	7.67022e-06	0.000153282
Ap3s1	2914.3	-0.47878	0.107195	-4.46645	7.95295e-06	0.000157963
Sytl2	3762.11	-0.822946	0.184282	-4.4657	7.98083e-06	0.000158131
Crlf2	1114.24	0.421811	0.0944554	4.46571	7.98031e-06	0.000158131
Ankrd54	1420.28	0.411906	0.0922624	4.46451	8.02532e-06	0.000158534
Parm1	2369.19	-0.635333	0.142327	-4.4639	8.04799e-06	0.00015869
2810403A07Rik	5805.16	0.512549	0.114846	4.46292	8.08494e-06	0.000159033
Etaa1	878.15	-0.415868	0.0932004	-4.46209	8.11642e-06	0.00015946
Vkorc1l1	942.164	-0.461627	0.103497	-4.4603	8.18447e-06	0.00016041
Zfand6	2191.03	-0.394305	0.0884258	-4.45916	8.22797e-06	0.000161068
Pip4k2a	1898.23	-0.524002	0.117542	-4.45798	8.27367e-06	0.000161769
Zfp275	1549.46	0.504271	0.113161	4.45623	8.3415e-06	0.000162704
Nsa2	6767.13	-0.372236	0.0836305	-4.45096	8.54873e-06	0.000166348
Socs6	3326.89	-0.448617	0.100822	-4.44961	8.60261e-06	0.000167196
Cs	8485.22	-0.21301	0.0478924	-4.44768	8.68032e-06	0.00016814
Kdm3a	4623.75	-0.434302	0.0976478	-4.44763	8.68211e-06	0.00016814
Gprasp1	763.522	0.620046	0.13942	4.44733	8.6946e-06	0.000168182
Wfs1	1627.47	-0.614637	0.138302	-4.44417	8.82314e-06	0.000170264
Sacm1l	3609.48	-0.35956	0.0809371	-4.44246	8.89375e-06	0.00017122
A230046K03Rik	2015.4	-0.253149	0.0569947	-4.44162	8.9284e-06	0.000171482
Col4a1	23670.8	-0.394652	0.0888495	-4.44181	8.92067e-06	0.000171482
Micu1	2614.89	-0.429609	0.0967797	-4.43904	9.03621e-06	0.000172987
Bin1	3900.32	-0.46765	0.105381	-4.43771	9.09193e-06	0.000173803
Pikfyve	1070.01	0.550147	0.123996	4.43681	9.13002e-06	0.000174122
Tram1	3469.2	-0.465262	0.10505	-4.42896	9.46875e-06	0.000179951
Tkt	17936.5	-0.52629	0.118889	-4.42674	9.56665e-06	0.000181388
Prdm15	1025.13	0.452506	0.102216	4.42696	9.55693e-06	0.000181388
Ncaph2	8974.3	-0.353799	0.080007	-4.42211	9.7743e-06	0.00018468
Lpgat1	8088.65	-0.524006	0.118513	-4.42151	9.80134e-06	0.000184976
Pgm1	2253.46	-0.403725	0.0913319	-4.42042	9.85113e-06	0.000185519
Slc25a51	2791.85	-0.334319	0.0756314	-4.42038	9.8529e-06	0.000185519
Med12	4941.82	0.661166	0.149609	4.41929	9.90269e-06	0.000186241
Zdhhc1	719.331	0.59005	0.133558	4.41792	9.96543e-06	0.000187205
Atf3	1624.62	0.784942	0.177894	4.41242	1.0222e-05	0.000191777
Zc3h11a	7330.68	0.423641	0.09627	4.40055	1.07976e-05	0.000201906
2020-09-11	8037.21	-0.419709	0.0953833	-4.40023	1.08134e-05	0.00020197
Mrps27	1025.89	-0.356449	0.0812637	-4.38632	1.15282e-05	0.000214583
2700081O15Rik	7675.63	0.49836	0.113648	4.38514	1.15913e-05	0.000215512
Ier3ip1	1708.97	-0.580741	0.132495	-4.38311	1.16996e-05	0.000217276
Malt1	901.209	0.537262	0.122679	4.37943	1.18992e-05	0.000220229
Bbs7	488.929	0.668622	0.152696	4.37879	1.1934e-05	0.000220623
Aktip	1708.41	-0.606299	0.138563	-4.37562	1.21087e-05	0.000223287
Olfml2b	2053.58	0.449629	0.102773	4.37499	1.21437e-05	0.000223287
Urb1	1364.49	0.473202	0.108141	4.37579	1.20995e-05	0.000223287
Leprot	3477.1	-0.416272	0.09522	-4.37169	1.23288e-05	0.000226126
Vsig1	11108.3	-0.590802	0.135157	-4.37123	1.2355e-05	0.000226351
Mrpl50	1892.66	-0.610822	0.139965	-4.36411	1.27643e-05	0.000232802
Med14	2877.53	0.547555	0.12548	4.36367	1.27898e-05	0.000233007
Cnih	3042.12	-0.503549	0.115437	-4.36209	1.28824e-05	0.000234242
Phf15	4109.96	0.479442	0.110024	4.35762	1.31487e-05	0.000238744
Pfdn1	2669.6	-0.429962	0.0986987	-4.3563	1.32277e-05	0.00023991
Tusc3	2674.02	-0.598893	0.137511	-4.35523	1.32929e-05	0.000240557
Ndfip2	1893.35	-0.481072	0.110454	-4.35541	1.32819e-05	0.000240557
Stx11	616.8	0.955614	0.219514	4.35332	1.3409e-05	0.00024212
Cdh1	37169.6	-0.731234	0.168229	-4.34665	1.38234e-05	0.000248502
Pdxp	312.62	-0.904021	0.208153	-4.34307	1.40507e-05	0.000252031
Basp1	10656.5	-0.602267	0.138882	-4.33652	1.44755e-05	0.000258796
Odc1	13683.4	-0.379802	0.0875878	-4.33624	1.44939e-05	0.000258841
Scoc	2447.19	0.523768	0.120934	4.33102	1.48418e-05	0.000264184
Extl3	2486	0.386268	0.0892257	4.32911	1.49712e-05	0.000266196
Afg3l1	5289.5	-0.405905	0.0937854	-4.32802	1.50453e-05	0.000267223
Atp6ap2	2355.12	0.598779	0.138428	4.32556	1.52145e-05	0.000269639
Stom	10014.8	-0.587128	0.135764	-4.32463	1.52787e-05	0.000270483
Mtmr9	1571.19	-0.396827	0.0919143	-4.31736	1.57907e-05	0.000279243
Supt3	901.006	-0.465257	0.107779	-4.31677	1.58329e-05	0.000279685
Fam96a	1884.94	-0.560502	0.129896	-4.31501	1.59598e-05	0.000281318
Trpm6	2543.07	0.859618	0.199239	4.3145	1.59966e-05	0.00028166
Aimp2	2421.47	-0.543048	0.125905	-4.31316	1.60939e-05	0.000283068
Cct6a	8581.06	-0.32333	0.0749723	-4.31266	1.61301e-05	0.000283399
Mzt1	1472.54	-0.561469	0.130313	-4.30863	1.64271e-05	0.000288306
Ube2d2a	7869.76	-0.265713	0.0616853	-4.30756	1.65069e-05	0.000289394
Ube2q2	2086.6	-0.302891	0.0703717	-4.30416	1.67621e-05	0.000293237
Insig2	1570.22	-0.676718	0.157249	-4.30348	1.68136e-05	0.000293494
Yipf5	1955.98	-0.477194	0.110879	-4.30372	1.67953e-05	0.000293494
Msln	12903.7	-0.436958	0.101562	-4.30238	1.68972e-05	0.000294337
Ankrd23	262.814	0.881591	0.204948	4.30154	1.69615e-05	0.000294885
Gar1	2177.34	0.389451	0.0905623	4.30036	1.70518e-05	0.000296079
Tpt1	69175.5	-0.601553	0.139923	-4.29915	1.71451e-05	0.000297382
Ccng2	3217.53	-0.552686	0.128602	-4.29763	1.7263e-05	0.000298791
Mat2b	2775.71	-0.467508	0.108877	-4.2939	1.75559e-05	0.000302895
Rrp12	4156.99	0.460134	0.10716	4.29392	1.75546e-05	0.000302895
Cat	4629.21	-0.628748	0.14655	-4.29034	1.784e-05	0.000307432
Sestd1	2201.37	0.305629	0.0712598	4.28894	1.79525e-05	0.000308756
Sra1	1823.68	-0.463581	0.108116	-4.2878	1.80452e-05	0.000310023
Wdr75	2503.73	0.267204	0.0623226	4.28743	1.80754e-05	0.000310216
Matr3	8798.53	-0.256438	0.0598284	-4.28622	1.81737e-05	0.000311574
Fdx1	955.633	-0.667738	0.155849	-4.28453	1.83129e-05	0.00031363
Wdfy1	776.469	0.850849	0.198652	4.28312	1.84293e-05	0.000315293
Nip7	2421.5	-0.389163	0.0908943	-4.28149	1.85648e-05	0.000317277
Fam178a	4900.02	0.389107	0.0909598	4.2778	1.88754e-05	0.000322247
Phf10	2416.11	-0.477593	0.111706	-4.27545	1.90749e-05	0.000325311
Eif3e	4674.83	-0.441157	0.103294	-4.27091	1.94681e-05	0.000331671
Rad51b	293.676	-0.97298	0.227861	-4.27005	1.95428e-05	0.000332535
Rer1	3130.91	-0.42984	0.100668	-4.26986	1.95597e-05	0.000332535
Mtmr1	1038.3	0.751686	0.17632	4.26319	2.01525e-05	0.000341544
9530068E07Rik	8982.39	-0.352102	0.0826327	-4.26104	2.03476e-05	0.000344134
Mthfr	1285.91	0.555003	0.130314	4.25898	2.05363e-05	0.000346965
Slc25a22	1757.48	0.369243	0.0867036	4.25868	2.05641e-05	0.000347074
Eif4ebp1	4752.78	-0.556748	0.130816	-4.25597	2.08149e-05	0.000350944
Mecp2	2479.01	0.55233	0.129977	4.24943	2.14311e-05	0.000360587
Ptpn14	3065.35	0.662953	0.156046	4.24843	2.15269e-05	0.000361826
Tango6	1720.47	-0.387906	0.0913863	-4.24469	2.18898e-05	0.000366469
Cast	7511.93	-0.352085	0.0829717	-4.24344	2.20121e-05	0.000368081
Elmo3	264.683	0.838016	0.197912	4.23428	2.29288e-05	0.000382624
Ergic1	6936.64	-0.186931	0.0441742	-4.23167	2.31965e-05	0.000386299
2900097C17Rik	10621.4	0.290325	0.0687184	4.22484	2.39106e-05	0.000396167
Arfgap1	2726.08	0.335941	0.0795511	4.22296	2.41114e-05	0.000398827
Chmp1a	5674.07	-0.517073	0.122469	-4.22208	2.42063e-05	0.000399846
Msrb2	163.279	-0.894453	0.211911	-4.2209	2.43331e-05	0.000401533
Orc1	433.498	-0.448018	0.106251	-4.21661	2.48008e-05	0.000408836
Srd5a1	1880.59	-0.65617	0.155638	-4.21601	2.48664e-05	0.000409503
Plat	3817.02	-0.928	0.220232	-4.21375	2.51168e-05	0.00041321
Apex2	559.231	0.492161	0.117005	4.20632	2.59563e-05	0.000425731
Cep110	3715.64	0.427712	0.101703	4.2055	2.605e-05	0.000426409
Rgl1	2422.45	0.753948	0.179299	4.20497	2.61118e-05	0.00042699
Lpin1	685.663	-0.706824	0.168118	-4.20433	2.61856e-05	0.000427769
Inpp1	318.442	0.849036	0.202011	4.20291	2.63509e-05	0.000430037
Pkn1	4487.88	0.765767	0.182241	4.20195	2.64621e-05	0.000430712
Slc25a28	2865.67	0.393531	0.0936561	4.20187	2.64716e-05	0.000430712
Cox4i1	8978.96	-0.579787	0.138105	-4.19815	2.69105e-05	0.000437321
1200011I18Rik	1385.11	-0.317112	0.0755393	-4.19797	2.69319e-05	0.000437321
Api5	7557.75	-0.189478	0.0451519	-4.19645	2.71125e-05	0.000439385
Tpm4	25398.8	-0.373525	0.0890651	-4.19384	2.74266e-05	0.000444033
C1d	1076.66	-0.563965	0.134483	-4.19356	2.74606e-05	0.000444141
Lrch1	614.312	0.499457	0.119139	4.19223	2.7623e-05	0.000446325
Cmtm4	11606.9	-0.552001	0.131704	-4.19123	2.77452e-05	0.000447856
Nfix	4492.21	0.577462	0.137787	4.19096	2.77772e-05	0.000447928
Rpl7l1	3862.09	-0.281019	0.0670672	-4.19012	2.78812e-05	0.00044916
AI314180	5578.98	-0.255333	0.0609727	-4.18766	2.81842e-05	0.000453593
Hpcal1	3665.84	-0.428178	0.102303	-4.18539	2.84679e-05	0.000456804
St6galnac4	698.299	0.939588	0.224544	4.18443	2.85884e-05	0.000458287
Ube2o	2839.29	-0.374492	0.0895555	-4.18167	2.89372e-05	0.000463423
Rplp0	93357	-0.48262	0.115515	-4.17799	2.94091e-05	0.000470517
Psmd7	6462.18	-0.466285	0.11163	-4.17704	2.95326e-05	0.000472029
Mef2d	4611.27	0.523167	0.125257	4.17674	2.95711e-05	0.00047218
Rab8a	4692.65	-0.413084	0.0991507	-4.16622	3.09693e-05	0.000492574
Fzd6	1896.06	-0.423286	0.101751	-4.16002	3.18219e-05	0.000504166
Dync1li2	8626.14	-0.389739	0.093758	-4.15686	3.22657e-05	0.000509711
Anp32a	6705.88	-0.537732	0.129536	-4.15122	3.30704e-05	0.000521916
Gk5	112.965	-0.884254	0.213123	-4.14904	3.33872e-05	0.000526407
Taf1	3072.07	0.407226	0.0981996	4.14692	3.36974e-05	0.000530356
Hcfc1r1	1765.27	-0.546811	0.131997	-4.1426	3.43384e-05	0.000539836
Arf4	7699.78	-0.358276	0.0865138	-4.14125	3.45412e-05	0.000541455
Ncbp2	1946.98	-0.263778	0.0636919	-4.14147	3.45094e-05	0.000541455
Kdelr1	3623.41	-0.373666	0.0902633	-4.13973	3.47716e-05	0.000544543
Arl6ip6	1206.96	-0.332017	0.0802113	-4.13928	3.48405e-05	0.000544574
Etfa	4540.24	-0.483037	0.116703	-4.13902	3.48795e-05	0.000544662
Plekhm3	453.573	0.842484	0.203689	4.13612	3.53221e-05	0.000550975
Cog2	2072.7	-0.389192	0.0941002	-4.13593	3.53514e-05	0.000550975
Bloc1s5	550.126	-0.629916	0.152385	-4.13373	3.56925e-05	0.000554796
Msi2	5625.08	-0.366286	0.0886101	-4.13369	3.56988e-05	0.000554796
Gcsh	1529.05	-0.456264	0.110497	-4.12922	3.64e-05	0.000564616
Zfp488	999.555	0.513129	0.124336	4.12694	3.67627e-05	0.0005697
Enah	2261.31	0.82377	0.199881	4.1213	3.76747e-05	0.000582171
Srp68	4794.55	-0.345643	0.0838803	-4.12067	3.77766e-05	0.000583192
Narf	1868.43	-0.489152	0.118721	-4.12018	3.78578e-05	0.000583892
Brd7	2966.53	-0.372918	0.0905582	-4.11799	3.82186e-05	0.000588899
Srp72	5462.95	-0.2867	0.0696989	-4.11341	3.89863e-05	0.000599012
Rps10	23270.9	-0.487917	0.118639	-4.11261	3.91205e-05	0.000599958
Txlng	506.756	0.418309	0.101732	4.11186	3.92487e-05	0.000601358
A130077B15Rik	1112.97	0.536775	0.130594	4.11027	3.95191e-05	0.000603878
Polr3e	1752.03	0.335606	0.0816512	4.11024	3.95244e-05	0.000603878
Stk40	2223.5	0.39498	0.0960889	4.11057	3.94676e-05	0.000603878
Carhsp1	4004.31	-0.290489	0.0706821	-4.1098	3.96001e-05	0.000604468
Mif4gd	1587.81	-0.333431	0.0811966	-4.10647	4.01755e-05	0.000612676
Nmt1	3866.49	-0.309455	0.0753965	-4.10437	4.05415e-05	0.000617679
Slc26a2	4742.91	-0.951267	0.231894	-4.10216	4.09313e-05	0.000622454
Mapre1	7295.42	-0.1741	0.0424602	-4.1003	4.12608e-05	0.000626879
AI661453	2180.83	-0.680452	0.166047	-4.09794	4.16838e-05	0.000632127
Cyb5	3541.13	-0.642851	0.156909	-4.09697	4.18598e-05	0.000634205
Brf2	595.385	-0.430661	0.105183	-4.09441	4.23243e-05	0.000639059
Setdb1	4688.86	0.398704	0.0973792	4.09434	4.23371e-05	0.000639059
Ubtd1	1101.58	0.517439	0.12651	4.09011	4.31173e-05	0.000650234
Rlim	4314.01	0.304734	0.0745865	4.08564	4.39555e-05	0.000662261
Nap1l4	3725.61	-0.283958	0.0696376	-4.07765	4.54927e-05	0.000682893
Foxo1	1738.26	0.478663	0.117481	4.07438	4.61371e-05	0.000690657
Mettl9	2676.65	-0.490197	0.120308	-4.07453	4.6108e-05	0.000690657
Arpc3	4705.32	-0.37647	0.0924211	-4.07342	4.63285e-05	0.000692886
Gatad1	4310.45	-0.253266	0.0621876	-4.07262	4.64876e-05	0.000694627
Utp14a	1099.03	0.428609	0.105297	4.07046	4.69209e-05	0.000700459
Rpl22	7654.86	-0.431035	0.106016	-4.06575	4.78778e-05	0.000713436
Anxa8	8289.8	-0.458924	0.113002	-4.06119	4.88237e-05	0.00072356
Cc2d1a	4467.1	0.703327	0.173265	4.05925	4.92296e-05	0.000728911
Nsmce1	1033.34	-0.59519	0.146637	-4.05894	4.92964e-05	0.000729237
Lime1	1460.12	0.532706	0.131277	4.05787	4.95224e-05	0.000731916
Gnas	30973.2	-0.319616	0.0788022	-4.05593	4.99345e-05	0.000737338
Arhgef2	10716	0.317975	0.0784366	4.05392	5.03673e-05	0.000743054
Phf17	1627.34	0.313611	0.07738	4.05288	5.05917e-05	0.00074569
Fah	1506.41	-0.66196	0.163434	-4.05031	5.11497e-05	0.000752552
Cfl2	3191.62	-0.307043	0.0758066	-4.05034	5.11426e-05	0.000752552
4632415K11Rik	844.312	-0.541331	0.133736	-4.04774	5.17135e-05	0.000760161
0610007P14Rik	1065.06	-0.591265	0.146113	-4.04662	5.19614e-05	0.000763116
Zfp422	973.014	0.689784	0.170554	4.04438	5.24614e-05	0.000769765
Tnpo2	14423.2	0.656889	0.162485	4.04276	5.28247e-05	0.000774397
Ywhab	12404.7	-0.283114	0.0700448	-4.04189	5.30218e-05	0.00077589
Bcam	1746.94	0.981711	0.242981	4.04027	5.33891e-05	0.000779863
Cirh1a	4125.14	-0.252895	0.0625916	-4.0404	5.33594e-05	0.000779863
Spef1	519.213	0.675453	0.167345	4.0363	5.43009e-05	0.000791762
Uba7	2530.26	0.756258	0.187436	4.03476	5.46579e-05	0.000795544
Rfwd3	7395.79	-0.370442	0.0918531	-4.03298	5.50738e-05	0.000800881
Wipi1	914.358	-0.445214	0.110416	-4.03214	5.52719e-05	0.000803045
Epb4.1l2	5568.28	-0.32656	0.0809974	-4.03174	5.53661e-05	0.000803697
Tbc1d25	942.368	0.558334	0.138546	4.02995	5.57882e-05	0.000808384
Cfdp1	3791.36	-0.410827	0.101953	-4.02959	5.58741e-05	0.000808907
Map3k14	1100.7	0.551497	0.136904	4.02834	5.61718e-05	0.000812496
Rpl3	40972.8	-0.403694	0.100288	-4.02533	5.68954e-05	0.000821503
Zfp704	2379.27	0.76314	0.189811	4.02053	5.80677e-05	0.000836946
Unc5b	11174.2	-0.440152	0.109561	-4.01742	5.88385e-05	0.000847306
Tle3	4776.16	0.477165	0.118841	4.01516	5.9406e-05	0.00085451
Rlf	1184.4	-0.561148	0.139854	-4.01238	6.01104e-05	0.000861812
Eri1	3490.62	-0.267725	0.0667382	-4.01156	6.03185e-05	0.000864035
Sh3glb2	4314.87	-0.301854	0.0752605	-4.01079	6.05171e-05	0.000865357
Ncdn	2869.37	0.294786	0.0735353	4.00877	6.10355e-05	0.00087124
Optn	4081.7	-0.378667	0.0944893	-4.00752	6.13605e-05	0.000874347
Map4k4	13857.1	0.311492	0.0777389	4.0069	6.15205e-05	0.000875096
Ostf1	2901.52	-0.660496	0.16486	-4.00641	6.16476e-05	0.000876138
Plek2	1473.14	-0.623736	0.155843	-4.00234	6.2718e-05	0.000889798
Fkbp5	8402.56	-0.474681	0.118599	-4.00239	6.27054e-05	0.000889798
Tmed9	4946.21	-0.316287	0.0790484	-4.00118	6.30262e-05	0.000893392
Tbx15	590.97	0.628167	0.157035	4.00019	6.32923e-05	0.000894133
Pex11c	207.686	-0.590009	0.147501	-4.00004	6.33306e-05	0.000894133
Rft1	412.163	-0.497575	0.124374	-4.00063	6.31738e-05	0.000894133
Cox7a2l	4530.98	-0.497707	0.124466	-3.99873	6.36833e-05	0.000896464
Acap2	2250.48	0.296019	0.0740568	3.99719	6.40989e-05	0.000901536
Hddc2	448.619	-0.713739	0.178579	-3.99677	6.42133e-05	0.000901989
Pdf	1897.25	-0.450313	0.112672	-3.99666	6.42418e-05	0.000901989
Vasn	521.877	0.649234	0.162478	3.99582	6.44705e-05	0.000904419
Dld	4658.72	-0.285096	0.0713527	-3.99558	6.45351e-05	0.000904546
Srcrb4d	105.204	-0.907501	0.22718	-3.99464	6.47936e-05	0.000907389
Pde4dip	10269.7	0.644064	0.161362	3.99142	6.56789e-05	0.000918997
Cdhr2	3773.94	-0.721564	0.180961	-3.98739	6.68032e-05	0.000933926
Col27a1	14476.7	0.762081	0.191198	3.98583	6.72455e-05	0.000939302
Atp8a1	860.576	0.796277	0.199916	3.98305	6.80367e-05	0.000948727
Ppp1r12b	708.367	0.786282	0.197656	3.97804	6.94859e-05	0.000966155
Lasp1	24712.9	-0.406372	0.102175	-3.97722	6.97256e-05	0.000968134
Rbm10	2638.17	0.31316	0.0787471	3.97678	6.98547e-05	0.0009691
Grsf1	4718.39	-0.236899	0.059584	-3.97588	7.01191e-05	0.000971114
Slc1a5	5286.91	0.539935	0.135973	3.97091	7.15987e-05	0.000988455
Tmem242	1067.96	-0.515619	0.129851	-3.97086	7.1614e-05	0.000988455
Sap30l	1306.76	0.407867	0.102835	3.96623	7.30169e-05	0.00100611
Tmem150a	1497.83	0.820282	0.206837	3.96584	7.31381e-05	0.00100693
Tet3	4596.74	0.528474	0.133292	3.9648	7.34579e-05	0.00100882
Pmpcb	2975.46	-0.293994	0.0741474	-3.96499	7.33976e-05	0.00100882
Tes	10382.3	-0.475216	0.119859	-3.96479	7.34614e-05	0.00100882
Ddx52	2285.67	-0.219497	0.0553866	-3.963	7.4015e-05	0.00101517
Orc3	1238.9	-0.301459	0.0760706	-3.96289	7.40481e-05	0.00101517
Cda	748.15	-0.775766	0.195788	-3.96227	7.42408e-05	0.0010161
Dag1	15333.4	-0.428442	0.10815	-3.96154	7.44686e-05	0.00101821
Cables2	2008.11	0.383184	0.0967377	3.96106	7.46174e-05	0.00101869
Leo1	1831.57	-0.31734	0.0801397	-3.95983	7.50031e-05	0.00102161
Lman2	9521.47	-0.324021	0.0818281	-3.95978	7.50195e-05	0.00102161
Polr3d	1464.75	0.360609	0.0910625	3.96002	7.49436e-05	0.00102161
Gnai2	20568	-0.302655	0.0764611	-3.95829	7.54885e-05	0.00102481
Socs2	4181.41	0.451135	0.113967	3.95846	7.54332e-05	0.00102481
Rbbp4	6348.05	-0.397353	0.100452	-3.95566	7.63245e-05	0.00103505
Swi5	3959.78	-0.353941	0.0896707	-3.94712	7.90958e-05	0.00106907
Snrnp25	395.654	-0.699954	0.177381	-3.94605	7.94523e-05	0.00107211
Decr1	1221.55	-0.544129	0.137917	-3.94532	7.96937e-05	0.00107448
Osbpl3	5468.96	-0.40172	0.101853	-3.94411	8.00965e-05	0.00107902
Atg10	229.318	-0.576868	0.146369	-3.94119	8.10771e-05	0.00108952
Eif4h	17237.7	-0.275698	0.0700147	-3.93772	8.22585e-05	0.00110176
Rps7	28641.5	-0.523666	0.133069	-3.93529	8.30967e-05	0.00110982
Gas5	8035.9	0.615974	0.15657	3.93417	8.34849e-05	0.00111179
Slc27a3	424.793	0.667489	0.169651	3.93447	8.33788e-05	0.00111179
Rnf7	1734.08	-0.471319	0.119796	-3.93433	8.34283e-05	0.00111179
Map4k3	2808.1	0.442737	0.112735	3.92723	8.59293e-05	0.00114154
Lpcat3	4934.11	-0.522689	0.133119	-3.92647	8.62012e-05	0.00114422
Herc6	716.545	0.858064	0.21866	3.9242	8.70178e-05	0.00115402
Bcl7a	632.724	0.832622	0.212255	3.92273	8.75498e-05	0.00115929
Smim7	3178.2	-0.466693	0.119025	-3.92097	8.81945e-05	0.00116688
Sh2b1	2988.96	0.240857	0.0614347	3.92053	8.83546e-05	0.00116804
Elf2	2883.03	0.289159	0.0737722	3.91962	8.86898e-05	0.00117153
Fam219a	461.3	0.729607	0.186349	3.91528	9.02988e-05	0.00118988
Rps2	88567.1	-0.398957	0.101931	-3.91401	9.07775e-05	0.00119523
Fbxl5	4853.54	-0.251229	0.0642026	-3.91307	9.11307e-05	0.00119891
Clcn7	2820.49	0.215634	0.0551774	3.90801	9.30578e-05	0.00122327
Cdv3	14171.7	-0.19845	0.0507941	-3.90696	9.34662e-05	0.00122765
Blvra	948.278	-0.433591	0.111018	-3.9056	9.39922e-05	0.00123306
Tbc1d1	3298.3	-0.289761	0.0741995	-3.90517	9.41609e-05	0.00123379
Sowahc	852.055	-0.356853	0.0914899	-3.90047	9.60079e-05	0.00125496
Ly75	1626.81	0.78552	0.20141	3.90011	9.61498e-05	0.00125581
Ccnt2	1684.56	0.454981	0.116721	3.89802	9.69814e-05	0.00126464
Diablo	1528.28	-0.278706	0.0715411	-3.89575	9.78973e-05	0.00127454
Amer1	880.794	0.70829	0.181975	3.89224	9.93211e-05	0.00129102
Apbb1	653.121	0.769428	0.197721	3.89149	9.96309e-05	0.00129401
Ech1	2713.07	-0.53075	0.136454	-3.8896	0.00010041	0.00130205
Tbc1d10a	990.296	0.258809	0.0665364	3.88974	0.000100352	0.00130205
Med19	1245.74	-0.373513	0.0960353	-3.88933	0.00010052	0.00130245
Hmgn3	266.739	0.98219	0.252657	3.88745	0.000101304	0.00130915
Chchd7	433.208	-0.523804	0.134747	-3.88732	0.000101359	0.00130915
Ccnl2	4854.15	0.412487	0.106107	3.88748	0.000101291	0.00130915
Cpne2	3351.72	-0.454408	0.116911	-3.88679	0.00010158	0.00131048
Rps14	22353.6	-0.579045	0.149018	-3.88573	0.000102023	0.0013146
Cyb5b	20112.3	-0.417582	0.107573	-3.88186	0.000103661	0.00133359
Vegfb	2849.58	-0.333186	0.0858361	-3.88166	0.000103748	0.00133365
Soat1	4624.67	-0.595933	0.153788	-3.87504	0.000106608	0.00136718
G530011O06Rik	258.602	0.93471	0.241226	3.87483	0.0001067	0.00136729
Tmod3	6978.92	-0.377948	0.0975609	-3.87397	0.000107076	0.00137012
Fbxw5	2457.36	0.231843	0.0598523	3.8736	0.000107241	0.00137099
Ftl1	44959.7	-0.456391	0.117875	-3.87182	0.000108027	0.00137887
Gemin8	633.271	0.889516	0.229796	3.8709	0.000108436	0.001383
Tmcc3	1084.61	-0.524225	0.135527	-3.86805	0.000109708	0.00139814
Kcnq1ot1	1446.83	0.590303	0.15263	3.86753	0.000109941	0.00140001
Immt	9460.68	-0.240117	0.0621062	-3.86624	0.000110527	0.00140637
4933439C10Rik	353.894	0.521381	0.13491	3.86466	0.000111246	0.00141441
Csgalnact2	1652.35	-0.647901	0.167948	-3.85775	0.000114437	0.00144932
Fads2	6304.82	-0.687618	0.178283	-3.85688	0.000114842	0.00145333
Asnsd1	2197.35	-0.448656	0.116334	-3.85663	0.000114963	0.00145373
Slc7a6	7272.87	-0.467053	0.121113	-3.85634	0.000115097	0.00145429
Zfp398	199.494	0.830829	0.215492	3.85549	0.000115497	0.00145822
Tex264	2585.18	-0.382484	0.0992709	-3.85293	0.00011671	0.00146898
Ubtd2	1622.06	-0.401455	0.104194	-3.85297	0.000116694	0.00146898
Ptp4a1	576.821	0.751112	0.195154	3.84881	0.000118694	0.00149139
Bscl2	519.489	0.705651	0.183407	3.84745	0.000119353	0.00149301
Gnpda2	525.153	0.589468	0.153208	3.8475	0.000119328	0.00149301
Pde4a	1282.69	0.351571	0.0913627	3.84808	0.000119048	0.00149301
Arhgap12	2714.79	-0.408617	0.106213	-3.84714	0.000119506	0.00149378
Atraid	938.554	-0.581357	0.151134	-3.84663	0.000119756	0.00149576
Tpd52l1	280.872	-0.92061	0.239385	-3.84573	0.000120195	0.00150009
Etv3	2907.8	0.440867	0.11465	3.84532	0.000120395	0.00150144
Rhoq	528.658	0.95039	0.247209	3.84448	0.00012081	0.00150545
Gab1	755.801	0.623067	0.162391	3.83684	0.000124627	0.00154829
Tmco6	1067.95	-0.34167	0.0890906	-3.83509	0.000125519	0.00155818
Rtn3	13692.5	-0.305846	0.0797621	-3.83448	0.00012583	0.00155966
Ythdc2	1591.89	-0.411245	0.107324	-3.83182	0.000127196	0.0015742
Tmem121	238.989	0.664069	0.173329	3.83126	0.00012749	0.00157552
Ndrg1	42601.9	-0.713426	0.186213	-3.83124	0.000127497	0.00157552
2210016L21Rik	1764.38	-0.319447	0.0834384	-3.82854	0.000128907	0.00159053
Zfp828	2777.68	-0.237382	0.0620016	-3.82864	0.000128853	0.00159053
Tmem248	3802.02	-0.231468	0.0605447	-3.8231	0.000131784	0.00162162
Tmtc3	2218.76	-0.378389	0.0989871	-3.82261	0.000132049	0.00162316
Pgp	2109.3	-0.456055	0.119316	-3.82223	0.000132249	0.00162439
D930015E06Rik	1804.98	0.583688	0.152788	3.82024	0.000133322	0.00163511
Itfg1	3058.58	-0.612396	0.160314	-3.81997	0.000133466	0.00163563
Eif1a	4986.77	-0.327605	0.0857736	-3.81941	0.00013377	0.00163813
Neurl3	5042.13	0.914438	0.239544	3.81741	0.00013486	0.001649
Ttll3	784.57	0.518068	0.135711	3.81743	0.000134852	0.001649
Plekhh2	969.279	0.986355	0.258574	3.8146	0.000136405	0.00166539
Slc35d1	1203.2	-0.576137	0.15105	-3.81421	0.000136621	0.00166678
Crtc2	4328.19	0.372828	0.097789	3.81258	0.000137523	0.00167527
Cadm1	3813.82	-0.584649	0.153366	-3.81213	0.000137776	0.00167709
2410002F23Rik	2288.14	0.468172	0.122824	3.81174	0.000137994	0.00167849
Gins4	1603.34	-0.350545	0.0919788	-3.81115	0.000138324	0.00168126
Srebf1	10396.4	-0.394344	0.103482	-3.81075	0.000138547	0.0016827
Mll2	8746.45	0.74323	0.195188	3.80777	0.000140224	0.00169802
Fbxl22	159.959	0.686955	0.18043	3.80732	0.000140479	0.00169984
Rpl23	28042.7	-0.417974	0.109826	-3.80578	0.000141356	0.00170918
Mcc	796.685	0.495203	0.130177	3.80408	0.00014233	0.00171968
Rrm2	7502.11	-0.732602	0.192628	-3.8032	0.00014284	0.00172233
Got2	7635.78	-0.386269	0.10157	-3.80297	0.000142972	0.00172233
Ldlrap1	2328.47	-0.4265	0.112143	-3.80317	0.000142857	0.00172233
Snx2	2982.42	-0.363879	0.0956824	-3.80299	0.000142959	0.00172233
Alg2	1194.63	-0.464219	0.122074	-3.80276	0.000143091	0.00172249
Car9	203.572	-0.774783	0.203826	-3.80119	0.000144001	0.00173215
Lsr	7427.72	-0.684511	0.180092	-3.8009	0.000144171	0.00173292
Gtl3	1835.9	-0.268247	0.0705971	-3.79969	0.00014488	0.0017376
Krt8	68737.1	-0.7119	0.187555	-3.79569	0.000147234	0.0017629
Eml3	4412.59	0.211976	0.0558484	3.79555	0.000147314	0.0017629
Dctn4	3671.97	-0.254697	0.0671195	-3.79468	0.000147832	0.0017678
Ttc13	4260.92	-0.176629	0.0465678	-3.79294	0.000148874	0.00177765
Derl2	2104.01	-0.330444	0.0871416	-3.79204	0.000149417	0.00178283
Fubp1	7997.07	0.346625	0.0914655	3.78968	0.00015084	0.00179717
Zc3h12c	553.513	0.623276	0.164477	3.78944	0.000150988	0.00179761
Eif2s1	4071.75	-0.356904	0.0943271	-3.78368	0.000154524	0.00183569
Capg	14892.7	-0.610714	0.161441	-3.78289	0.000155019	0.00183889
Kars	13465.6	-0.300185	0.079352	-3.78295	0.000154978	0.00183889
Tm9sf2	5837.79	-0.233571	0.0617476	-3.78268	0.000155149	0.00183909
Sec24b	5677.98	0.342437	0.0905878	3.78016	0.000156726	0.00185509
Clcn2	1433.5	-0.587444	0.155499	-3.77781	0.000158215	0.00186505
Ruvbl2	3576.82	-0.373479	0.0988624	-3.77777	0.000158241	0.00186505
Ifih1	1001.11	0.805469	0.213264	3.77686	0.00015882	0.0018687
Ptpn13	5391.23	0.795137	0.210601	3.77557	0.000159643	0.00187433
Zc3h14	3516.54	-0.210815	0.0558387	-3.77543	0.000159733	0.00187433
Slc25a1	3783.63	-0.276245	0.0732595	-3.77078	0.000162738	0.00190547
Snx32	458.95	0.444192	0.117934	3.76645	0.000165584	0.00193462
Fnta	3766.5	-0.334496	0.088829	-3.76562	0.000166135	0.00193968
Rpl7a	32100.7	-0.40594	0.107812	-3.76527	0.00016637	0.00193975
Dnaja2	9278.08	-0.30469	0.0809548	-3.76371	0.000167411	0.00195038
Prdx1	20331.5	-0.512425	0.136227	-3.76155	0.000168863	0.00196448
Msra	401.562	-0.736651	0.195907	-3.76021	0.000169774	0.00197366
Dnajc5	7879.94	-0.314285	0.0835954	-3.75959	0.000170189	0.00197708
Pafah1b3	1918.34	-0.500772	0.133265	-3.7577	0.000171481	0.00199067
Pcmt1	1486.47	-0.343236	0.0913776	-3.75624	0.000172488	0.00200093
Igfbp7	11197.4	0.410702	0.109349	3.75588	0.000172731	0.00200233
Rpl6	39983.2	-0.444722	0.118467	-3.75399	0.000174041	0.00201464
Ppp1r9b	5660.39	0.258181	0.0688277	3.75112	0.000176045	0.00203495
Zfp687	2914.04	0.452053	0.120523	3.75076	0.000176296	0.00203641
Clmp	159.625	-0.675803	0.180246	-3.74934	0.000177301	0.00204518
Xrcc4	486.462	-0.566299	0.15104	-3.74933	0.000177307	0.00204518
Arhgdia	28615.5	-0.304253	0.081174	-3.74816	0.000178135	0.00205328
Ccdc171	229.65	0.625518	0.166923	3.74735	0.000178716	0.00205838
Mrpl28	1904.78	-0.442679	0.118136	-3.74719	0.00017883	0.00205838
Atp5c1	6368.91	-0.359893	0.0960682	-3.74623	0.000179514	0.00206479
Cmip	6367.79	-0.433071	0.115616	-3.74577	0.00017984	0.00206708
Ccdc130	702.729	0.705141	0.188277	3.74523	0.000180231	0.00206866
Zfp579	1285.73	0.498345	0.133057	3.74534	0.000180149	0.00206866
Dusp19	350.082	-0.540311	0.144283	-3.7448	0.000180536	0.00206924
Trmt1l	1744.23	0.440508	0.117628	3.74491	0.00018046	0.00206924
Chp1	8414.52	-0.383058	0.102313	-3.74399	0.000181121	0.00207303
Ipo5	10980.1	-0.26884	0.0718241	-3.74303	0.000181816	0.00207952
Foxp4	8645.22	0.415175	0.110941	3.7423	0.00018234	0.00208259
Itpkc	712.339	0.476547	0.127335	3.74247	0.000182218	0.00208259
Tm9sf3	19835.4	-0.284466	0.0760622	-3.73992	0.000184081	0.002101
Nacc1	16771.1	0.57622	0.154141	3.73827	0.000185288	0.00211181
Ube3c	5787.1	-0.299158	0.0800458	-3.73734	0.000185978	0.0021182
Crls1	1495.71	-0.378367	0.10127	-3.73623	0.000186797	0.00212604
Etf1	11853.7	-0.297409	0.0796087	-3.73588	0.000187057	0.00212752
Trak2	2768.13	0.386439	0.103461	3.73512	0.000187623	0.00212982
Zbtb10	1068.8	0.742291	0.198847	3.73298	0.000189225	0.00213873
Parp16	988.685	-0.620547	0.166226	-3.73314	0.000189106	0.00213873
Olfr613	784.452	0.44847	0.120255	3.72934	0.000191983	0.00216689
Dhps	2439.16	0.997405	0.267468	3.72906	0.000192198	0.00216781
F2r	10834.6	-0.603667	0.161901	-3.72862	0.000192531	0.00217007
Zmynd8	2569.42	0.375861	0.100874	3.72604	0.000194512	0.00218786
Rps3	26471.1	-0.516785	0.138703	-3.72585	0.000194661	0.00218803
Hsf1	2261.13	0.208539	0.0559769	3.72546	0.000194963	0.0021899
Fez2	2942.65	-0.538847	0.144719	-3.7234	0.00019656	0.00220632
Atp5b	30103.2	-0.289555	0.0777711	-3.72318	0.000196733	0.00220674
Gas2l1	5517.55	0.421481	0.113232	3.72227	0.00019744	0.00221287
Zfp706	10165.7	-0.349413	0.0938746	-3.72213	0.000197551	0.00221287
Tomm70a	5162.64	-0.205432	0.0551999	-3.72159	0.000197969	0.00221603
Dck	2218.8	-0.684547	0.18404	-3.71955	0.000199582	0.00223255
Cct4	12914.2	-0.371995	0.10004	-3.71845	0.00020045	0.00224055
Sae1	4300.62	-0.251788	0.0677161	-3.71829	0.000200572	0.00224055
Clcf1	3876.78	0.744074	0.200175	3.71712	0.000201507	0.00224673
Fbrsl1	1894.77	0.412969	0.1111	3.71708	0.00020154	0.00224673
Sugt1	1887.56	-0.349202	0.0939406	-3.71726	0.000201395	0.00224673
Actr2	13507.2	-0.252111	0.0678342	-3.71658	0.00020194	0.00224965
Lrrc8c	1637.69	0.479149	0.128936	3.71618	0.000202258	0.00225166
D17Wsu104e	2279.45	-0.417991	0.112487	-3.71591	0.000202474	0.00225253
Nup37	640.245	-0.514271	0.138418	-3.71534	0.000202927	0.00225602
Ipo11	2016.04	-0.273412	0.0736033	-3.71467	0.000203467	0.00225894
Il4ra	5227.9	-0.624981	0.168271	-3.71413	0.000203904	0.00226225
Esd	4700.39	-0.425091	0.114458	-3.71394	0.000204059	0.00226243
Rfx1	2427.82	0.47045	0.126701	3.71307	0.000204762	0.00226868
Rps6	27379	-0.47993	0.129354	-3.7102	0.000207094	0.0022914
Hspa4	14944.5	-0.230095	0.0620509	-3.70816	0.000208772	0.00230683
Tspan3	5713.85	-0.31109	0.0839418	-3.70602	0.000210539	0.00232478
Ndufaf1	497.636	-0.422281	0.11403	-3.70326	0.000212848	0.00234868
Smad4	5830.19	-0.286876	0.0774733	-3.7029	0.00021315	0.00235043
Oard1	703.735	-0.626618	0.169245	-3.70243	0.000213543	0.00235317
Nrg1	140.748	0.914265	0.246983	3.70174	0.000214129	0.00235778
St3gal4	1831.72	-0.395884	0.106979	-3.70058	0.000215108	0.00236242
Gm13157	378.214	-0.628876	0.170145	-3.69611	0.000218927	0.00239628
Agpat3	1946.26	0.544429	0.14733	3.69531	0.000219619	0.00240224
Cwc22	2035.65	-0.220702	0.0597925	-3.69114	0.000223255	0.0024371
Sar1b	892.049	-0.474655	0.128588	-3.69128	0.000223128	0.0024371
Cdc23	2447.72	-0.351773	0.0953144	-3.69066	0.000223676	0.00243843
Tbx3	122.815	0.978777	0.265386	3.68813	0.000225912	0.00245459
Dclre1b	506.567	0.435652	0.118118	3.68826	0.000225793	0.00245459
Ptgr2	1422.28	-0.445134	0.120689	-3.68826	0.000225794	0.00245459
Fem1b	5473.41	-0.29252	0.0794187	-3.68327	0.000230265	0.00249855
Larp1	14985.5	0.296309	0.0804555	3.68289	0.000230607	0.0025006
Hnrnpf	28166	-0.194056	0.0527034	-3.68204	0.000231378	0.00250569
Eif3m	4624.28	-0.429688	0.116747	-3.68051	0.000232769	0.00251901
Nfkbia	3319.01	0.676717	0.183925	3.67931	0.000233866	0.00252752
Plxnd1	17312.4	0.429228	0.116666	3.67912	0.000234039	0.00252772
Lonp1	11254.5	-0.39503	0.107433	-3.677	0.000235996	0.00254716
Syvn1	5533.66	0.330281	0.0898655	3.67528	0.00023759	0.00256267
Rps27	86.7043	0.830271	0.226072	3.6726	0.0002401	0.00258802
Gnb1	14431.7	-0.248748	0.0677726	-3.67034	0.000242232	0.00260785
Snx24	1371.8	-0.340303	0.0927178	-3.67031	0.000242259	0.00260785
Gsr	25553.2	-0.502041	0.136795	-3.67002	0.000242527	0.00260901
Fam104a	2160.49	-0.320785	0.0874537	-3.66805	0.000244408	0.00262577
Ssbp3	1801.25	0.832846	0.227119	3.66701	0.000245406	0.00263172
E2f4	6806.93	-0.229281	0.0625279	-3.66687	0.000245542	0.00263172
Loxl4	3010.89	0.577874	0.157679	3.66487	0.00024746	0.00264808
Tmem41a	576.479	0.650482	0.177539	3.66388	0.000248425	0.00265492
Lactb	475.433	0.597372	0.163054	3.66365	0.000248644	0.00265493
Impdh2	14099.7	-0.298951	0.0816113	-3.66311	0.000249169	0.00265764
Cldn12	2273.43	-0.463712	0.126611	-3.6625	0.000249766	0.00266052
Zfp330	2042.43	0.490232	0.133846	3.66267	0.000249603	0.00266052
Zxdc	1598.67	0.461208	0.125957	3.66162	0.000250625	0.00266792
Pacsin2	5926.54	-0.204524	0.0559048	-3.65842	0.000253772	0.00269966
Nubpl	147.452	-0.718659	0.196491	-3.65747	0.000254716	0.00270565
Sec11a	1880.45	-0.398979	0.109089	-3.65735	0.000254833	0.00270565
Trmt1	9726.63	0.643891	0.176072	3.65697	0.000255214	0.00270792
A630089N07Rik	804.438	0.559646	0.153152	3.65418	0.000258002	0.00273217
Slc25a4	16367.9	-0.364479	0.0997529	-3.65381	0.000258374	0.00273256
Tiam1	429.888	0.785406	0.214975	3.65348	0.000258707	0.0027343
3110039M20Rik	223.394	-0.698561	0.191384	-3.65004	0.000262196	0.00276579
Sema3c	12661.1	-0.400374	0.109702	-3.64964	0.000262608	0.00276835
Aplp1	790.012	-0.87337	0.239331	-3.64921	0.000263051	0.00277122
Atp6ap1	4698.37	0.460728	0.12629	3.64819	0.000264098	0.00277866
Nup50	3167.64	-0.27827	0.0763439	-3.64496	0.000267438	0.00281198
Tm4sf1	30253.4	-0.70967	0.194757	-3.64388	0.000268564	0.00282067
Hnrnpl	13157.1	-0.23206	0.0636886	-3.64366	0.000268784	0.00282067
Rpl9	20608.9	-0.49078	0.134689	-3.6438	0.000268639	0.00282067
Slit1	88.9466	-0.876212	0.240581	-3.64207	0.000270458	0.00283277
Trim8	8416.26	0.31422	0.0862741	3.64211	0.000270411	0.00283277
Dhx32	3732.24	-0.390731	0.107296	-3.64162	0.00027093	0.00283588
Serpinb6a	13490.1	-0.609609	0.167479	-3.63991	0.000272733	0.00285293
Mogs	4086.72	0.338685	0.0930657	3.6392	0.000273484	0.00285894
AI597468	1373.79	-0.266987	0.0734112	-3.63687	0.00027597	0.00288308
Acp1	3663.38	-0.350838	0.0964719	-3.63669	0.000276167	0.00288329
Slc26a9	177.577	0.959533	0.263937	3.63546	0.00027749	0.00289396
Slc7a4	274.202	0.867338	0.238589	3.63528	0.000277676	0.00289396
Kansl3	4016.78	0.357781	0.0984671	3.63351	0.000279595	0.00291161
Lrrc45	1895.92	0.306977	0.0845236	3.63186	0.000281391	0.00292844
Tmem185b	819.178	0.506272	0.139465	3.63011	0.000283298	0.00294452
Usp15	2695.44	-0.233461	0.0643123	-3.63012	0.000283287	0.00294452
Zfp36l2	30490.8	-0.321057	0.0884745	-3.62881	0.000284729	0.00295563
Usp9x	7544.96	0.459055	0.126509	3.62864	0.000284923	0.00295576
Nanos1	422.308	-0.703201	0.193803	-3.62844	0.000285141	0.00295614
Ccdc68	1747.52	-0.61397	0.169244	-3.62772	0.000285938	0.00296133
Fto	4211.51	-0.485755	0.133903	-3.62766	0.000286006	0.00296133
4933411K20Rik	1126.5	-0.4321	0.119152	-3.62646	0.000287334	0.0029732
Add1	11785	-0.312779	0.0863371	-3.62277	0.000291465	0.00301403
Emc9	82.8722	-0.623642	0.172222	-3.62116	0.00029329	0.00303097
St3gal6	415.287	-0.444608	0.122851	-3.61909	0.000295645	0.00305144
Sfxn2	690.86	0.65449	0.180904	3.61788	0.000297024	0.00306373
Ube2q1	5402.37	0.288657	0.0797941	3.61753	0.000297428	0.00306595
Cmtm6	4930.54	-0.330947	0.0914898	-3.61732	0.000297672	0.00306653
Tmem181c-ps	151.491	0.539796	0.149258	3.61653	0.000298579	0.00307393
Rpl32	21382.6	-0.480864	0.133038	-3.61448	0.000300956	0.00309645
Klc2	2703.07	0.433109	0.119897	3.61232	0.000303465	0.00311635
Gm17066	597.145	0.376462	0.104223	3.61208	0.000303753	0.00311734
4922501C03Rik	1187.63	0.479721	0.132867	3.61054	0.000305562	0.00312803
Cdkn2d	616.998	-0.593694	0.164459	-3.60998	0.000306218	0.00313246
Mybbp1a	23490.2	0.220956	0.0612093	3.60985	0.00030638	0.00313246
Zfp395	2652.28	-0.597005	0.165454	-3.60828	0.000308239	0.00314554
Kdelr2	4023.4	-0.373412	0.103569	-3.60546	0.000311606	0.00317593
Fam103a1	1270.89	-0.352259	0.0977892	-3.60223	0.000315499	0.00321158
Gopc	1821.47	-0.378424	0.105068	-3.60172	0.000316123	0.00321551
Uqcrh	1761.45	-0.451705	0.125418	-3.60159	0.00031628	0.00321551
Slmap	5610.42	0.278918	0.0774986	3.59901	0.000319429	0.0032455
Nudt4	4100.02	0.529303	0.147103	3.59818	0.000320454	0.00325388
Yes1	2036.21	-0.250576	0.0696481	-3.59774	0.000320989	0.00325729
Picalm	7887.48	-0.264037	0.0734022	-3.59713	0.000321745	0.00326293
Gchfr	555.815	-0.981269	0.272855	-3.5963	0.000322774	0.003271
Zdhhc8	3502.57	0.276754	0.0769581	3.59617	0.000322942	0.003271
Dagla	5143.91	0.543013	0.151031	3.59538	0.000323919	0.00327885
Arfgap3	1734.27	-0.382564	0.106435	-3.59435	0.000325209	0.00328782
Ap5z1	1377.19	0.245751	0.0683766	3.59407	0.000325549	0.00328922
Slc25a27	266.531	0.852351	0.237367	3.59085	0.000329595	0.00332803
BC037034	2211.47	0.403795	0.112465	3.59042	0.000330149	0.00333156
Pllp	1404.34	-0.899454	0.250601	-3.58918	0.000331714	0.00334528
Amfr	9214.08	-0.414474	0.115513	-3.58813	0.000333061	0.00335508
Sar1a	4554.42	-0.217851	0.0607148	-3.5881	0.000333098	0.00335508
Cdc5l	3521.15	-0.250688	0.0699086	-3.58593	0.000335874	0.00338095
Retsat	1512.17	-0.611906	0.170671	-3.58529	0.000336708	0.00338307
Ccng1	2495.55	-0.428265	0.119481	-3.58437	0.000337889	0.00339075
Stx3	546.94	0.824085	0.22997	3.58344	0.0003391	0.00340082
Farsa	5124.23	0.527093	0.147178	3.58132	0.000341858	0.00342426
Ppic	3229.66	-0.462399	0.129148	-3.58039	0.000343082	0.00343441
Tshz1	2734.95	-0.393818	0.110018	-3.57957	0.000344163	0.003441
Ipo4	7071.42	0.281084	0.0785286	3.57939	0.000344395	0.0034412
Stk16	2459.74	0.321199	0.0897425	3.57912	0.000344759	0.00344273
Zfand5	6706.36	0.317922	0.088833	3.57887	0.000345077	0.0034438
Zfp521	615.161	0.86531	0.24182	3.57833	0.000345802	0.00344892
Timm44	3172.49	-0.24872	0.0695159	-3.57788	0.000346392	0.00345268
Rpl17	24419.1	-0.578908	0.161934	-3.57497	0.000350264	0.00348701
Igflr1	301.011	0.468879	0.131199	3.5738	0.000351842	0.00349845
Slc2a4rg-ps	729.396	0.568568	0.159197	3.57147	0.00035498	0.00352749
Fam32a	5667.7	-0.28417	0.0795884	-3.57049	0.000356312	0.00353857
Vprbp	3469.97	-0.297929	0.0834879	-3.56852	0.000359001	0.00356093
Mettl23	643.4	-0.511348	0.143341	-3.56736	0.000360595	0.00357105
Slc27a4	2613.63	-0.541595	0.151819	-3.56738	0.000360575	0.00357105
Arl1	1469.86	-0.453328	0.127125	-3.56601	0.000362458	0.00358431
Tnip1	5180.63	0.301943	0.0847371	3.56329	0.000366242	0.00361295
Vdac3	6315.74	-0.476853	0.133894	-3.56142	0.000368853	0.00363651
Znrf3	610.228	0.555575	0.156061	3.55999	0.000370869	0.00365417
Zfp281	1892.58	0.391436	0.109972	3.5594	0.000371697	0.00366012
Unc119b	4631.9	-0.325463	0.0914514	-3.55886	0.000372467	0.00366548
Rpl23a	31673.3	-0.431849	0.121412	-3.5569	0.000375252	0.00369066
Polr2c	2822.48	-0.370999	0.104328	-3.55608	0.000376424	0.00369995
Kdm1a	3804.47	-0.237983	0.0669524	-3.5545	0.000378692	0.00371775
Rapgef2	1482.85	0.421225	0.118501	3.55461	0.000378545	0.00371775
Bid	2037.41	0.391809	0.110264	3.55338	0.000380316	0.00372509
Cdk16	6786.37	0.379244	0.106799	3.55102	0.000383738	0.00375597
Irf2bp1	1975.78	0.348045	0.0981501	3.54605	0.000391057	0.00382302
Bloc1s6	1576.43	-0.404775	0.114252	-3.54283	0.000395854	0.00386527
Gabarapl2	2130.93	-0.446411	0.126044	-3.54172	0.000397526	0.00387927
Atp8b2	4749.04	0.404262	0.114192	3.5402	0.000399828	0.00389804
St13	5812.33	-0.326411	0.092203	-3.54013	0.000399927	0.00389804
Atf6b	3293.54	0.217944	0.0615672	3.53994	0.000400216	0.00389852
Pole4	1139.66	-0.524143	0.148121	-3.53862	0.000402218	0.00391333
Nop2	7827.23	0.298003	0.0842698	3.5363	0.000405776	0.00394324
Scel	158.209	0.969629	0.274259	3.53545	0.000407089	0.00395364
Rrnad1	1061.9	0.369602	0.104557	3.53494	0.000407864	0.00395881
Tmx3	4629.03	-0.350784	0.0992544	-3.53418	0.000409035	0.00396781
Marcks	9548.93	-0.448599	0.126939	-3.53397	0.000409365	0.00396865
Atp6v0e	2472.68	-0.45465	0.128672	-3.53342	0.000410223	0.0039746
Enpp1	2800.09	-0.602633	0.170621	-3.532	0.000412433	0.00399364
Poglut1	1150.07	-0.660573	0.187183	-3.52902	0.000417103	0.00402688
B3gnt3	6806.14	-0.418636	0.118624	-3.52909	0.00041699	0.00402688
Prr14	1828.7	0.390133	0.110575	3.52821	0.000418376	0.0040344
Pdp2	536.633	-0.487499	0.138194	-3.52764	0.000419284	0.00404075
Rps8	29285	-0.459263	0.130278	-3.52526	0.00042307	0.00407484
Prosapip1	721.846	0.504421	0.143175	3.5231	0.000426533	0.00409849
Hist2h2be	424.706	-0.525527	0.149226	-3.52169	0.000428799	0.00411784
Rad23a	4875.16	0.494911	0.140591	3.52022	0.000431186	0.00413832
Gsdmd	4420.58	0.378342	0.107497	3.51955	0.000432288	0.00414604
Pex13	1333.8	-0.420301	0.119423	-3.51941	0.0004325	0.00414604
Elof1	1207.21	-0.351512	0.100016	-3.51457	0.00044046	0.00421243
Snord22	270.259	0.707707	0.201389	3.51413	0.0004412	0.00421703
Satb2	274.668	0.678793	0.1932	3.51343	0.000442364	0.00422568
Nudt16l1	548.471	-0.443292	0.126214	-3.51223	0.000444361	0.00424226
Pla2g12a	773.962	-0.486511	0.138551	-3.51142	0.000445726	0.00425281
Ascc3	3407.82	-0.517697	0.147478	-3.51032	0.000447569	0.00426539
Bub1	2423.27	-0.607735	0.173136	-3.51016	0.000447832	0.0042654
Cflar	2476.7	0.3722	0.106043	3.50989	0.000448291	0.00426728
Dhrs3	851.493	-0.908917	0.259008	-3.50922	0.000449419	0.00427552
Btf3	11850.4	-0.402868	0.114818	-3.50875	0.00045021	0.00428055
Trp53bp2	1956	0.453924	0.129426	3.50721	0.00045283	0.00430294
Limd2	2498.19	0.434865	0.124048	3.50561	0.000455563	0.00432135
Ppp4r1	5975.4	-0.220322	0.0628626	-3.50482	0.000456917	0.00432915
Ube2z	8156.09	-0.252939	0.0721666	-3.50493	0.000456719	0.00432915
Sgpp2	68.6267	0.797122	0.227493	3.50394	0.000458428	0.00434094
Crtc1	2795.12	0.368462	0.10517	3.50347	0.00045923	0.00434349
Armc2	68.2291	0.937186	0.267538	3.503	0.000460045	0.00434362
Ppp2r5c	5236.43	-0.230705	0.0658556	-3.5032	0.00045971	0.00434362
Smad1	2211.21	0.468804	0.133827	3.50307	0.000459928	0.00434362
Prkd2	920.85	0.60655	0.173249	3.50103	0.000463463	0.00437336
Pdia5	497.058	-0.467465	0.133546	-3.5004	0.000464561	0.00437865
Gyk	3444.69	-0.384525	0.109959	-3.49699	0.000470534	0.00442651
Pcyox1l	1408.41	-0.487393	0.139379	-3.49688	0.000470726	0.00442651
Sap30	1820.24	-0.422391	0.121075	-3.48868	0.000485414	0.00454888
Immp1l	598.832	-0.426106	0.122156	-3.4882	0.000486285	0.00455441
Arf1	17237.3	-0.222049	0.0636628	-3.48789	0.000486845	0.00455704
Tesk1	1437.86	0.4361	0.125054	3.4873	0.000487931	0.00456458
Prpf39	1872.91	0.310473	0.0890367	3.48702	0.000488436	0.00456668
Tmem51	1604.82	-0.304104	0.0872212	-3.48659	0.000489225	0.00457143
Twist2	271.729	0.850316	0.243909	3.4862	0.000489929	0.00457538
Aldh3a1	2336.62	-0.973072	0.279262	-3.48444	0.000493172	0.00459776
Kif5b	13314.6	-0.304729	0.0874504	-3.48459	0.000492894	0.00459776
Ercc3	3305.8	-0.180084	0.0517117	-3.48246	0.000496836	0.00462662
Krtcap3	142.192	0.790487	0.227126	3.48039	0.000500689	0.00465187
Capzb	6473.15	-0.283956	0.0815856	-3.48047	0.000500527	0.00465187
Baiap2l1	7900.34	-0.378633	0.108815	-3.47961	0.000502145	0.00466273
Tmem33	3047.51	-0.226248	0.0650371	-3.47875	0.000503765	0.00467245
Tbca	2394.05	-0.387093	0.111293	-3.47814	0.000504898	0.0046803
Crebl2	521.843	-0.637209	0.183335	-3.47565	0.000509612	0.00471862
Mta3	1387.81	-0.291874	0.0839816	-3.47545	0.000510005	0.00471957
Rraga	1902.56	-0.351565	0.101172	-3.47494	0.000510977	0.00472588
Pi4k2a	4401.63	0.211241	0.0608182	3.47332	0.000514055	0.00475165
Syt7	4131.16	-0.674772	0.194373	-3.47154	0.000517485	0.00478065
Pigt	7052.32	-0.205576	0.0592448	-3.46994	0.000520569	0.00480296
Grn	8355.75	0.366838	0.105728	3.46963	0.00052117	0.00480379
Dph3	1075.15	-0.388161	0.111889	-3.46916	0.000522095	0.00480959
Prkacb	5742.3	0.409175	0.117972	3.46841	0.000523554	0.00481486
Snapc2	1451.23	-0.361893	0.104338	-3.46847	0.000523433	0.00481486
Atxn7l3	5683.64	0.223495	0.0645109	3.46445	0.000531317	0.0048835
BC029214	402.343	0.467388	0.13493	3.46393	0.00053235	0.00489023
Nelfa	2080.3	-0.261203	0.0754629	-3.46134	0.000537485	0.00492629
1600020E01Rik	260.718	0.473669	0.136875	3.4606	0.000538981	0.00493497
Glcci1	699.708	0.66653	0.19273	3.45836	0.00054347	0.00496025
Atp6v0e2	171.987	-0.968082	0.279924	-3.45837	0.000543444	0.00496025
Sirt5	528.262	-0.501732	0.145063	-3.45873	0.000542738	0.00496025
l7Rn6	606.868	-0.342189	0.0989477	-3.45828	0.000543627	0.00496025
Lipa	7453.9	-0.539705	0.156076	-3.45797	0.000544265	0.00496329
Emc10	4262.26	-0.29678	0.0858431	-3.45724	0.000545738	0.00497394
Sun1	5845.85	-0.197112	0.0570263	-3.45651	0.000547226	0.00498472
B230120H23Rik	791.754	0.478987	0.138645	3.45479	0.000550726	0.00501094
Dvl1	5184.95	0.434853	0.125875	3.45464	0.000551028	0.00501094
Mknk1	954.523	0.616424	0.178442	3.45448	0.000551347	0.00501104
Chek1	983.068	-0.407862	0.118076	-3.45422	0.00055189	0.00501318
Cox15	3089.74	-0.302167	0.0875081	-3.45302	0.000554351	0.00503272
Rpl21	21995.1	-0.418366	0.121166	-3.45284	0.000554719	0.00503326
Bcap29	1008.3	-0.462702	0.134044	-3.45188	0.000556698	0.00504841
Plk3	1408.61	0.525358	0.152222	3.45127	0.000557958	0.00505702
Fahd1	443.698	-0.527086	0.152738	-3.4509	0.000558711	0.00505821
Dnalc1	245.799	0.659106	0.191051	3.44989	0.000560809	0.00507157
Slc11a2	1748.45	0.387089	0.112209	3.44972	0.000561164	0.00507196
Tmem184c	1902.82	-0.365298	0.105917	-3.44891	0.000562859	0.00508446
Camta2	2616.48	0.417051	0.120952	3.44807	0.000564615	0.00509749
Gm5595	222.651	0.57527	0.166925	3.44629	0.000568345	0.00512549
Zfp282	1609.51	0.348692	0.101178	3.44634	0.000568239	0.00512549
Clk1	3989.22	0.411742	0.119536	3.44451	0.000572096	0.00515646
Acat2	1172.81	-0.92413	0.268389	-3.44324	0.00057478	0.00517493
Slc2a8	377.647	-0.505923	0.147001	-3.44164	0.000578206	0.00520289
Tmem165	3616.9	-0.206231	0.0599552	-3.43976	0.000582229	0.00523331
Hmgn1	11769.8	-0.38462	0.111845	-3.43886	0.000584164	0.00524781
Ap1m1	5939.65	-0.155253	0.0451752	-3.43668	0.000588886	0.0052844
Acer3	1028.38	-0.601356	0.174994	-3.43643	0.000589432	0.00528639
Focad	892.397	-0.427416	0.124397	-3.43591	0.000590578	0.00528793
Spsb2	663.808	0.460483	0.13402	3.43593	0.000590515	0.00528793
Dhrs7b	1195.53	-0.38153	0.111094	-3.43431	0.000594061	0.00531619
Nap1l1	13497.1	-0.320097	0.0932695	-3.43195	0.000599249	0.00535295
Npm1	42012.9	-0.37713	0.109891	-3.43185	0.000599483	0.00535295
Gstm5	867.733	0.572536	0.166911	3.43019	0.000603153	0.00537982
Igsf9	1638.17	0.95486	0.278523	3.42831	0.000607362	0.00540847
Psmc1	4606.95	-0.295237	0.0862536	-3.42289	0.000619587	0.0054993
Tex261	2729.25	-0.278487	0.0813595	-3.42292	0.000619519	0.0054993
Spats2	2623.72	-0.288147	0.0842089	-3.42181	0.000622051	0.00551816
Clpx	2051.77	-0.340162	0.0994186	-3.42151	0.000622752	0.00552137
Cab39l	1201.95	-0.498986	0.145859	-3.42103	0.000623852	0.0055221
Rnf10	13699.9	-0.194621	0.0568878	-3.42114	0.000623589	0.0055221
Arhgap5	3285.41	-0.365134	0.106777	-3.41961	0.000627113	0.00554796
Bcl9	3275.64	0.399823	0.116947	3.41885	0.00062887	0.00555848
Pten	5605.91	0.152758	0.0446827	3.41872	0.000629156	0.00555848
Ppcs	333.92	-0.547306	0.16015	-3.41746	0.000632091	0.00557383
Lysmd1	351.611	0.444202	0.13005	3.41563	0.000636345	0.00560527
Nfkbid	263.554	0.858218	0.251322	3.41481	0.000638263	0.00561823
Dnaaf2	547.063	-0.413584	0.121188	-3.41276	0.000643089	0.0056555
Atg5	1073.22	-0.34527	0.101185	-3.41225	0.000644288	0.00566299
Lrrk2	351.125	0.709008	0.207802	3.41193	0.000645035	0.0056665
Slc44a1	2344.63	-0.6627	0.194324	-3.41028	0.000648953	0.00569784
Cd164	8945.29	-0.34127	0.100126	-3.40839	0.000653468	0.00573439
Zbtb46	376.1	0.708123	0.207791	3.40786	0.000654735	0.00574242
S100a16	2844.55	-0.621158	0.18228	-3.40771	0.000655108	0.0057426
Med30	748.075	-0.352352	0.103444	-3.4062	0.000658751	0.00576832
Abcd1	729.748	0.812438	0.238566	3.40551	0.000660414	0.00577825
Tank	1332.95	0.204273	0.0599846	3.40543	0.000660595	0.00577825
2020-03-05	4136.66	0.362447	0.106441	3.40513	0.000661316	0.00578145
Akap13	3398.62	0.685754	0.201422	3.40456	0.000662713	0.00578914
Taok2	4206.93	0.3207	0.0941995	3.40448	0.000662906	0.00578914
Grasp	657.427	0.769093	0.225967	3.40357	0.000665112	0.00580529
Cc2d2a	1059.29	0.433219	0.127329	3.40235	0.000668094	0.0058282
Zfp523	1233.36	0.341983	0.100532	3.40174	0.000669585	0.00583495
Tmem253	130.226	-0.728657	0.214297	-3.40022	0.000673309	0.00586394
Poll	1201.41	-0.299198	0.0880243	-3.39904	0.000676241	0.00588351
Memo1	2440.81	-0.277828	0.0817894	-3.39687	0.000681615	0.0059271
Zdhhc18	2929.42	0.353299	0.104032	3.39605	0.000683648	0.00593844
Eme2	265.991	0.522888	0.154063	3.39398	0.000688854	0.00597729
Amigo1	885.325	0.450814	0.132905	3.39201	0.000693808	0.00601066
Psmd13	2595.34	-0.384011	0.113287	-3.38973	0.000699621	0.00605772
Zfp513	1269.38	0.316407	0.0933662	3.38888	0.000701788	0.00607011
Jak1	7545.1	-0.23802	0.0702446	-3.38845	0.000702886	0.00607638
Copb1	5005.41	-0.19635	0.0579617	-3.38758	0.000705117	0.00609243
Rheb	3205.39	-0.281929	0.0832316	-3.38728	0.000705884	0.00609582
Zfyve21	490.386	-0.442276	0.13058	-3.38702	0.000706552	0.00609837
Ireb2	5312.24	-0.265658	0.0784489	-3.38638	0.00070822	0.00610629
Kdm6a	1561.26	0.371873	0.109812	3.38646	0.000708	0.00610629
Pura	1661.3	-0.356068	0.105217	-3.38413	0.000714054	0.00614358
Rchy1	1898.13	-0.29014	0.0858712	-3.37878	0.000728093	0.00625116
Nid1	8817.73	-0.597328	0.17685	-3.3776	0.000731207	0.00627459
2020-09-07	6451.97	-0.289623	0.085759	-3.37717	0.000732359	0.00628117
Zfp619	247.333	0.566506	0.167791	3.37626	0.000734788	0.00629868
Tom1l2	3265.92	0.501764	0.148623	3.37609	0.000735248	0.00629931
Anxa4	25329.5	-0.570993	0.169139	-3.37587	0.000735817	0.00629955
Nedd1	1571.66	-0.331219	0.098116	-3.37579	0.000736049	0.00629955
Hn1	8705.05	-0.387549	0.114815	-3.37544	0.000736987	0.00630426
Zfp518a	610.756	0.465173	0.137834	3.37488	0.000738476	0.00631368
Tor4a	3579.1	-0.315328	0.0935239	-3.37163	0.000747253	0.00637867
1700113A16Rik	426.165	0.556512	0.165126	3.37022	0.000751077	0.00640037
[truncated: 21,413 more rows]

## Sheet: Day14_vs Day_10_Wt
Supplementary Data 1: Differentially expressed genes IRE1αWT (day 14 vs 10)
Gene	baseMean	log2FoldChange	lfcSE	stat	pvalue	padj
Shmt2	6475.86	-0.850246	0.107498	-7.90941	2.58603e-15	3.28013e-11
Cyp2s1	2024.74	1.84236	0.240611	7.65701	1.90315e-14	1.20698e-10
Gys1	2896.91	1.0975	0.146332	7.50002	6.38062e-14	2.69773e-10
Ncoa4	9251.05	0.904779	0.124531	7.26546	3.71766e-13	1.17887e-09
Arrb1	3629.46	1.05196	0.152361	6.90439	5.04203e-12	1.06588e-08
Bnip3l	3960.58	0.889057	0.128696	6.90819	4.90861e-12	1.06588e-08
Gpi1	16629.8	0.570899	0.0883144	6.46439	1.01711e-10	1.771e-07
Gpr146	388.267	1.22948	0.190611	6.4502	1.117e-10	1.771e-07
Bsg	17544.4	1.07417	0.167747	6.40349	1.5186e-10	1.93497e-07
Hgfac	769.251	1.92156	0.300708	6.39011	1.65765e-10	1.93497e-07
Atf5	2339.85	-1.12189	0.175617	-6.38824	1.67807e-10	1.93497e-07
Ctse	1020.04	1.85522	0.292512	6.34237	2.26251e-10	2.39147e-07
Tars	6515.23	-0.611755	0.0980982	-6.23615	4.48481e-10	4.37579e-07
Mthfd2	4029.23	-0.988626	0.164233	-6.01965	1.74793e-09	1.58363e-06
Aldh18a1	7499.41	-0.720179	0.120546	-5.97432	2.31058e-09	1.95382e-06
Cth	234.465	-1.31331	0.222524	-5.90187	3.59413e-09	2.84924e-06
Cebpz	4021.23	-0.309312	0.0536666	-5.76359	8.23435e-09	6.14379e-06
Egln1	6256.39	1.09809	0.19203	5.71831	1.07591e-08	6.49849e-06
Gm5177	2336.22	0.832192	0.14529	5.7278	1.01742e-08	6.49849e-06
Jdp2	636.278	-0.887623	0.154818	-5.73334	9.8472e-09	6.49849e-06
Lars	6732.18	-0.611522	0.106804	-5.72566	1.03033e-08	6.49849e-06
Yars	2716.93	-0.52401	0.0923674	-5.6731	1.40232e-08	8.08504e-06
Trib3	1391.74	-1.32414	0.234664	-5.64273	1.67379e-08	9.23059e-06
Fam57a	1009.78	0.812181	0.144642	5.61512	1.96424e-08	1.0381e-05
Car9	203.572	1.31717	0.23673	5.564	2.63657e-08	1.28624e-05
Aars	17453.7	-0.55774	0.100201	-5.56623	2.60311e-08	1.28624e-05
P4ha2	1224.64	1.51773	0.273157	5.55625	2.75638e-08	1.29489e-05
Clybl	182.462	1.37726	0.248225	5.54843	2.88243e-08	1.30574e-05
Syt8	1352.48	1.2915	0.234475	5.50803	3.62867e-08	1.58711e-05
Wdr43	5532.21	-0.379435	0.0692709	-5.47755	4.3125e-08	1.82332e-05
Asns	5309.73	-1.06803	0.196031	-5.44829	5.0857e-08	2.08087e-05
Kdm4b	2367.44	0.692638	0.127306	5.44075	5.30573e-08	2.10306e-05
Kpnb1	28061.7	-0.260103	0.0478713	-5.43338	5.52959e-08	2.12537e-05
Kdm3a	4623.75	0.611625	0.112691	5.42747	5.71599e-08	2.1324e-05
Cs	8485.22	-0.295394	0.0549179	-5.37884	7.49689e-08	2.71687e-05
Mcpt2	90.5648	3.02943	0.567986	5.33363	9.62672e-08	3.39182e-05
Gm9899	104.134	2.26097	0.428587	5.2754	1.32469e-07	4.42166e-05
Pgk1	25296.5	0.895562	0.169606	5.28024	1.29015e-07	4.42166e-05
Pcx	1675.27	0.785968	0.150181	5.23349	1.66342e-07	5.40995e-05
Sltm	5053.29	-0.291327	0.0559166	-5.21002	1.88821e-07	5.98753e-05
Alkbh5	8458.91	0.338036	0.0650191	5.19903	2.00334e-07	6.19766e-05
Nat10	4144.49	-0.458887	0.08844	-5.18869	2.11782e-07	6.39583e-05
Apobec1	536.9	-0.93643	0.180845	-5.17808	2.24187e-07	6.61299e-05
Ero1l	5020.18	1.23914	0.239841	5.16651	2.38508e-07	6.87554e-05
Psat1	8808.07	-0.713047	0.138449	-5.15024	2.6015e-07	7.33276e-05
Egln3	2342.78	1.44275	0.280864	5.13682	2.79432e-07	7.70503e-05
Dis3	2202.15	-0.339786	0.0666937	-5.09472	3.49264e-07	9.42567e-05
Gpt2	1487.23	-0.659963	0.130302	-5.06486	4.08692e-07	0.000107997
Mal2	1359.88	1.18624	0.235642	5.03408	4.80159e-07	0.000124184
Pgm2	3469.42	0.998599	0.198729	5.02494	5.03591e-07	0.000124184
Arl14ep	1571.88	-0.60978	0.121296	-5.02719	4.9771e-07	0.000124184
Nop14	3829.21	-0.434048	0.0864147	-5.02285	5.09113e-07	0.000124184
Jak3	5870.42	0.668416	0.135405	4.9364	7.95764e-07	0.000190443
Serpinb6b	2384.22	0.905242	0.184375	4.90978	9.11779e-07	0.000214167
3110057O12Rik	196.28	0.918089	0.188322	4.87511	1.08749e-06	0.000250794
Nol10	1693.5	-0.442558	0.0909183	-4.86765	1.12934e-06	0.000255795
Vwa5a	3042.31	0.53089	0.109382	4.85356	1.21263e-06	0.000269843
Gapdh	49356.5	0.767719	0.158623	4.83989	1.29908e-06	0.000284095
Kcnk3	193.799	1.40728	0.291216	4.83243	1.34875e-06	0.000287647
Tdp1	873.435	-0.478537	0.099062	-4.83068	1.36068e-06	0.000287647
Wnt7b	245.255	-1.27832	0.26493	-4.82512	1.39922e-06	0.000290947
Crebl2	521.843	1.02156	0.211905	4.82084	1.42957e-06	0.000292462
Mxi1	1871.11	0.812239	0.169038	4.80508	1.54693e-06	0.000302033
Pfkl	9107.95	0.811644	0.168918	4.80496	1.54779e-06	0.000302033
Rrp12	4156.99	-0.593772	0.123446	-4.80996	1.5096e-06	0.000302033
Msln	12903.7	0.562091	0.117244	4.79419	1.63337e-06	0.000309219
Samd9l	5374.01	0.833369	0.173794	4.79517	1.6254e-06	0.000309219
Psph	1208.09	-0.836953	0.175074	-4.78057	1.74801e-06	0.000326055
Ltbp4	11196.7	0.726414	0.152469	4.76433	1.89483e-06	0.000348319
Khnyn	1655.4	0.751817	0.157966	4.75935	1.94214e-06	0.000351916
Gar1	2177.34	-0.492833	0.103976	-4.73987	2.13851e-06	0.000382041
Lrp1	7145.97	1.1384	0.240406	4.73533	2.18694e-06	0.000385267
Tpi1	33691.2	0.667897	0.141483	4.7207	2.35033e-06	0.000402859
Atad3a	3486.46	-0.335923	0.0711462	-4.72159	2.34011e-06	0.000402859
Trmt10a	788.761	-0.589117	0.125399	-4.69794	2.628e-06	0.000444448
Mmp11	798.017	0.845977	0.180239	4.69365	2.68379e-06	0.000444751
Ifrd1	4089.7	-0.6239	0.132959	-4.69242	2.69992e-06	0.000444751
Mybbp1a	23490.2	-0.331065	0.0706023	-4.68916	2.74334e-06	0.000446109
Sfpq	17532.2	-0.25733	0.0551312	-4.6676	3.04743e-06	0.000489287
Spata5	1202.15	-0.503295	0.107971	-4.6614	3.14064e-06	0.000497948
Bnip3	2936.23	1.6939	0.364328	4.64938	3.32927e-06	0.000521339
Pfkp	1980.11	0.98794	0.213026	4.63766	3.52384e-06	0.000545078
Rcc2	9229.83	-0.31465	0.068043	-4.62428	3.75895e-06	0.000574439
Ipo4	7071.42	-0.417198	0.090464	-4.61176	3.99281e-06	0.000595821
Tpm1	23427.6	-0.388201	0.0841474	-4.61335	3.96237e-06	0.000595821
Gars	14083.1	-0.503879	0.109511	-4.60118	4.20114e-06	0.00061962
Stat5a	866.273	0.725664	0.15783	4.59775	4.27078e-06	0.00062265
B630005N14Rik	1205.35	0.515324	0.112238	4.59134	4.40409e-06	0.00063479
Npepps	6888.19	0.396369	0.0864142	4.58684	4.49997e-06	0.000641321
Setd6	1582.81	-0.385442	0.0842407	-4.57549	4.75108e-06	0.000669586
Krt36	853.04	0.911033	0.199314	4.57084	4.85781e-06	0.000677105
Wdr46	3020.32	-0.418787	0.0917235	-4.56576	4.97687e-06	0.000686158
Pck2	3355.43	-0.539316	0.118248	-4.56088	5.094e-06	0.000694756
Dlst	5688.57	-0.265042	0.058228	-4.5518	5.31887e-06	0.000717707
Utp14a	1099.03	-0.546652	0.120467	-4.53776	5.68553e-06	0.000759108
Cebpg	3366.31	-0.372215	0.0821768	-4.52945	5.91387e-06	0.000773314
Vars	18332.4	-0.383361	0.0846319	-4.52975	5.90545e-06	0.000773314
Slc19a1	951.681	-0.423996	0.0939709	-4.512	6.42204e-06	0.000831195
Rcor2	1240	0.717394	0.159154	4.50756	6.55771e-06	0.000840182
Ncl	40313.9	-0.470253	0.104825	-4.48609	7.25434e-06	0.000911595
Pwp2	2092.52	-0.326391	0.0727585	-4.48595	7.25884e-06	0.000911595
Cirh1a	4125.14	-0.320175	0.0716247	-4.47018	7.81547e-06	0.000971876
Pkp2	2452.52	0.509061	0.113949	4.46745	7.91587e-06	0.000974804
Srf	3879.27	-0.337288	0.0755658	-4.46349	8.06341e-06	0.000983426
Dnajc7	4810.03	-0.315175	0.0710359	-4.43685	9.12862e-06	0.00110274
Kbtbd11	4237.17	0.926178	0.209507	4.42074	9.8362e-06	0.001177
Slc4a4	4187.18	0.834778	0.189097	4.41455	1.01219e-05	0.00119987
Ddx21	8254	-0.457497	0.103836	-4.40594	1.05327e-05	0.00123701
Ermp1	2377.41	1.01964	0.232078	4.39354	1.11521e-05	0.00127181
Plin4	788.082	1.40312	0.319468	4.39206	1.12284e-05	0.00127181
Tob1	3369.07	0.515836	0.117428	4.39278	1.11913e-05	0.00127181
Wdr3	3368.28	-0.345115	0.0785778	-4.39202	1.12301e-05	0.00127181
Srm	3281.4	-0.540641	0.123495	-4.37783	1.19866e-05	0.00134547
Eef2k	1871.53	0.615515	0.141075	4.36303	1.28271e-05	0.00142718
Cars	3032.91	-0.62676	0.144487	-4.33784	1.43888e-05	0.00158703
Nars	13761.1	-0.490853	0.113226	-4.33517	1.45645e-05	0.00159255
Bysl	2311.45	-0.436703	0.100885	-4.32872	1.49978e-05	0.00162592
Dixdc1	1262.88	0.570499	0.131934	4.32414	1.53129e-05	0.00164601
Capn5	6737.15	0.454704	0.105279	4.31904	1.56709e-05	0.00167034
Plod2	1592.37	0.890533	0.208622	4.26865	1.96659e-05	0.00207868
Ndufv3	1484.81	0.5735	0.135119	4.2444	2.19177e-05	0.00229756
Phgdh	13176.9	-0.701017	0.165426	-4.23765	2.25868e-05	0.00234829
Id2	3327.53	0.922953	0.218228	4.22931	2.34409e-05	0.00239777
P4hb	32268.7	0.356645	0.0843198	4.22967	2.3403e-05	0.00239777
Plekha2	7701.84	0.550995	0.13047	4.22317	2.40894e-05	0.0024444
Zbtb7c	1759.82	0.588893	0.139713	4.21503	2.49744e-05	0.00251409
Irx2	1765.11	-0.337033	0.0800294	-4.21137	2.53829e-05	0.00253509
Myef2	2646.44	-0.320585	0.0765038	-4.19045	2.78407e-05	0.00275884
Tsr1	3665.54	-0.390409	0.0932163	-4.18821	2.81161e-05	0.00276453
Fam114a2	2715.01	0.464533	0.111032	4.18378	2.86704e-05	0.00279735
Stat6	4108.62	0.291744	0.0698335	4.17771	2.94457e-05	0.00285107
Stk24	6166.01	0.329609	0.079183	4.16262	3.14614e-05	0.00302315
Ltv1	1404.41	-0.419727	0.101041	-4.15404	3.26658e-05	0.00311529
Ak4	267.833	1.41076	0.340157	4.14739	3.36286e-05	0.00318318
Dkc1	3132.64	-0.404336	0.0977498	-4.13643	3.52744e-05	0.00331422
Tmigd1	1058.44	1.73683	0.420391	4.13147	3.60458e-05	0.0033618
Ppm1g	7687.02	-0.356593	0.0863819	-4.12809	3.65784e-05	0.00338657
Pgam1	31288.3	0.631602	0.153415	4.11696	3.83899e-05	0.00352853
Fam162a	1810.07	0.952669	0.231788	4.11009	3.95498e-05	0.00353274
Smek1	2698.11	-0.239734	0.058315	-4.11102	3.93917e-05	0.00353274
Tank	1332.95	-0.27917	0.067901	-4.11142	3.9323e-05	0.00353274
Tbc1d8b	1675.18	0.435812	0.105941	4.11373	3.89311e-05	0.00353274
Rrad	623.479	-0.875764	0.214149	-4.0895	4.32306e-05	0.00383452
Nup62	3072.25	-0.284251	0.0695589	-4.08647	4.37977e-05	0.00385785
Ibtk	3813.51	-0.275768	0.0675592	-4.08187	4.46746e-05	0.00386742
Ppid	6313.87	-0.407217	0.099781	-4.08111	4.48211e-05	0.00386742
Ppme1	2651.38	0.336424	0.0824335	4.08116	4.4812e-05	0.00386742
Xylt2	1016.1	0.491348	0.121183	4.05458	5.02236e-05	0.0043043
Slc7a11	1613.69	-1.34645	0.332553	-4.04882	5.14773e-05	0.00438213
Slc12a7	6422.16	0.811786	0.200955	4.03963	5.35356e-05	0.00452697
Dhrs3	851.493	1.20628	0.299128	4.03267	5.51464e-05	0.00460182
Hmox1	2179.87	1.60581	0.398181	4.03288	5.50978e-05	0.00460182
Fam189a2	540.675	0.800366	0.198857	4.02483	5.70163e-05	0.00472677
Pkm	145669	0.421466	0.104757	4.02327	5.73952e-05	0.00472728
Shc2	126.787	1.18291	0.294592	4.01544	5.93358e-05	0.00481082
Slc1a5	5286.91	-0.629776	0.156833	-4.01559	5.92967e-05	0.00481082
Cdv3	14171.7	-0.234654	0.0584501	-4.0146	5.95473e-05	0.00481082
Usp16	2102.44	-0.257249	0.0641283	-4.01148	6.03393e-05	0.00484395
Pdk1	2967.46	1.17039	0.292783	3.99746	6.40252e-05	0.00510752
Loxl2	6969.69	0.783374	0.196231	3.99211	6.54893e-05	0.00515941
Nedd9	2430.54	0.858197	0.21497	3.99217	6.547e-05	0.00515941
Naa15	7426.45	-0.307737	0.0771464	-3.989	6.63533e-05	0.00519522
Pelp1	3919.28	-0.268465	0.0674369	-3.98098	6.8632e-05	0.00534066
Hk1	8622.11	0.458672	0.115377	3.97543	7.02527e-05	0.00543344
Rgs11	1549.76	1.31385	0.330665	3.97336	7.0866e-05	0.00544766
Slc7a5	12932.1	-0.45092	0.113614	-3.96889	7.22092e-05	0.00551748
2810408A11Rik	200.285	0.985584	0.249164	3.95556	7.63546e-05	0.00576477
Lpgat1	8088.65	0.541089	0.136788	3.95568	7.63179e-05	0.00576477
Fads3	6512.86	0.389569	0.0985401	3.9534	7.70475e-05	0.00578266
P4ha1	2330.75	0.757249	0.192074	3.94249	8.06412e-05	0.00601678
Upk3bl	190.757	1.31166	0.333277	3.93565	8.29731e-05	0.00608341
Cyb5r1	2321.77	-0.53063	0.134812	-3.93607	8.28252e-05	0.00608341
Hspd1	24645	-0.339392	0.0862269	-3.93603	8.28396e-05	0.00608341
Scrn3	374.942	0.613912	0.15649	3.92302	8.74451e-05	0.00630631
Rhobtb2	1702.7	0.392827	0.100124	3.92341	8.73032e-05	0.00630631
Stk40	2223.5	-0.433016	0.110421	-3.92149	8.80019e-05	0.00630631
Taf15	7447.1	-0.345857	0.0881924	-3.92162	8.79544e-05	0.00630631
Slc3a2	10516.2	-0.571184	0.145843	-3.91643	8.98698e-05	0.0063779
Mprip	17034.1	0.215442	0.055015	3.91606	9.00066e-05	0.0063779
Casp6	1310.88	0.503866	0.128769	3.91293	9.11829e-05	0.00638986
Ism1	353.25	-1.28744	0.328961	-3.91365	9.09101e-05	0.00638986
Ddx27	4905.73	-0.296356	0.0757982	-3.9098	9.23716e-05	0.00640241
Lmf1	882.505	0.452918	0.115822	3.91046	9.21223e-05	0.00640241
Mpzl2	1889.32	0.630156	0.16131	3.90649	9.36458e-05	0.00645545
Grhpr	743.846	0.596482	0.153211	3.89321	9.89245e-05	0.00678247
Atf4	8558.94	-0.567925	0.145952	-3.89117	9.9762e-05	0.00680313
Setd8	6785.98	-0.234617	0.0603427	-3.88807	0.000101044	0.00685369
Slc2a8	377.647	0.657363	0.169192	3.88531	0.000102201	0.00689528
Fam114a1	1288.88	0.585456	0.151121	3.87409	0.000107024	0.00707027
Gbe1	625.758	0.981461	0.253243	3.87557	0.000106377	0.00707027
Ldha	38989.3	0.602929	0.155599	3.87489	0.000106673	0.00707027
Polr3d	1464.75	-0.404566	0.104359	-3.87668	0.000105893	0.00707027
Enpp1	2800.09	0.76279	0.196964	3.87274	0.000107619	0.00707275
Trappc6a	612.173	0.686065	0.177244	3.87074	0.000108507	0.00709435
Rnf152	601.541	0.755029	0.195323	3.86555	0.00011084	0.0072097
Pyroxd2	487.92	0.975977	0.252975	3.858	0.000114319	0.00734987
Atp1a2	85.1833	-1.51516	0.392822	-3.85712	0.000114733	0.00734987
Zfp36l2	30490.8	0.394012	0.102142	3.85748	0.000114562	0.00734987
Ftsj3	6297.93	-0.353772	0.0919901	-3.84576	0.00012018	0.00766011
Psd	2674.11	-0.454949	0.118446	-3.841	0.000122535	0.0077329
Reps1	1150.54	-0.256144	0.0666871	-3.84099	0.000122541	0.0077329
Thop1	2866.61	-0.293589	0.0766256	-3.83148	0.000127376	0.00799821
Rnf220	2597.18	-0.287217	0.0751167	-3.82361	0.00013151	0.00821711
Serpinb9b	119.926	1.81079	0.476855	3.79735	0.000146249	0.00909326
Snapin	1696.76	0.401118	0.10603	3.78306	0.000154912	0.00958489
Ltbp3	27136.4	0.483034	0.128123	3.77007	0.000163199	0.0100486
Epb4.1l4b	1168.9	0.761455	0.202679	3.75695	0.000171998	0.0105392
Eps8l2	1849.21	0.735789	0.196469	3.74506	0.000180352	0.010998
Tardbp	10908.1	-0.269894	0.0725199	-3.72165	0.000197923	0.0120117
Mars	3736.69	-0.45609	0.122663	-3.71825	0.00020061	0.0121169
Sestd1	2201.37	-0.3035	0.0816793	-3.71575	0.000202602	0.0121792
Erdr1	6606.03	-0.433014	0.116625	-3.71288	0.000204917	0.0122602
Nop2	7827.23	-0.360341	0.0971457	-3.70929	0.000207845	0.012377
Tcp11l1	249.641	0.891507	0.240429	3.70798	0.000208922	0.012383
Adam15	2658.18	0.410529	0.11081	3.70479	0.000211565	0.0124813
5330411J11Rik	94.8569	1.66811	0.450553	3.70236	0.000213607	0.0125008
Chpf	4216.63	-0.266465	0.0719777	-3.70205	0.000213866	0.0125008
Map3k1	2525.39	0.821244	0.221959	3.69998	0.000215619	0.0125455
Scd2	58594.4	0.554228	0.14984	3.69879	0.000216627	0.0125465
Cwc22	2035.65	-0.250555	0.0678138	-3.69474	0.000220111	0.012633
Fdxr	691.376	-0.418238	0.113192	-3.69494	0.000219938	0.012633
Chac1	764.044	-1.22089	0.330669	-3.69217	0.000222346	0.0127038
Fam102a	2062.62	0.61404	0.166361	3.69101	0.000223362	0.0127046
Nol8	2316.88	-0.415442	0.112655	-3.68773	0.000226268	0.0128124
Pparg	3238.39	0.580232	0.157863	3.67553	0.000237352	0.0133475
Bbc3	916.767	-0.731295	0.199051	-3.6739	0.000238874	0.0133475
Rnf181	3737.51	0.273451	0.0744156	3.67464	0.000238186	0.0133475
Pa2g4	8093.81	-0.350184	0.0954661	-3.66815	0.00024431	0.0135914
Me1	16052.1	0.699752	0.190895	3.66564	0.000246718	0.013606
Exosc1	1668.77	-0.388172	0.105887	-3.66589	0.000246482	0.013606
Tomm40	3510.4	-0.331481	0.0906442	-3.65695	0.000255231	0.0140145
Cntnap1	1448.35	0.568769	0.155775	3.65123	0.000260989	0.0142689
Pde6a	158.102	1.12105	0.307379	3.64712	0.000265198	0.0143722
Chpf2	2221.59	0.330864	0.0907046	3.6477	0.000264594	0.0143722
Rcc1	2684.34	-0.46177	0.126652	-3.64597	0.000266384	0.0143722
Trim27	3585.03	-0.303528	0.0832729	-3.64498	0.000267411	0.0143722
Mthfd1	3238.82	-0.341336	0.0939469	-3.63329	0.000279829	0.0149762
Noc3l	2438.64	-0.347458	0.0957331	-3.62944	0.000284032	0.0151372
Dcaf11	2445.44	0.317305	0.0875381	3.62477	0.000289221	0.0153493
Ddx31	1115.23	-0.274853	0.0759368	-3.61949	0.000295182	0.0156004
Gart	5075.94	-0.390231	0.107863	-3.61785	0.000297055	0.0156342
Impa2	2113.56	0.534188	0.147705	3.61659	0.000298514	0.0156461
Nolc1	10685.4	-0.413912	0.114529	-3.61402	0.000301481	0.0157366
Lrpprc	3791.53	-0.301949	0.083683	-3.60824	0.000308276	0.0160253
Adrm1	5787.65	-0.301041	0.0835764	-3.60199	0.000315791	0.016349
Mt1	3788.31	1.80679	0.502816	3.59334	0.000326468	0.016833
Rab11fip5	3747.41	0.51624	0.143716	3.59209	0.00032804	0.0168456
Ms4a2	317.307	-4.3478	1.21136	-3.58919	0.00033171	0.0169654
Bclaf1	4988.22	-0.256519	0.0715514	-3.58511	0.000336942	0.0170951
Clcn3	8256.76	0.490235	0.136718	3.58573	0.000336136	0.0170951
Chst15	417.319	1.31059	0.365816	3.58264	0.000340136	0.0171884
Tbc1d14	2640.65	0.30082	0.0840121	3.58067	0.000342716	0.0172501
Eif3c	13485.4	-0.276885	0.0773671	-3.57885	0.000345105	0.0172869
Isg20l2	3562.83	-0.221024	0.0617723	-3.57805	0.000346173	0.0172869
Sars	9088.64	-0.532116	0.148874	-3.57427	0.000351204	0.017401
Dbf4	2358.46	-0.348498	0.0974984	-3.5744	0.000351038	0.017401
Asph	4360.27	0.759438	0.212853	3.5679	0.000359858	0.0176916
Cyb5	3541.13	0.646192	0.181088	3.56839	0.000359177	0.0176916
Cdc42ep2	2475.79	0.497049	0.139773	3.55612	0.00037637	0.0183933
Wdr12	1606.49	-0.434574	0.12222	-3.55566	0.00037703	0.0183933
Srsf1	16466.5	-0.229848	0.0646672	-3.55431	0.000378967	0.0184169
Hnrnph1	16718.4	-0.288158	0.0811999	-3.54874	0.000387073	0.0185971
Lyar	2935.94	-0.454369	0.128027	-3.54902	0.000386671	0.0185971
Nek1	1186.81	0.485656	0.136834	3.54925	0.000386337	0.0185971
Eif1b	920.716	0.441495	0.124516	3.54568	0.000391599	0.0186031
Erf	4464.22	-0.2839	0.0800505	-3.54652	0.000390356	0.0186031
Rbm28	4103.06	-0.226748	0.0639288	-3.54688	0.000389828	0.0186031
Ddx56	2942.49	-0.28476	0.0803999	-3.5418	0.000397402	0.0188084
Aplp1	790.012	0.976955	0.276204	3.53707	0.000404587	0.0189544
Aoc2	503.855	-0.526229	0.148827	-3.53585	0.000406464	0.0189544
Dag1	15333.4	0.441528	0.124846	3.53658	0.000405351	0.0189544
Narf	1868.43	0.483839	0.136823	3.53624	0.000405862	0.0189544
Ext1	2677.54	0.474838	0.134388	3.53334	0.000410346	0.0190653
Fam203a	877.026	-0.469238	0.133083	-3.52591	0.000422032	0.0195367
Syngr1	145.24	1.17982	0.334769	3.52429	0.000424621	0.0195851
Myo7a	1631.63	0.725125	0.205933	3.52117	0.00042964	0.0197448
Ier5	4666.63	-0.464031	0.131826	-3.52002	0.000431506	0.0197589
Rnf19a	2461.45	0.309492	0.0879527	3.51885	0.000433426	0.0197754
Hexb	1469.83	0.488287	0.138858	3.51646	0.000437343	0.0198827
Eif6	9926.67	-0.46251	0.131727	-3.51113	0.000446211	0.0201895
Hnrnpd	9782.89	-0.383705	0.109302	-3.51049	0.000447277	0.0201895
Ctps	2966.75	-0.34905	0.0994989	-3.50808	0.000451354	0.0203013
Cyp11a1	315.932	-3.83152	1.09318	-3.50495	0.000456701	0.0204693
Cdt1	4326.83	-0.465684	0.132948	-3.50274	0.000460498	0.0205668
Sult1d1	227.519	1.7499	0.499803	3.50118	0.000463203	0.020615
Odc1	13683.4	-0.353291	0.100989	-3.4983	0.000468226	0.0207656
Ccdc9	1970.85	-0.379516	0.108576	-3.49539	0.000473368	0.0208638
Mfsd7b	950.846	-0.310525	0.0888436	-3.49519	0.000473729	0.0208638
Urb1	1364.49	-0.433691	0.124168	-3.49276	0.00047805	0.0209159
Wdr75	2503.73	-0.249363	0.0713961	-3.49267	0.000478209	0.0209159
Ttc39a	327.134	0.957811	0.274779	3.48575	0.000490756	0.0213909
Cct2	12986.1	-0.314635	0.0903023	-3.48424	0.000493534	0.0214383
Mthfr	1285.91	-0.520796	0.149837	-3.47575	0.000509424	0.021978
Nol6	4019.89	-0.276516	0.0795517	-3.47594	0.000509075	0.021978
Tmsb10	40939.6	0.652706	0.188022	3.47144	0.000517682	0.0222586
Upf3a	2112.56	-0.314006	0.090573	-3.46688	0.000526531	0.0225626
Gm16516	174.908	-1.01975	0.294538	-3.46221	0.000535762	0.0228808
Ndrg1	42601.9	0.744158	0.215014	3.46098	0.000538219	0.0229086
Prkra	928.107	0.448651	0.129717	3.4587	0.000542795	0.0230261
Utp18	2561.3	-0.380643	0.110127	-3.4564	0.000547437	0.0231456
Hnrnpu	32589.9	-0.216217	0.0625845	-3.4548	0.000550694	0.023206
Rae1	2997.36	-0.267636	0.0775147	-3.45271	0.000554978	0.0233091
Arf2	3961.93	-0.524939	0.152113	-3.45098	0.000558559	0.0233821
Rlim	4314.01	-0.296037	0.0858101	-3.44991	0.00056078	0.0233978
Wdr5	4032.76	-0.195722	0.0567787	-3.44709	0.000566653	0.0235653
Gls2	808.061	0.607984	0.176484	3.44499	0.000571082	0.0236719
Gpatch4	2137.2	-0.323506	0.0939814	-3.44224	0.00057692	0.023836
Dhx15	10486	-0.174797	0.0508146	-3.4399	0.000581921	0.0239646
Cbln3	142.381	0.773212	0.225144	3.4343	0.000594086	0.0243244
Kctd13	600.367	-0.352934	0.102773	-3.43411	0.000594494	0.0243244
Rbm25	5078.8	-0.273889	0.0799058	-3.42764	0.000608848	0.0248316
Armc6	964.821	-0.518655	0.151488	-3.42373	0.00061767	0.0251107
Col4a4	110.377	-2.42187	0.707998	-3.42073	0.000624532	0.0252279
Slc25a1	3783.63	0.288669	0.0843679	3.42155	0.000622654	0.0252279
Foxq1	4714.93	0.703687	0.206472	3.40814	0.000654069	0.0262564
Trmt61a	713.139	-0.549111	0.161159	-3.40725	0.000656203	0.0262564
Xpot	6403.97	-0.343284	0.100746	-3.40741	0.000655815	0.0262564
Tomm70a	5162.64	-0.215115	0.0632325	-3.40198	0.000669007	0.0266846
Galm	130.898	1.02978	0.302841	3.40041	0.00067286	0.0267541
Scarb2	3948.85	0.350835	0.103438	3.39174	0.000694493	0.027528
Cat	4629.21	0.571903	0.169127	3.3815	0.000720905	0.0284858
Lyrm5	337.464	0.636966	0.188576	3.37778	0.000730748	0.0287851
Itgb3	2648.76	0.870201	0.258267	3.36939	0.000753344	0.029492
Abcf2	4755.75	-0.326325	0.0968266	-3.3702	0.000751141	0.029492
Heatr1	3309.86	-0.419972	0.124713	-3.3675	0.000758524	0.0296035
AI661453	2180.83	0.644284	0.191569	3.36319	0.00077047	0.0299064
Nop58	6208.43	-0.366112	0.108865	-3.363	0.000771002	0.0299064
Abcc3	1838.48	0.931902	0.277272	3.36097	0.00077669	0.0300352
Soat2	213.693	-1.1072	0.329784	-3.35736	0.000786913	0.030338
Fzd7	902.078	0.864014	0.257916	3.34999	0.000808157	0.0310596
Smtnl2	842.714	1.14425	0.34165	3.34917	0.000810527	0.0310596
Acox1	10476.3	0.387744	0.115852	3.34689	0.000817243	0.0312226
Vgf	59.9997	-1.2173	0.364003	-3.3442	0.000825191	0.0312439
Zfp341	361.383	-0.570296	0.170456	-3.3457	0.000820762	0.0312439
Rnps1	7728.04	-0.287983	0.0860993	-3.34477	0.0008235	0.0312439
Cad	11163.3	-0.44336	0.132703	-3.341	0.000834782	0.031459
Dhx29	2033.49	-0.290062	0.086828	-3.34065	0.000835832	0.031459
Mt2	2176	1.65175	0.494838	3.33796	0.000843957	0.031545
Ube2cbp	306.062	-0.608978	0.182469	-3.33744	0.000845552	0.031545
Qtrtd1	1456.92	-0.47592	0.142601	-3.33743	0.000845577	0.031545
Hilpda	1505.49	1.09873	0.329665	3.33286	0.000859581	0.0319111
Mknk2	5329.5	0.305491	0.0916678	3.33259	0.000860422	0.0319111
Aen	1344.42	-0.511046	0.153558	-3.32804	0.000874601	0.0321549
1300018J18Rik	859.543	0.340368	0.102257	3.32854	0.000873017	0.0321549
Ss18	4107.42	0.184918	0.055555	3.32857	0.000872945	0.0321549
Serpinb9	2155.29	0.66662	0.200451	3.3256	0.00088229	0.032263
Taf1a	906.855	-0.382133	0.11491	-3.32549	0.00088263	0.032263
Ttll10	58.2829	1.71173	0.514861	3.32464	0.000885335	0.0322689
Otud6b	2145.13	-0.229724	0.0691478	-3.32221	0.000893064	0.0324574
Nol11	2522.6	-0.302772	0.0911742	-3.32081	0.000897563	0.0325277
Ech1	2713.07	0.52245	0.157402	3.31922	0.000902705	0.0326208
Map2k3	3888.85	-0.399769	0.12056	-3.31594	0.000913348	0.0328197
Slc44a2	4758.38	0.318479	0.096045	3.31593	0.000913384	0.0328197
Hspbp1	1622.38	-0.33659	0.101688	-3.31002	0.000932903	0.0332386
Qtrt1	1320.05	-0.4775	0.144243	-3.31039	0.000931645	0.0332386
Rrp9	2405.96	-0.423051	0.127752	-3.31151	0.000927938	0.0332386
Aldoa	27715.4	0.536792	0.162673	3.29983	0.000967443	0.0342449
Nkx2-3	157.572	1.41827	0.429762	3.30013	0.000966415	0.0342449
Cd7	190.714	-3.54851	1.07553	-3.2993	0.000969246	0.0342449
2310008H04Rik	1124.1	0.443853	0.134599	3.2976	0.000975142	0.0343575
Zfp367	1832.53	-0.377631	0.11458	-3.29579	0.000981452	0.034484
Set	26909	-0.279045	0.084867	-3.28802	0.00100893	0.0353516
Zbtb4	2508.19	0.531354	0.161676	3.28654	0.00101428	0.0354411
Pus1	3271.19	-0.293339	0.089357	-3.28277	0.00102791	0.0358186
2310022A10Rik	968.338	-0.308479	0.0940649	-3.27943	0.00104017	0.0361465
Adipor2	11955.6	0.384883	0.117518	3.27511	0.0010562	0.0366034
[truncated: 23,046 more rows]

## Sheet: Day14_vs_Day10_KO
Supplementary Data 1: Differentially expressed genes IRE1αKO HKP1 (day 14 vs 10)
[truncated: 23,413 more rows]
