# Supplementary material for: Tumor-intrinsic IRE1α signaling controls protective immunity in lung cancer
Source: Nat Commun. 2023 Jan 9;14:120. doi: 10.1038/s41467-022-35584-9 (PMC9829901; doi:10.1038/s41467-022-35584-9)
Supplement: Supplementary file 4 — Supplementary Data 2 [file 41467_2022_35584_MOESM4_ESM.xlsx]

## Sheet: IRE1a_KOvWt_All
Supplementary Fig. 2. Enricher analysis IRE1aKO vs WT (WT all genes)
Key	Term	Overlap		P-value	"-log10(pvalue)"	Adjusted P-value	ADJ group	Database	Category	Odds Ratio	Combined Score	Genes
1754	cytokine-mediated signaling pathway (GO:0019221)	184/633	184	9.21097e-11	10.0357	4.21218e-07	1	2018_GO_BP	Ontologies	1.81958	42.0469	IFITM3;CD86;CSF3;IFITM1;IL1RN;PLVAP;CSF3R;IFITM2;CSF1;IRS1;CD80;RORC;F13A1;IL5RA;RORA;IFIT1;TNF;IFIT3;IL27RA;IFIT2;ICAM1;SOX2;PODNL1;IL18RAP;LEPR;PIM1;MAP3K8;JUNB;IL13RA1;IL15RA;CISH;RSAD2;HGF;MIF;EREG;IL23A;PRTN3;PPIA;RTN4R;PSMD10;CSF1R;ALOX15;FPR1;IL20RB;TNFRSF11B;CSF2RB;GATA3;TNFRSF11A;HIF1A;ADIPOR2;CSF2RA;FOXO1;SOCS1;IRAK1;INPP5D;CHAD;HMOX1;TNFRSF14;EGR1;VCAM1;TSLP;TNFSF14;TNFSF15;LIF;ISG15;L…
1755	cellular response to cytokine stimulus (GO:0071345)	140/456	140	3.19673e-10	9.49529	7.30932e-07	1	2018_GO_BP	Ontologies	1.9595	42.8419	CD86;CSF3;IL1RN;PID1;CSF3R;CSF1;CD80;RORC;F13A1;IL5RA;RORA;AQP4;IFIT1;TNF;MYLK3;ICAM1;SOX2;ZFP36;PODNL1;DPYSL3;PIM1;JUNB;IL13RA1;GBP6;CISH;DAPK1;HGF;FOXH1;EREG;SFRP1;IL23A;SHPK;PRTN3;RTN4R;CSF1R;PDE1B;NPR2;ALOX15;FPR1;IL20RB;CSF2RB;GATA3;HIF1A;CSF2RA;FOXO1;SOCS1;IRAK1;INPP5D;CHAD;HMOX1;ST3GAL6;EGR1;VCAM1;PYHIN1;PDE2A;LIF;LRRC66;NFKB1;IL4;CXCL10;IL6;IL7;LCN2;BCL2;CDKN1A;FLT3;LRRC4;LRRC3;PIK3CD;CXC…
3	Cholesterol Biosynthesis WP103	12/15	12	4.71274e-07	6.32673	2.60772e-05	1	2019_WikiPathways_Mouse	Pathways	17.4202	253.774	FDPS;IDI1;SQLE;HMGCS1;PMVK;SC5D;MVD;HMGCR;DHCR7;LSS;CYP51;FDFT1
2	Cholesterol metabolism (includes both Bloch and Kandutsch-Russell pathways) WP4346	25/49	25	3.40555e-07	6.46781	2.60772e-05	1	2019_WikiPathways_Mouse	Pathways	4.54647	67.7092	IDI1;HMGCR;TM7SF2;FADS2;PMVK;SCD2;SC5D;HMGCS2;SCD1;FADS1;FDFT1;ABCA1;MYLIP;FDPS;HMGCS1;DHCR24;LSS;CYP51;CYP27A1;SQLE;SOAT2;ACOT2;MVD;DHCR7;ABCG1
1	Lung fibrosis WP3632	29/61	29	2.84019e-07	6.54665	2.60772e-05	1	2019_WikiPathways_Mouse	Pathways	3.95774	59.6598	CSF3;CALCA;CCL11;ELN;FAM13A;FGF1;CXCL2;TNF;MECP2;PLAU;CCL5;CCL4;CCL3;HMOX1;CCL2;CCR3;CCR2;DSP;CMA1;SFTPC;MMP2;HGF;MT2;MUC5B;MMP9;BMP7;IL4;IL6;SFTPA1
1756	inflammatory response (GO:0006954)	83/252	83	4.41458e-08	7.35511	6.72929e-05	1	2018_GO_BP	Ontologies	2.15808	36.5487	CD40;CXCL9;GPR68;LY75;PIK3CD;CXCL1;CXCL3;ITGAL;TNF;CXCL2;CXCL5;PIK3CG;IL18RAP;CCRL2;ADORA1;BDKRB2;BLNK;CCR7;PTGIR;SYK;RIPK2;NFAM1;CD180;F2R;CYBB;TACR1;FOS;HSPG2;ADORA2A;KIT;TLR8;CHI3L1;TNFRSF25;TLR4;MGLL;HDAC4;PTGFR;CSF1R;CCL11;KLK1;PTGER1;C5AR2;C5AR1;ALOX15;FPR1;CXCR4;TNFRSF11B;NOD1;AOAH;TNFRSF11A;NOD2;AIF1;HDAC9;RELB;CCL5;CXCR2;HRH4;CCL4;CCL3;NLRP3;CCL2;TNFRSF14;RELT;PLA2G2D;CCL22;CCL20;EPHX2;N…
381	Extracellular matrix organization Homo sapiens R-HSA-1474244	89/283	89	1.59727e-07	6.79662	0.000214334	1	2016_Reactome	Pathways	2.01605	31.5507	COL14A1;ELN;SERPINE1;COL12A1;ITGA2B;TNC;LOXL4;ICAM4;PLOD2;ITGAE;ITGAL;HAPLN1;ICAM1;LOXL2;ADAMTS5;MMP24;CAPN6;CAPNS2;CTSL;TNN;CDH1;ADAMTS1;CTSK;BSG;CAPN3;ITGB7;ITGB6;COL27A1;ITGA4;DST;MMP2;COL23A1;ITGA1;MMP3;HSPG2;MMP9;DCN;CEACAM1;MMP15;COL4A4;MMP17;COL4A3;COL8A2;COL4A6;PECAM1;COL8A1;COL6A3;PPIB;DDR2;ITGA9;COL17A1;TNXB;LAMA2;SDC2;COL11A2;LAMA3;NTN4;LRP4;FBLN1;LTBP2;PLG;LTBP1;NID2;FBLN5;VTN;SERPINH…
382	Hemostasis Homo sapiens R-HSA-109582	151/552	151	3.12212e-07	6.50555	0.000214334	1	2016_Reactome	Pathways	1.66166	24.8909	DGKG;CD84;SERPINE2;DGKA;SERPINE1;ITGA2B;F13A1;IL5RA;PLAT;SLC8A2;DOCK10;ISLR;GRB14;PLAU;MYB;BSG;KIF5A;SIRPA;SLC16A8;KIF21B;CD177;PRKCG;GUCY1A2;PRKCB;HGF;F2R;MIF;ATP1B1;DOK2;PRKAR1B;SERPING1;PRKCQ;SCG3;PRTN3;PPIA;DGKH;PDE1B;ITPR2;ABHD6;CSF2RB;GATA3;GATA2;RASGRP2;PRKCZ;GATA1;CSF2RA;KLC3;PRKAR2B;KCNMB1;INPP5D;KCNMB2;PLCG2;KCNMB4;APOB;NFE2;CREBBP;TGFB2;TGFB3;RARRES2;PDE2A;IGF2;L1CAM;PROC;SELL;ITGA10;E…
1757	regulation of small GTPase mediated signal transduction (GO:0051056)	52/140	52	2.2381e-07	6.65012	0.00025587	1	2018_GO_BP	Ontologies	2.58771	39.6242	ARHGAP9;TRIO;ARHGAP8;GDI1;FAM13A;RASGRF1;ARHGDIG;ARHGAP36;ARHGAP6;ARHGAP4;ARHGAP44;PREX1;AKAP13;MCF2L;ARHGDIB;TAGAP;RAC2;PLCE1;STARD8;ARHGEF17;PLEKHG5;ARHGEF16;ARHGEF19;RHOH;ARAP3;OCRL;RHOF;GMIP;VAV1;TIAM1;DEPDC7;ARHGEF4;RHOQ;ARHGEF6;ARHGEF26;ARHGAP15;KALRN;FGD1;FGD2;FGD3;SH3BP1;CHN2;CHN1;SRGAP3;ARHGAP29;ARHGAP26;ARHGAP25;ARHGAP24;ARHGAP32;ARHGAP31;ARHGAP30;DLC1
384	Cell surface interactions at the vascular wall Homo sapiens R-HSA-202733	40/101	40	8.0319e-07	6.09518	0.000275695	1	2016_Reactome	Pathways	2.86708	40.2386	CD84;SELPLG;ITGAL;SPN;THBD;GRB14;INPP5D;BSG;SIRPA;SLC16A8;FYN;APOB;JAM2;CD177;CD74;ANGPT4;FCER1G;ANGPT2;ITGA4;ANGPT1;MIF;ATP1B1;L1CAM;MERTK;SLC7A5;DOK2;SLC7A6;CEACAM1;PROC;SELL;SLC7A8;LCK;PECAM1;ESAM;CD48;TEK;GAS6;PPIA;CD244;PF4
383	Rho GTPase cycle Homo sapiens R-HSA-194840	46/122	46	6.64966e-07	6.1772	0.000275695	1	2016_Reactome	Pathways	2.64823	37.6672	ARHGAP9;TRIO;ARHGAP8;GDI1;FAM13A;ARHGDIG;ARHGAP15;ARHGAP36;KALRN;ARHGAP6;FGD1;ARHGAP4;FGD2;ARHGAP44;FGD3;AKAP13;MCF2L;CHN2;ARHGDIB;TAGAP;CHN1;RAC2;SRGAP3;STARD8;ARHGEF17;PLEKHG5;ARHGEF16;ARHGAP29;RHOH;ARAP3;OCRL;RHOF;ARHGAP26;GMIP;ARHGAP25;ARHGAP24;VAV1;TIAM1;ARHGAP32;ARHGAP31;DEPDC7;ARHGAP30;DLC1;ARHGEF4;RHOQ;ARHGEF6
4	Glutathione metabolism WP164	13/20	13	7.00397e-06	5.15466	0.000290665	1	2019_WikiPathways_Mouse	Pathways	8.0881	95.998	GGT5;GSTM2;GPX2;GPX1;GPX3;GSR;GSTT2;GSTT1;OPLAH;GM3776;ANPEP;GSTA1;GGT1
1758	response to cytokine (GO:0034097)	51/138	51	3.4922e-07	6.4569	0.000319397	1	2018_GO_BP	Ontologies	2.56658	38.1588	IFITM3;CSF3;IFITM1;CIITA;IFITM2;PID1;CALCOCO2;FLT3;AFF3;CXCL16;IL18BP;LAMP3;DPYSL3;CASP1;CCR7;JAK2;JUNB;IKBKE;MME;FOXH1;TRAFD1;CHI3L1;HCLS1;TRIM56;HDAC4;CSF1R;CD274;SP100;YTHDC2;CXCR4;AKAP6;TNFRSF11A;RELB;IRAK1;UBD;MAP4K3;PTPN18;JUN;GCH1;STAT1;MX2;MX1;ISG15;PTPN13;PTPN14;NFKB2;BST2;BCL2;PTPN7;XAF1;IL18R1
1759	positive regulation of MAPK cascade (GO:0043410)	89/289	89	4.47776e-07	6.34894	0.00034128	1	2018_GO_BP	Ontologies	1.95483	28.5777	RET;TENM1;CD40;ARHGAP8;FLT3;LRRK2;FLT4;ARAF;DUSP19;HTR2C;PTPN22;ARRB2;FGF1;TNF;PIK3CG;ICAM1;ROBO1;SOX2;DSTYK;GLIPR2;FFAR4;CCR7;CD36;EPHB2;EPHB1;PDE8A;ROS1;EPHB3;EPHA4;IL11;MAP2K1;EDN3;EPHA8;INSRR;F2R;MIF;ADRA2A;ADCYAP1;KIT;TLR9;CHI3L1;PRKD2;ROR1;TNFRSF25;EPHA1;GAS6;DDR2;NOTCH2;CSF1R;SEMA7A;LTK;CCL11;C5AR1;ALOX15;TNFRSF11A;ADRB2;NOD2;PRKCZ;AGER;EGFR;IRAK1;PDGFD;CCL5;P2RY1;CCL4;CCL3;CCL2;TBX1;CD74;…
5	Complement and Coagulation Cascades WP449	26/62	26	2.00067e-05	4.69882	0.000664222	1	2019_WikiPathways_Mouse	Pathways	3.15074	34.0892	C4BP;CPB2;CFH;SERPINE1;CFI;C5AR1;PLAT;PLG;TFPI;C2;C4B;C3;THBD;C6;CD59A;C7;PLAU;BDKRB1;CD55;C1RA;VWF;F2R;PROC;SERPING1;HC;CFB
6	Metapathway biotransformation WP1251	47/141	47	2.4439e-05	4.61192	0.000676145	1	2019_WikiPathways_Mouse	Pathways	2.18583	23.212	AKR1D1;GSTT2;GSTT1;HNMT;HS6ST2;SULT1C2;GM3776;CHST11;CYP11A1;CYP4V3;UGT2A3;CHST13;CYP2F2;GAL3ST3;GSTM4;HS3ST3B1;GSTK1;GPX2;GSTM1;GPX1;GPX3;EPHX2;GSR;CYP4B1;KCNAB1;FMO2;KCNAB2;HS3ST6;FMO3;KCNAB3;INMT;HS3ST1;CYP51;CYP39A1;CYP27A1;CYP26A1;CYP4F39;CYP4F18;GSTA3;CYP2S1;GSTA2;GSTA1;CHST1;CHST4;NAT8L;GSTM5;CHST3
7	Type II interferon signaling (IFNG) WP1253	17/34	17	3.65165e-05	4.43751	0.000865962	1	2019_WikiPathways_Mouse	Pathways	4.35712	44.52	CXCL9;CIITA;NOS2;STAT1;STAT2;CYBB;TAP1;ISG15;IFIT2;ICAM1;PSMB9;CXCL10;SOCS1;IRF4;IRF1;IRF8;JAK2
1761	T cell migration (GO:0072678)	12/16	12	1.56142e-06	5.80648	0.000892546	1	2018_GO_BP	Ontologies	13.0643	174.669	CXCL10;ZAP70;CXCL9;CXCL11;CCL20;GPR183;S1PR1;CCL3;PIK3CD;PIK3CG;CXCL16;MYO1G
1760	negative regulation of blood vessel morphogenesis (GO:2000181)	29/65	29	1.48864e-06	5.82721	0.000892546	1	2018_GO_BP	Ontologies	3.51712	47.1915	FOXC1;NPR1;PDE3B;ECSCR;PTPRM;SEMA3E;PRL;AMOT;MECP2;HHEX;STAB1;PGK1;XDH;HOXA5;CCR2;ANGPT4;TGFB2;SEMA6A;STAT1;SERPINF1;VASH1;KLF4;HSPG2;DCN;EFNA3;COL4A3;PPARG;TEK;PF4
8	TYROBP Causal Network WP3625	24/58	24	5.35643e-05	4.27112	0.00100563	1	2019_WikiPathways_Mouse	Pathways	3.07818	30.2727	CD84;GPX1;IGSF6;KCNE3;NCF2;IL10RA;RNASE6;CAPG;TCIRG1;RUNX3;SAMSN1;CXCL16;C3;LYL1;CD4;TYROBP;BIN2;RGS1;ELF4;HLX;HCLS1;CD37;NCKAP1L;IL13RA1
9	Endochondral Ossification WP1270	25/62	25	6.30553e-05	4.20028	0.00100563	1	2019_WikiPathways_Mouse	Pathways	2.9467	28.499	CDKN1C;HDAC4;IHH;PLAT;PTHLH;ADAMTS5;SCIN;CHST11;CTSL;PLAU;ADAMTS1;SERPINH1;SOX6;MEF2C;TGFB2;HMGCS1;STAT1;IGF2;MMP9;RUNX3;BMP7;BMP6;FGFR3;DDR2;FGFR1
11	Spinal Cord Injury WP2432	35/99	35	6.6638e-05	4.17628	0.00100563	1	2019_WikiPathways_Mouse	Pathways	2.38744	22.9581	RTN4R;BTG2;AQP4;CXCL1;TNF;CXCL2;NTN1;ICAM1;ZFP36;CHST11;PTPRZ1;SLIT1;CCL2;CCR2;EPHA4;EGR1;SEMA6A;NOS2;GADD45A;ARG1;TACR1;FOS;PDYN;MMP9;RGMA;GRIN1;IL4;CXCL10;NR4A1;IL6;GDNF;LTB;HC;FCGR2B;TLR4
10	Adipogenesis genes WP447	44/134	44	6.55097e-05	4.18369	0.00100563	1	2019_WikiPathways_Mouse	Pathways	2.13605	20.5772	CEBPA;IRS1;EPAS1;SERPINE1;RORA;IRS3;GATA3;SLC2A4;GATA2;TNF;HIF1A;FOXO1;ZMPSTE24;SOCS1;SCD1;WNT1;PPARGC1A;MEF2D;NCOA1;GDF10;TLE3;MBNL1;MEF2C;EGR2;WNT5B;GADD45A;STAT1;STAT2;LIF;OSM;MIF;HNF1A;KLF15;BMP4;SFRP4;BMP3;CYP26A1;IL6;PNPLA3;FAS;PPARG;PPARA;LPIN1;LPIN3
1762	positive regulation of cytokine production (GO:0001819)	70/220	70	2.01586e-06	5.69554	0.00102428	1	2018_GO_BP	Ontologies	2.04576	26.8291	FLT4;SERPINE1;HILPDA;CXCL17;RORA;PTPN22;TNF;C1QTNF4;DHX58;PDE4B;FFAR2;CCR7;LBP;CD34;CCR2;HAVCR2;ZBP1;GBP5;CCBE1;IL15;RIPK2;DDX58;NFAM1;MIF;TMEM173;ADRA2A;EREG;IL17RA;IL23A;IRF1;TLR9;IRF7;PRKCQ;PRKD2;IRF5;TLR6;TLR5;PLCB1;TLR4;GAPDH;TLR2;GATA3;NOD2;DDX60;PRKCZ;LY9;HIF1A;AGER;MALT1;C3;IRAK1;NLRP3;SLAMF6;IL12RB1;CREBBP;TSLP;NFKB1;SULF2;NFKB2;MAPK13;CCDC88B;IL4;IL6;IL7;TNFSF4;POLR3G;HPSE;IL17D;HSPA1B;…
385	Cytokine Signaling in Immune system Homo sapiens R-HSA-1280215	161/620	161	3.92479e-06	5.40618	0.00107775	1	2016_Reactome	Pathways	1.54647	19.2507	IFITM3;CSF3;IFITM1;IL1RN;CSF3R;IFITM2;IRS1;ITGA2B;ARAF;IL5RA;PEBP1;WDR83;UBE2L6;FGF1;IFIT1;TNF;IFIT3;IL27RA;IFIT2;ICAM1;IL18RAP;TRIM29;MAP3K8;GBP6;GBP5;IL15RA;MAP2K1;GBP7;CISH;RSAD2;HGF;EREG;BTC;IL23A;PRTN3;PSMD10;CSF1R;UBA7;IL20RB;RASAL1;TNFRSF11B;CSF2RB;TNFRSF11A;RASAL3;CSF2RA;SOCS1;IRAK1;INPP5D;TNFRSF14;EGR1;VCAM1;TNFSF14;TNFSF15;LIF;ISG15;GRIN2C;NFKB1;GRIN2D;NFKB2;BST2;ISG20;IL6;GDNF;ARTN;DLG…
1763	positive regulation of cell proliferation (GO:0008284)	118/424	118	2.41199e-06	5.61763	0.001103	1	2018_GO_BP	Ontologies	1.69626	21.9413	CD86;CSF3;VIPR1;PID1;CSF1;IRS1;FGF1;TNF;PIM1;SOX8;NUDT16;KRT6A;MEF2C;HGF;CLEC11A;F2R;MATK;MIF;PGF;EREG;BTC;TIAM1;SFRP1;SFRP2;PHIP;PRTN3;EPHA1;CSF1R;PTGFR;EIF5A2;C5AR1;TNFRSF11A;REG3G;PKHD1;DPP4;GRK5;PDGFD;HMOX1;SSR1;WNT1;TRPM4;MCTS1;TGFB2;TSLP;IGF2;LIF;HMGA2;BMP6;BMP5;ACER2;BMP4;BST1;IL6;CNOT7;PTPRC;NR4A3;GDNF;IL7;TNFSF4;TMEM119;HPSE;IL7R;FGFR3;FGFR1;CDKN1A;BNC1;FLT3;FLT4;HILPDA;ADRA1D;TCIRG1;PRL…
12	Chemokine signaling pathway WP2292	57/190	57	0.000108713	3.96372	0.00150387	1	2019_WikiPathways_Mouse	Pathways	1.87411	17.1047	ITK;CXCL9;NCF1;PIK3CD;CXCL1;ARRB2;CXCL2;CXCL5;PIK3CG;CXCL16;PREX1;GNGT2;RAC2;CCR7;JAK2;CCR3;CCR2;MAP2K1;PRKCB;VAV1;TIAM1;PLCB4;DOCK2;PLCB1;PLCB2;SHC4;CX3CR1;CCL11;WAS;ADCY3;CXCR4;PRKX;ADCY2;CXCR6;RASGRP2;PRKCZ;GNAI1;GRK1;CCL9;GNG2;GRK5;GRK4;GNG4;CCL5;CXCR2;CCL4;CCL3;CCL2;CCL22;CCL20;STAT1;STAT2;NFKB1;NFKBIA;CXCL10;CXCL11;PF4
1769	negative regulation of angiogenesis (GO:0016525)	29/69	29	6.42953e-06	5.19182	0.00173111	1	2018_GO_BP	Ontologies	3.16463	37.8319	FOXC1;NPR1;PDE3B;SERPINE1;ECSCR;PTPRM;SEMA3E;PRL;AMOT;MECP2;HHEX;STAB1;PGK1;HOXA5;CCR2;ANGPT4;TGFB2;SEMA6A;STAT1;SERPINF1;VASH1;KLF4;HSPG2;DCN;EFNA3;COL4A3;PPARG;TEK;PF4
1764	cellular response to organic substance (GO:0071310)	47/133	47	4.19203e-06	5.37758	0.00173111	1	2018_GO_BP	Ontologies	2.39034	29.598	ROBO2;CSF1R;CSF3;RAMP2;PID1;FLT3;CXCR4;AKAP6;TNF;CACNA1H;IL18BP;CLEC3B;CCKAR;CCL5;DPYSL3;FFAR4;CASP1;CCL3;CCL2;CCR7;JUNB;MAPK4;NANOS1;NCOA1;PTPN18;JUN;PLK5;ABCC2;IGFBP5;MME;FOXH1;AVPR2;NR1H4;TMEM173;PTPN13;KLF4;PTPN14;ADRA2A;MAPK12;MAPK13;SFRP1;HCLS1;SIK1;PTPN7;PPARA;RAMP1;IL18R1
1767	regulation of angiogenesis (GO:0045765)	58/177	58	5.34808e-06	5.2718	0.00173111	1	2018_GO_BP	Ontologies	2.13377	25.9014	CD40;SERPINE1;PDE3B;TNFAIP3;PTPRM;PRL;FGF1;TSPAN12;AMOT;MECP2;HHEX;STAB1;CTSH;CD34;HOXA5;CCR3;CCR2;SEMA6A;PRKCB;SERPINF1;SPHK1;KRT1;GAB1;VASH1;HSPG2;PGF;DCN;SFRP1;CEACAM1;SFRP2;COL4A3;CHI3L1;PRKD2;PPARG;ANGPTL4;EPHA1;RAPGEF3;SP100;FOXC1;RAMP2;NPR1;ECSCR;SEMA3E;GATA2;HIF1A;PGK1;HMOX1;EGLN1;ANGPT4;TGFB2;STAT1;HMGA2;VEGFC;KLF4;EFNA3;IL6;TEK;PF4
1766	positive regulation of ERK1 and ERK2 cascade (GO:0070374)	64/201	64	5.27687e-06	5.27762	0.00173111	1	2018_GO_BP	Ontologies	2.04621	24.8659	RET;ARHGAP8;FLT3;FLT4;ARAF;HTR2C;PTPN22;ARRB2;TNF;ICAM1;DSTYK;GLIPR2;FFAR4;CCR7;CD36;EPHB2;EPHB1;PDE8A;ROS1;EPHB3;EPHA4;MAP2K1;EPHA8;INSRR;F2R;MIF;ADCYAP1;KIT;CHI3L1;PRKD2;ROR1;EPHA1;GAS6;DDR2;NOTCH2;CSF1R;SEMA7A;LTK;CCL11;C5AR1;ALOX15;TNFRSF11A;NOD2;PRKCZ;AGER;EGFR;PDGFD;CCL5;P2RY1;CCL4;CCL3;CCL2;CD74;NTRK2;CCL22;ANGPT1;CCL20;TIE1;MERTK;CD4;GPR183;TEK;FGFR3;FGFR1
1770	positive regulation of cell differentiation (GO:0045597)	62/194	62	6.43534e-06	5.19143	0.00173111	1	2018_GO_BP	Ontologies	2.05687	24.5872	ACVRL1;IFITM1;CSF3;BMPR2;CSF1;TGFB1I1;ATRAID;MEDAG;LOXL2;TMEM100;ZFP36;GLIPR2;BOC;CD36;SOX6;JUNB;CD34;HOXA5;CMKLR1;MEF2C;ZHX3;EDN3;HGF;AXIN2;PAX2;TIAM1;OLFM1;SFRP1;CEACAM1;SFRP2;HOXB4;PPARG;CDH15;DDR2;LTF;FOXC1;TACSTD2;BLOC1S5;GPC1;APOB;TRPM4;JUN;TGFB2;TGFB3;WNT7B;RARRES2;ZBTB16;GDF3;TMEM64;BMP7;NFKB1;BMP6;MAPK12;BMP4;IL6;GDNF;FES;TMEM119;ASB4;INSM1;BMPR1B;PF4
1765	negative regulation of signal transduction (GO:0009968)	84/283	84	4.75099e-06	5.32322	0.00173111	1	2018_GO_BP	Ontologies	1.85187	22.6986	RET;PID1;IRS1;FLT3;HHIP;LRRK2;FLT4;ARAF;TNFAIP3;MED12;RGS2;HHEX;GRB14;DACT3;EPHB2;EPHB1;ROS1;EPHB3;EPHA4;EGFL7;PTGIR;CISH;IGFBP5;EPHA8;PRKCB;IGFBP3;INSRR;NRG1;MAPK8IP2;KIF7;DCN;EREG;DKK3;BTC;SFRP4;SFRP1;SFRP2;NRG4;DDIT4;KIT;TLR9;PRKCQ;ROR1;EPHA1;DDR2;PLIN5;LTF;CSF1R;NOTCH3;LTK;PALM3;GATA3;GATA2;PRKCZ;EGFR;FSTL3;NKD2;DLL4;SOCS1;GPC1;CCL5;APOD;RPS27A;XDH;PTPN18;NTRK2;TIE1;PTCH2;MERTK;SULF2;BMP5;DLK…
1768	negative regulation of apoptotic process (GO:0043066)	130/485	130	6.24587e-06	5.20441	0.00173111	1	2018_GO_BP	Ontologies	1.61121	19.308	ARL6IP1;ARAF;FAIM2;IFIT3;LAMP3;PIM1;PDK4;CAPN3;SOX8;EPHB2;ROS1;EPHB1;TMEM14A;EPHB3;PRKCG;BNIP3L;EPHA4;MEF2C;EPHA8;HGF;F2R;MIF;MAPK8IP2;SFRP1;DPEP1;PHIP;ROR1;EPHA1;NOTCH2;PSMD10;CSF1R;HPN;AGAP2;PSEN2;HIGD1A;GATA1;FOXO1;PKHD1;NUAK2;GRK5;IRAK1;FIGNL1;NCKAP1L;APOE;WNT1;PPARGC1A;TFAP2A;PRELID1;EGR3;TSLP;WFS1;TGFB3;PLK2;IGF2;HMGA2;DHCR24;NFKB1;NR4A2;IL4;NFKBIA;BMP4;IL6;PROC;GDNF;IL7;BCL2;SNAI2;FGFR3;CP…
1771	ameboidal-type cell migration (GO:0001667)	20/40	20	7.56943e-06	5.12094	0.00192305	1	2018_GO_BP	Ontologies	4.35983	51.4084	TBX1;NANOS1;SEMA4A;SEMA7A;ITGA4;SEMA4D;SEMA3D;SEMA3A;SEMA4C;SEMA3E;SEMA3F;SEMA4G;AMOT;SHH;GDNF;NOV;FAT2;ITGB7;SOX8;PKN1
13	Glycolysis and Gluconeogenesis WP157	21/51	21	0.000167944	3.77484	0.00214452	1	2019_WikiPathways_Mouse	Pathways	3.05082	26.5174	TPI1;PKLR;PGAM1;PGAM2;SLC2A1;SLC2A3;ENO1;SLC2A4;SLC2A5;ENO2;ENO3;GCK;GPI1;HK3;LDHB;LDHA;PFKL;PKM;PGK1;ALDOA;GAPDH
386	Transport of inorganic cations/anions and amino acids/oligopeptides Homo sapiens R-HSA-425393	37/99	37	1.00533e-05	4.99769	0.00230053	1	2016_Reactome	Pathways	2.607	30.0004	SLC26A2;SLC24A3;SLC43A2;SLC1A1;SLC43A1;SLC1A2;SLC4A3;SLC4A4;SLC4A5;SLC8A2;SLC7A3;SLC17A6;SLC17A8;SLC15A3;SLC38A5;SLC34A2;SLC15A1;SLC6A19;SLC38A1;SLC15A2;SLC36A2;SLC12A5;SLC6A15;SLC6A14;CTNS;SLC16A10;SLC9A2;SLC7A5;SLC4A8;SLC9A4;SLC5A8;SLC7A6;SLC7A8;SLC9A7;SLC9A9;SLC26A9;SLC26A3
6327	carboxylic acid transmembrane transporter activity (GO:0046943)	28/64	28	3.6076e-06	5.44278	0.00358956	1	2018_GO_MF	Ontologies	3.39493	42.5468	SLC43A2;SLC23A1;SLC1A1;SLC43A1;SLC1A2;AQP7;SLC7A3;BSG;SLC16A7;SLC16A8;EMB;SLC16A2;SLC36A4;SLC16A4;SLC38A5;SLC6A19;SLC38A1;SLC36A2;SLC6A17;SLC6A15;SLC6A14;SLC16A12;SLC16A11;SLC16A10;SLC7A5;SLC7A6;SLC5A8;SLC7A8
1772	regulation of MAPK cascade (GO:0043408)	63/203	63	1.54761e-05	4.81034	0.00372486	1	2018_GO_BP	Ontologies	1.97017	21.822	RET;CD40;FLT3;FLT4;ULK4;DUSP19;SOX2;EPHB2;EPHB1;ROS1;EPHB3;EPHA4;IL11;MAP2K1;SYK;EPHA8;DUSP1;INSRR;F2R;ATP6AP2;ADRA2A;CEACAM1;KIT;TLR9;ROR1;TNFRSF25;EPHA1;PPEF2;DDR2;PSMD10;CSF1R;LTK;TNFRSF11A;ADRB2;EGFR;PKHD1;PAK3;GDF10;TBX1;CD74;NTRK2;TGFB2;GDF15;TGFB3;IGF2;LIF;OSM;INHBB;GDF3;MERTK;BMP7;BMP6;BMP5;BMP4;P2RX7;BMP3;IL6;CD4;FAS;TEK;INHA;FGFR3;FGFR1
1773	cellular response to type I interferon (GO:0071357)	27/65	27	1.71798e-05	4.76498	0.00374111	1	2018_GO_BP	Ontologies	3.10017	34.0143	IFITM3;IFITM1;SP100;IFITM2;IFIT1;IFIT3;IFIT2;IRAK1;GBP2;EGR1;RSAD2;STAT1;MX2;STAT2;MX1;ISG15;PSMB8;BST2;ISG20;OAS2;IRF4;IRF1;IRF7;IRF8;IRF5;IRF6;XAF1
1774	type I interferon signaling pathway (GO:0060337)	27/65	27	1.71798e-05	4.76498	0.00374111	1	2018_GO_BP	Ontologies	3.10017	34.0143	IFITM3;IFITM1;SP100;IFITM2;IFIT1;IFIT3;IFIT2;IRAK1;GBP2;EGR1;RSAD2;STAT1;MX2;STAT2;MX1;ISG15;PSMB8;BST2;ISG20;OAS2;IRF4;IRF1;IRF7;IRF8;IRF5;IRF6;XAF1
1775	extracellular matrix organization (GO:0030198)	69/229	69	1.87508e-05	4.72698	0.0038976	1	2018_GO_BP	Ontologies	1.88882	20.5584	COL14A1;ELN;SERPINE1;COL12A1;ITGA2B;TNC;LOXL4;ICAM4;ITGAE;ITGAL;HAPLN1;ICAM1;LOXL2;ADAMTS5;SH3PXD2A;CAPNS2;CTSL;CDH1;CTSK;BSG;ITGB7;ITGB6;CSGALNACT1;ITGA4;VWF;MMP2;ITGA1;MMP3;HSPG2;MMP9;DCN;MMP15;COL4A4;COL4A3;COL8A2;COL4A6;PECAM1;COL8A1;COL6A3;LCP1;GAS6;DDR2;ITGA9;LAMA2;COL11A2;LAMA3;DPT;NDNF;PLG;NID2;FBLN5;VTN;SPOCK2;SERPINH1;GPM6B;JAM2;TGFB2;VCAM1;LAMB3;CMA1;MFAP5;COL5A1;ITGA10;COL5A3;MFAP2;CO…
1776	positive regulation of kinase activity (GO:0033674)	40/113	40	2.0163e-05	4.69545	0.00400892	1	2018_GO_BP	Ontologies	2.39401	25.8832	RET;CSF1R;CDKN1A;LTK;CSF1;FLT3;FLT4;DUSP19;TNF;EGFR;DSTYK;RASSF2;CCR7;EPHB2;ROS1;EPHB1;EPHB3;EPHA4;CD74;NTRK2;EPHA8;TIE1;INSRR;MERTK;EREG;ADCYAP1;CD4;PTPRC;ARTN;KIT;ROR1;LCP2;MAPRE3;TEK;EPHA1;GAS6;FGFR3;LAT;FGFR1;DDR2
1777	positive regulation of B cell proliferation (GO:0030890)	16/30	16	2.19113e-05	4.65933	0.00413728	1	2018_GO_BP	Ontologies	4.97915	53.4189	SASH3;CHRNB2;CD74;MEF2C;NFATC2;MIF;IL4;BST1;PTPRC;IL7;GPR183;CLCF1;TLR9;BCL2;CD38;NCKAP1L
1778	regulation of ERK1 and ERK2 cascade (GO:0070372)	73/247	73	2.2618e-05	4.64555	0.00413728	1	2018_GO_BP	Ontologies	1.83793	19.6599	RET;ARHGAP8;FLT3;FLT4;ARAF;HTR2C;PTPN22;ARRB2;TNF;ICAM1;DSTYK;GLIPR2;FFAR4;CCR7;CD36;EPHB2;EPHB1;PDE8A;ROS1;EPHB3;DUSP4;EPHA4;MAP2K1;SYK;EPHA8;INSRR;F2R;MIF;DUSP26;ADCYAP1;CEACAM1;KIT;CHI3L1;PRKD2;ROR1;EPHA1;GAS6;TLR4;DDR2;NOTCH2;CSF1R;SEMA7A;LTK;CCL11;RGS14;C5AR1;ALOX15;FBLN1;NOD2;PRKCZ;AGER;EGFR;PKHD1;PDGFD;CCL5;P2RY1;CCL4;CCL3;CCL2;CD74;NTRK2;CCL22;ANGPT1;CCL20;TIE1;MERTK;CD4;WNK2;GPR183;SPRY1…
1779	B cell activation (GO:0042113)	29/73	29	2.3569e-05	4.62766	0.00414542	1	2018_GO_BP	Ontologies	2.87623	30.6479	HDAC4;CD40;FLT3;CHRNA4;PIK3CD;HDAC9;MALT1;CD79B;LYL1;HHEX;BLNK;PLCG2;CHRNB2;IL11;MEF2C;VCAM1;ITGA4;PRKCB;NFAM1;LAT2;IL4;ZAP70;PTPRC;BANK1;CLCF1;GPR183;BTK;BCL2;MS4A1
387	Axon guidance Homo sapiens R-HSA-422475	134/515	134	2.22973e-05	4.65175	0.00437346	1	2016_Reactome	Pathways	1.54663	16.566	TRIO;IRS1;ITGA2B;ARAF;IL5RA;PEBP1;WDR83;FGF1;RPS6KA2;DPYSL3;PLXNC1;EPHB2;EPHB1;SH3GL2;EPHB3;EPHA4;MAP2K1;SEMA6A;EPHA8;EREG;CACNB1;BTC;CACNB2;TIAM1;TYROBP;COL4A4;SCN8A;KCNQ2;COL4A3;PRKCQ;EPHA1;PFN2;PSMD10;SEMA7A;SDC2;AGAP2;PSEN2;RASAL1;CSF2RB;CACNA1C;RASAL3;KALRN;CSF2RA;CACNA1H;EFNB1;CACNA1I;ST8SIA4;ABL2;MYH14;MYH11;SRGAP3;SCN3B;MYH10;PLXNA3;ST8SIA2;GRIN2C;L1CAM;GRIN2D;EFNA1;EFNA3;PTPRC;GDNF;ARTN;…
388	Chemokine receptors bind chemokines Homo sapiens R-HSA-380108	24/56	24	2.67995e-05	4.57187	0.00459946	1	2016_Reactome	Pathways	3.27097	34.4339	CX3CR1;CXCL9;CCL11;CCL22;CCL20;CXCR4;CXCL1;CXCR6;CXCL3;CXCL2;CXCL5;CXCL16;CXCL10;CXCL11;CCL5;CCRL2;CXCR2;CCL4;CCL3;CCL2;CCR7;CCR3;CCR2;PF4
1780	hematopoietic progenitor cell differentiation (GO:0002244)	13/22	13	3.08207e-05	4.51116	0.00522012	1	2018_GO_BP	Ontologies	6.28997	65.336	ACE;FLT3;FST;PLD4;MEOX1;MLF1;FSTL3;BATF;BMP4;SFRP1;SHH;PTPRC;HOXB4
1781	canonical glycolysis (GO:0061621)	14/25	14	3.49374e-05	4.45671	0.00532563	1	2018_GO_BP	Ontologies	5.54302	56.8822	TPI1;PKLR;PGAM1;PGAM2;ENO1;ENO2;ENO3;GCK;HK3;PFKL;PKM;PGK1;ALDOA;GAPDH
1782	glycolytic process through glucose-6-phosphate (GO:0061620)	14/25	14	3.49374e-05	4.45671	0.00532563	1	2018_GO_BP	Ontologies	5.54302	56.8822	TPI1;PKLR;PGAM1;PGAM2;ENO1;ENO2;ENO3;GCK;HK3;PFKL;PKM;PGK1;ALDOA;GAPDH
1783	glucose catabolic process to pyruvate (GO:0061718)	14/25	14	3.49374e-05	4.45671	0.00532563	1	2018_GO_BP	Ontologies	5.54302	56.8822	TPI1;PKLR;PGAM1;PGAM2;ENO1;ENO2;ENO3;GCK;HK3;PFKL;PKM;PGK1;ALDOA;GAPDH
1784	enzyme linked receptor protein signaling pathway (GO:0007167)	41/120	41	4.1363e-05	4.38339	0.00610171	1	2018_GO_BP	Ontologies	2.26726	22.8837	BLK;SHC4;PTPRT;CSF1R;ITK;TRIO;BMPR2;CSF1;NPR1;FLT3;NPR2;FLT4;GUCA1B;PTN;IRAK1;BDKRB2;BLNK;ABL2;STAP1;FYN;JAK2;PAG1;SYK;TNK1;INSRR;MATK;LIF;PILRA;BMX;NGF;GFRA2;PTPRD;CNKSR1;ZAP70;CD4;FES;LCK;CD7;BTK;LCP2;TEK
14	Eicosanoid Synthesis WP318	10/18	10	0.000521959	3.28236	0.00618894	1	2019_WikiPathways_Mouse	Pathways	5.43921	41.1091	ALOX8;ALOX5;ALOX15;ALOX5AP;TBXAS1;DPEP1;GGT1;PTGDS;PTGS1;PTGES
1786	T cell chemotaxis (GO:0010818)	8/10	8	4.69271e-05	4.32858	0.00650296	1	2018_GO_BP	Ontologies	17.4026	173.45	CXCL10;CXCL11;CXCL9;GPR183;CCL3;PIK3CD;PIK3CG;CXCL16
1785	positive regulation of leukocyte chemotaxis (GO:0002690)	25/61	25	4.56969e-05	4.34011	0.00650296	1	2018_GO_BP	Ontologies	3.02874	30.2677	CXCL9;CSF1;SERPINE1;CXCL17;CXCL1;CXCL3;CXCL2;AIF1;PLA2G7;CXCL5;CCL5;CCL4;CCL3;CCR7;CCR2;CMKLR1;EDN3;RARRES2;VEGFC;PGF;CXCL10;CXCL11;IL6;GAS6;PF4
1788	T-helper 17 cell differentiation (GO:0072539)	7/8	7	5.36622e-05	4.27033	0.00701135	1	2018_GO_BP	Ontologies	30.4482	299.391	IL6;IRF4;RORC;SLAMF6;RORA;LY9;BATF
1787	positive regulation of cytosolic calcium ion concentration (GO:0007204)	44/133	44	5.36013e-05	4.27082	0.00701135	1	2018_GO_BP	Ontologies	2.16018	21.2431	PTGFR;RYR2;CALCA;PLA2G1B;PTGER1;GPR65;C5AR2;C5AR1;FPR1;CIB2;CACNA1A;HTR2C;CXCR4;LPAR3;ADRA1D;CACNA1C;JPH1;JPH4;JPH2;GNA15;P2RY1;BDKRB2;PLCE1;ABL2;BDKRB1;CCR7;CD36;S1PR4;CCR3;CD55;TRPM4;CCR2;GPR157;GPR17;PTGIR;P2RY10;F2R;TACR1;ESR1;P2RX7;ADCYAP1;P2RX5;DLG4;TRPV4
1789	glycolytic process (GO:0006096)	13/23	13	5.87266e-05	4.23116	0.00745992	1	2018_GO_BP	Ontologies	5.66063	55.1493	PFKFB2;TPI1;PKLR;PGAM1;PGAM2;ENO2;GCK;HK3;LDHA;PFKL;PKM;PGK1;ALDOA
1790	semaphorin-plexin signaling pathway (GO:0071526)	15/29	15	6.34452e-05	4.1976	0.00751524	1	2018_GO_BP	Ontologies	4.6667	45.1053	FARP2;SEMA4A;SEMA7A;SEMA4D;SEMA3D;SEMA3A;SEMA4C;SEMA3E;SEMA3F;SEMA4G;NELL2;SH3BP1;FLNA;PLXNB1;PLXNA3
1793	cell-cell adhesion via plasma-membrane adhesion molecules (GO:0098742)	46/142	46	6.57358e-05	4.1822	0.00751524	1	2018_GO_BP	Ontologies	2.09392	20.1642	PTPRT;ROBO2;TENM1;CD84;GYPC;TENM4;AMIGO3;AMIGO2;PTPRM;ITGAL;CELSR2;CLDN1;ICAM1;ROBO1;CDH6;CLDN20;CDH3;MMP24;CDH1;CLDN23;CDH26;SCARF2;CD177;MPZL2;TGFB2;VCAM1;CADM2;SMAGP;PTPRD;SDK1;CLDN10;CEACAM1;SELL;CLDN15;CLDN8;CLDN7;PECAM1;PCDHB5;FAT2;CD226;CDH15;CDH17;DSCAML1;CD200;CBLN1;CRB3
1792	regulation of signal transduction (GO:0009966)	68/233	68	6.5171e-05	4.18595	0.00751524	1	2018_GO_BP	Ontologies	1.80398	17.3877	RET;FLT3;HHIP;CD80;FLT4;ARAF;RORA;GLI1;RGS4;RGS2;RGS3;DACT2;PLCE1;DACT3;CD36;EPHB2;EPHB1;ROS1;EPHB3;CD177;EPHA4;IGFBP5;EPHA8;IGFBP3;INSRR;IGFBP2;FOXL1;MAPK8IP2;FOXP3;ADCYAP1;MFNG;KIT;VWA2;ROR1;EPHA1;PLCB1;MGLL;DDR2;SASH3;CSF1R;SP100;LTK;ALOX15;DTX1;GATA3;SAMSN1;DLL1;EGFR;GRK1;GRK5;IRAK1;GRK4;GNG4;RGS20;IGFBP6;CD55;NTRK2;CREBBP;TCF7L1;HOMER1;TIE1;MERTK;ESR1;BST1;TEK;RGS11;FGFR3;FGFR1
1791	negative regulation of programmed cell death (GO:0043069)	108/408	108	6.39233e-05	4.19434	0.00751524	1	2018_GO_BP	Ontologies	1.5798	15.2575	ARL6IP1;ARAF;FAIM2;IFIT3;PIM1;CAPN3;SOX8;EPHB2;ROS1;EPHB1;TMEM14A;EPHB3;BNIP3L;EPHA4;EPHA8;HGF;MIF;SFRP1;DPEP1;PHIP;ROR1;EPHA1;NOTCH2;PSMD10;CSF1R;HPN;PSEN2;HIGD1A;GATA1;FOXO1;PKHD1;NUAK2;GRK5;IRAK1;FIGNL1;NCKAP1L;TFAP2A;PRELID1;EGR3;TSLP;WFS1;PLK2;IGF2;HMGA2;DHCR24;NFKB1;IL4;NFKBIA;BMP4;IL6;PROC;GDNF;IL7;BCL2;FGFR3;FGFR1;RET;TNFAIP8;FLT3;FLT4;FMN2;DSTYK;SHH;FFAR4;CD38;CTSH;RIPK2;ANXA4;SPHK1;INSR…
1794	lymphocyte differentiation (GO:0030098)	28/73	28	6.81226e-05	4.16671	0.00759816	1	2018_GO_BP	Ontologies	2.71444	26.0428	BLK;HDAC4;FLT3;PIK3CD;PTPN22;IKZF1;HDAC9;RELB;DLL4;CD79B;LYL1;HHEX;BLNK;LEPR;PLCG2;IL11;VCAM1;ITGA4;NFAM1;RHOH;HNF1A;IL4;ZAP70;CD4;PTPRC;LCK;CLCF1;KIT
1795	positive regulation of ossification (GO:0045778)	22/52	22	7.27685e-05	4.13806	0.00792311	1	2018_GO_BP	Ontologies	3.19696	30.4613	TFAP2A;IFITM1;MEF2C;TGFB2;BMPR2;ZHX3;TGFB3;HGF;ZBTB16;WNT7B;ISG15;ATRAID;BMP7;BMP6;BMP4;P2RX7;IL6;TMEM119;BMPR1B;GPM6B;DDR2;LTF
389	Cholesterol biosynthesis Homo sapiens R-HSA-191273	13/23	13	5.87266e-05	4.23116	0.00849407	1	2016_Reactome	Pathways	5.66063	55.1493	FDPS;IDI1;HMGCS1;DHCR24;HMGCR;LSS;TM7SF2;SQLE;PMVK;SC5D;MVD;DHCR7;FDFT1
390	Glycolysis Homo sapiens R-HSA-70171	16/32	16	6.1865e-05	4.20855	0.00849407	1	2016_Reactome	Pathways	4.35622	42.2142	PFKFB2;PFKFB3;TPI1;PKLR;PGAM1;PGAM2;ENO1;ENO2;ENO3;GCK;HK3;PFKL;PKM;PGK1;ALDOA;GAPDH
1798	negative regulation of hemostasis (GO:1900047)	9/13	9	9.61377e-05	4.01711	0.00956414	1	2018_GO_BP	Ontologies	9.79036	90.5582	VTN;THBD;PROC;SERPINE2;SERPINE1;PROZ;APOE;TFPI;CD34
1799	pyruvate metabolic process (GO:0006090)	20/46	20	9.68978e-05	4.01369	0.00956414	1	2018_GO_BP	Ontologies	3.35247	30.9831	PFKFB2;SDS;TPI1;PKLR;PGAM1;PGAM2;CELSR1;ENO2;GCK;HK3;LDHB;LDHA;PFKL;PKM;BSG;ME1;PGK1;SLC16A8;ME3;ALDOA
1800	negative regulation of cell communication (GO:0010648)	29/78	29	9.82975e-05	4.00746	0.00956414	1	2018_GO_BP	Ontologies	2.58194	23.8249	RET;CSF1R;LTK;FLT3;FLT4;HHIP;ARAF;EGFR;EPHB2;EPHB1;ROS1;EPHB3;IL11;EPHA4;NTRK2;EPHA8;IGFBP3;TIE1;INSRR;LIF;OSM;MERTK;KIT;ROR1;TEK;EPHA1;FGFR3;DDR2;FGFR1
1797	positive regulation of signal transduction (GO:0009967)	61/206	61	9.61322e-05	4.01713	0.00956414	1	2018_GO_BP	Ontologies	1.84027	17.0221	POGLUT1;IRS1;CD80;IHH;GLI1;FGF1;ROBO1;DSTYK;SHH;HHEX;CDH3;SALL1;CTSH;RSPO1;JAK2;CCBE1;FGFBP1;PRKCB;CD180;ATP6AP2;KIF7;SFRP1;NOV;TLR9;PRKD2;CD226;PHIP;MAML3;TLR5;GAS6;SHANK2;TLR2;SHANK1;NLGN3;GATA3;NOD2;PRKCZ;HIF1A;DLL1;C3;DLL4;VTN;CUX2;STK36;FLNA;WNT1;ATP6V1C2;CD74;CREBBP;TGFB2;HOMER1;TSLP;IGF2;TPD52L1;BMP6;SULF2;PTPRC;DLG4;IL7;FAS;TEK
1796	regulation of apoptotic process (GO:0042981)	195/815	195	9.28287e-05	4.03232	0.00956414	1	2018_GO_BP	Ontologies	1.38568	12.8657	TRIO;ARL6IP1;ARAF;IKZF3;IFIT3;IFIT2;SOX2;PREX1;RASSF2;RPS6KA2;TNFSF10;SOX8;EPHB2;EPHB1;HOXA5;EPHB3;EPHA4;MEF2C;ACTN3;EPHA8;DAPK1;MIF;SFRP4;TIAM1;SFRP1;SFRP2;NSMF;EPHA1;BEX2;ANP32A;MAGED1;HPN;GATA1;KALRN;PKHD1;NUAK2;FIGNL1;NCKAP1L;CREBBP;JUN;PRELID1;EGR3;PLK5;TSLP;GADD45A;PLK2;IGF2;GDF3;CIDEC;RET;CD40;FMN2;IER3IP1;AKAP13;SHH;DSTYK;TRIM2;FFAR4;CD38;CTSH;JAK2;MAP4K1;DUSP1;RIPK2;SPHK1;ANXA4;INSRR;PAW…
1802	ATP generation from ADP (GO:0006757)	13/24	13	0.000106178	3.97397	0.00990476	1	2018_GO_BP	Ontologies	5.14571	47.0852	PFKFB2;TPI1;PKLR;PGAM1;PGAM2;ENO2;GCK;HK3;PFKL;LDHA;PKM;PGK1;ALDOA
1801	regulation of cell adhesion mediated by integrin (GO:0033628)	15/30	15	0.000104979	3.9789	0.00990476	1	2018_GO_BP	Ontologies	4.35532	39.9024	RET;TGFB2;SYK;EPHA8;PDE3B;SERPINE1;PIK3CG;DPP4;EFNA1;ACER2;SFRP2;PLAU;SNAI2;NCKAP1L;FERMT3
1803	positive regulation of lymphocyte proliferation (GO:0050671)	27/71	27	0.000108296	3.96539	0.00990476	1	2018_GO_BP	Ontologies	2.67643	24.4375	CD86;SASH3;CD274;CD80;AIF1;CCL5;CD38;NCKAP1L;CHRNB2;CD74;MEF2C;VCAM1;NFATC2;PDCD1LG2;MIF;IL4;CCDC88B;BST1;IL6;PTPRC;IL23A;IL7;TNFSF4;CLCF1;GPR183;TLR9;BCL2
1804	regulation of B cell proliferation (GO:0030888)	19/43	19	0.000110687	3.9559	0.00992492	1	2018_GO_BP	Ontologies	3.44975	31.4231	SASH3;CHRNB2;CD74;MEF2C;CD300A;NFATC2;MIF;IKZF3;IL4;BST1;PTPRC;IL7;GPR183;CLCF1;TLR9;BCL2;CD38;NCKAP1L;FCGR2B
1805	myeloid leukocyte differentiation (GO:0002573)	21/50	21	0.000119762	3.92168	0.0101723	1	2018_GO_BP	Ontologies	3.15621	28.5006	FARP2;BATF2;CEBPA;CSF1R;CSF3;BATF3;CSF1;PDE1B;PIK3CD;TNFRSF11A;MMP9;CBFA2T3;BATF;BMP4;IL4;UBD;GPR183;KIT;CCR7;PPARG;PRTN3
1806	blood circulation (GO:0008015)	21/50	21	0.000119762	3.92168	0.0101723	1	2018_GO_BP	Ontologies	3.15621	28.5006	ACVRL1;NANOS1;NFE2;GPX1;ACE;EDN3;STAT1;ELN;NPY1R;TBC1D8;ADM;MEOX2;DLL4;PROKR1;CXCL10;RCAN1;ADORA2A;COL4A3;BDKRB2;SERPING1;TNNI3
1807	transmembrane receptor protein tyrosine kinase signaling pathway (GO:0007169)	104/396	104	0.00012012	3.92039	0.0101723	1	2018_GO_BP	Ontologies	1.56204	14.1005	CYFIP2;NCF1;CSF1;NCF2;IRS1;NCF4;PLAT;FGF1;BAIAP2L2;PDK4;EPHB2;EPHB1;EPHB3;EPHA4;EPHA8;HGF;MATK;CYBB;PGF;TIAM1;DDIT4;BTK;PRKD2;PHIP;EPHA1;BLK;SHC4;CSF1R;SDC2;HPN;PSEN2;ADRB2;KALRN;FOXO1;EFNB1;PDGFD;ABL2;STAP1;NCKAP1L;ATP6V0A4;PAG1;ATP6V1C2;TNK1;IGF2;PILRA;BMX;EFNA1;EFNA3;FES;MUC20;FGFR3;FGFR1;TRIM71;PTPRT;ITK;BMPR2;FLT3;FLT4;TCIRG1;BDKRB2;BLNK;JAK2;FGFBP1;HSP90AA1;SYK;MMP2;INSRR;GAB1;NRG1;NGF;GFRA…
391	Amino acid and oligopeptide SLC transporters Homo sapiens R-HSA-425374	21/49	21	8.42203e-05	4.07458	0.0105122	1	2016_Reactome	Pathways	3.26914	30.6713	SLC15A1;SLC6A19;SLC38A1;SLC36A2;SLC15A2;SLC43A2;SLC6A15;SLC6A14;SLC1A1;SLC43A1;SLC1A2;SLC16A10;SLC7A3;SLC7A5;SLC7A6;SLC5A8;SLC7A8;SLC17A6;SLC17A8;SLC15A3;SLC38A5
1808	regulation of inflammatory response (GO:0050727)	51/166	51	0.000126676	3.8973	0.0105326	1	2018_GO_BP	Ontologies	1.93831	17.3942	SERPINE1;CXCL17;RORC;TNFAIP3;RORA;CASP12;CASP4;FFAR4;CASP1;VPS35;FFAR2;TNFAIP8L2;GGT1;JAK2;CCR2;IL15;APOA1;ACE2;NOV;IL23A;SHPK;TLR9;PPARG;DNASE1;PPARA;TLR4;MGLL;TLR2;SEMA7A;NOD1;NLRC3;GATA3;NOD2;PLA2G7;CCL5;CCL4;CCL3;NLRP3;APOE;TSLP;CMA1;PDE2A;NR1H4;KLF4;MAPK13;NFKBIA;BST1;PROC;TNFSF4;TEK;PIK3AP1
1809	response to interferon-gamma (GO:0034341)	26/68	26	0.000129942	3.88625	0.0106111	1	2018_GO_BP	Ontologies	2.69963	24.1575	IFITM3;IFITM1;CIITA;SP100;IFITM2;CCL11;CALCOCO2;AQP4;AIF1;CXCL16;CCL5;UBD;CCL4;CASP1;CCL3;CCL2;IL12RB1;GBP6;CCL22;GCH1;DAPK1;CCL20;STAT1;BST2;IRF8;GAPDH
1811	dendritic spine morphogenesis (GO:0060997)	10/16	10	0.000137934	3.86033	0.0107132	1	2018_GO_BP	Ontologies	7.25317	64.4715	DOCK10;ARC;DLG4;CTNND2;EPHB2;PAK3;EPHB1;SHANK2;SHANK1;EPHB3
1810	positive regulation of intracellular signal transduction (GO:1902533)	122/479	122	0.000135902	3.86677	0.0107132	1	2018_GO_BP	Ontologies	1.50008	13.356	CD86;CSF3;NCF1;IRS1;CD80;FGF1;TNF;SOX2;DHX58;TNFSF10;EPHB2;ROS1;EPHB1;EPHB3;EPHA4;PRKCB;EPHA8;HGF;F2R;MIF;MID2;EREG;BTC;PRKD2;S100A4;ROR1;EPHA1;CSF1R;GATA3;TNFRSF11A;ADRB2;DDX60;AGER;IRAK1;PDGFD;CD19;UBD;HMOX1;TGFB2;TSLP;PLK2;IGF2;LIF;ESR1;BST2;CXCL10;CXCL11;IL6;BCL2;PLXNB1;HPSE;IL7R;MAP3K14;FGFR3;CC2D1A;FGFR1;RET;CD40;CXCL9;FLT3;FLT4;DUSP19;PIK3CD;PIK3CG;C1QTNF4;AKAP13;CASP1;CCR7;JAK2;IKBKE;IL11…
1812	regulation of cell proliferation (GO:0042127)	178/740	178	0.000138219	3.85943	0.0107132	1	2018_GO_BP	Ontologies	1.39391	12.3873	CD86;CSF3;IFITM1;VIPR1;ATP8A2;CSF1;IRS1;ADARB1;FGF1;IFIT3;RPS6KA2;NUDT16;JUNB;IER5;KRT6A;MAP2K1;IGFBP3;HGF;CLEC11A;F2R;MAGI2;MATK;FOXP3;PGF;EREG;BTC;ACE2;SFRP4;TIAM1;EID2;SFRP1;SFRP2;COL4A3;BTK;PHIP;PRTN3;EPHA1;BLK;BEX4;CSF1R;PTGFR;EIF5A2;TNFRSF11B;GATA3;TNFRSF11A;REG3G;PKHD1;DPP4;NUAK1;SCIN;GRK5;PDGFD;SSR1;ABL2;TNFRSF14;IGFBP6;WNT1;TRPM4;MCTS1;TFAP2A;JUN;TGFB2;TSLP;TGFB3;TNK1;IGF2;LIF;BMX;BMP5;A…
1813	negative regulation of cell adhesion (GO:0007162)	25/65	25	0.000155771	3.80751	0.0118724	1	2018_GO_BP	Ontologies	2.72519	23.8921	ACVRL1;PDE3B;SERPINE1;PTPRO;ARHGDIG;ADAM22;FBLN1;PLG;SPN;CDH1;PODXL;ARHGDIB;DACT2;PLXNC1;WNT1;B4GALNT2;PLXNA3;ANGPT1;SEMA4D;FZD4;ACER2;PTPRC;SNAI2;PLXNB1;TGFBI
6330	purinergic nucleotide receptor activity (GO:0001614)	10/15	10	6.21934e-05	4.20626	0.0119557	1	2018_GO_MF	Ontologies	8.70434	84.3038	P2RY12;P2RX7;P2RY13;P2RX6;P2RX5;GPR34;P2RY14;P2RX1;PTAFR;P2RY1
6333	semaphorin receptor binding (GO:0030215)	11/18	11	8.41105e-05	4.07515	0.0119557	1	2018_GO_MF	Ontologies	6.84011	64.1834	SEMA4A;SEMA7A;SEMA4D;SH3BP1;SEMA3D;SEMA3A;SEMA4C;SEMA3E;PLXNB1;SEMA3F;SEMA4G
6329	transmembrane receptor protein tyrosine kinase activity (GO:0004714)	25/61	25	4.56969e-05	4.34011	0.0119557	1	2018_GO_MF	Ontologies	3.02874	30.2677	RET;CSF1R;LTK;FLT3;FLT4;EGFR;EPHB2;EPHB1;ROS1;EPHB3;EPHA4;NTRK2;EPHA8;TIE1;INSRR;MERTK;IGF2R;NELL2;KIT;ROR1;TEK;EPHA1;FGFR3;DDR2;FGFR1
6331	transmembrane receptor protein kinase activity (GO:0019199)	25/62	25	6.30553e-05	4.20028	0.0119557	1	2018_GO_MF	Ontologies	2.9467	28.499	RET;ACVRL1;CSF1R;LTK;FLT3;FLT4;EGFR;EPHB2;EPHB1;ROS1;EPHB3;EPHA4;NTRK2;EPHA8;TIE1;INSRR;MERTK;KIT;ROR1;TEK;EPHA1;BMPR1B;FGFR3;DDR2;FGFR1
6332	Rho guanyl-nucleotide exchange factor activity (GO:0005089)	24/59	24	7.43802e-05	4.12854	0.0119557	1	2018_GO_MF	Ontologies	2.99005	28.4243	FARP2;TRIO;ARHGEF26;PLEKHG5;ARHGEF17;ARHGEF16;ARHGEF38;ARHGEF19;ARHGEF10L;KALRN;VAV1;FGD1;FGD2;EPS8;FGD3;PREX1;AKAP13;TIAM1;MCF2L;ARHGEF4;EPS8L1;EPS8L3;DOCK2;ARHGEF6
6328	protein tyrosine kinase activity (GO:0004713)	48/147	48	3.67755e-05	4.43444	0.0119557	1	2018_GO_MF	Ontologies	2.11951	21.6416	BLK;RET;CSF1R;ITK;LTK;FLT3;FLT4;IL5RA;CSF2RB;FGF1;CSF2RA;EGFR;TTN;ABL2;FYN;EPHB2;JAK2;ROS1;EPHB1;EPHB3;EPHA4;NTRK2;HSP90AA1;SYK;EPHA8;HGF;TIE1;TNK1;INSRR;MATK;NRG1;BMX;MERTK;EREG;BTC;ZAP70;FES;NRG4;LCK;IL3RA;KIT;BTK;ROR1;TEK;EPHA1;FGFR3;FGFR1;DDR2
6334	low-density lipoprotein receptor activity (GO:0005041)	9/13	9	9.61377e-05	4.01711	0.0119571	1	2018_GO_MF	Ontologies	9.79036	90.5582	STAB1;STAB2;LRP2;VLDLR;CD36;SORL1;LDLR;LRP12;CXCL16
1817	regulation of interleukin-10 production (GO:0032653)	13/25	13	0.000183356	3.7367	0.0127043	1	2018_GO_BP	Ontologies	4.71661	40.5821	CD274;TSLP;NOD2;PDCD1LG2;DLL1;AGER;FOXP3;IL23A;TNFSF4;TLR9;FCGR2B;CD34;TLR4
1818	respiratory tube development (GO:0030323)	13/25	13	0.000183356	3.7367	0.0127043	1	2018_GO_BP	Ontologies	4.71661	40.5821	CEBPA;CCDC39;DNAAF1;WNT7B;PROX1;BMP4;SHH;POLR2D;NKX2-1;NPHP3;CHI3L1;STRA6;CCDC40
1819	neutral amino acid transport (GO:0015804)	13/25	13	0.000183356	3.7367	0.0127043	1	2018_GO_BP	Ontologies	4.71661	40.5821	SLC6A19;SLC38A1;SLC36A2;SLC43A2;SLC6A17;SLC6A15;SLC43A1;SLC1A1;SLC7A5;SLC6A7;SLC7A8;SLC36A4;SLC38A5
1815	neural crest cell migration (GO:0001755)	14/28	14	0.00017847	3.74843	0.0127043	1	2018_GO_BP	Ontologies	4.35442	37.5834	TBX1;SEMA4A;SEMA7A;SEMA4D;SEMA3D;SEMA3A;SEMA4C;SEMA3E;SEMA3F;SEMA4G;SHH;GDNF;SOX8;PITX2
1814	negative regulation of response to stimulus (GO:0048585)	41/127	41	0.000173263	3.76129	0.0127043	1	2018_GO_BP	Ontologies	2.08181	18.03	RET;CSF1R;LTK;MCTP1;FLT3;HHIP;FLT4;ARAF;NOD1;NOD2;EGFR;NLRP3;EPHB2;ROS1;EPHB1;CD34;EPHB3;EPHA4;NTRK2;TGFB2;GGT7;AMBP;EPHA8;IGFBP3;TIE1;INSRR;HMGA2;APOA1;MERTK;KLF4;FOXP3;ESR1;ADRA2A;KIT;ROR1;TEK;EPHA1;FCGR2B;FGFR3;FGFR1;DDR2
1816	positive regulation of cellular process (GO:0048522)	130/519	130	0.000181704	3.74063	0.0127043	1	2018_GO_BP	Ontologies	1.46724	12.6375	CD86;CSF3;VIPR1;CSF1;IRS1;FGF1;NCMAP;CXCL16;CDH3;CHEK1;NUDT16;JUNB;IER5;KRT6A;KCNH2;SLC30A2;HGF;CLEC11A;F2R;NSMCE1;MATK;PGF;EREG;BTC;TIAM1;SFRP1;SFRP2;PHIP;PRTN3;EPHA1;PSMD10;CSF1R;PTGFR;HPN;EIF5A2;TNFRSF11A;REG3G;PKHD1;DPP4;GRK5;PDGFD;SSR1;WNT1;TRPM4;MCTS1;JUN;TGFB2;TSLP;IGF2;LIF;HMGA2;ACER2;BMP4;BST1;IL6;CNOT7;GDNF;IL7;TNFSF4;BCL2;IL7R;BMPR1B;FGFR3;FGFR1;RYR2;SLC44A4;TENM4;BNC1;FLT3;FLT4;HILPDA…
393	Nucleotide-like (purinergic) receptors Homo sapiens R-HSA-418038	10/16	10	0.000137934	3.86033	0.0140767	1	2016_Reactome	Pathways	7.25317	64.4715	P2RY12;GPR17;P2RY13;P2RY10;P2RY6;ADORA2A;P2RY14;P2RY2;P2RY1;ADORA1
392	Interferon alpha/beta signaling Homo sapiens R-HSA-909733	26/68	26	0.000129942	3.88625	0.0140767	1	2016_Reactome	Pathways	2.69963	24.1575	IFITM3;IFITM1;IFITM2;IFIT1;IFIT3;IFIT2;SOCS1;GBP2;EGR1;RSAD2;STAT1;MX2;STAT2;MX1;ISG15;PSMB8;BST2;ISG20;OAS2;IRF4;IRF1;IRF7;IRF8;IRF5;IRF6;XAF1
394	Muscle contraction Homo sapiens R-HSA-397014	58/196	58	0.000143535	3.84304	0.0140767	1	2016_Reactome	Pathways	1.83783	16.2628	RYR2;KCNK6;DYSF;ATP2A3;MYLK;SLC8A2;ANXA6;TMOD1;KCNH2;KCND1;ACTN3;ANXA2;KCND3;KCNK12;TMOD2;ITGA1;CACNA2D3;ABCC9;ATP1B1;CACNB1;ACTA2;CACNB2;ASPH;SCN8A;SCN4B;KCNE2;KCNE3;KCNE4;NPR1;NPR2;ITPR2;ATP1A3;CACNA1C;TTN;CALD1;SCN7A;TNNI2;DMD;MYH11;TNNI3;SCN3B;CORIN;KCNJ2;DMPK;KCNJ11;KCNIP1;KCNIP2;KCNIP3;ATP2B4;NEB;ATP2B2;FGF14;DES;FXYD1;FKBP1B;FXYD6;KCNK1;KCNK2
1820	regulation of cell migration (GO:0030334)	85/316	85	0.0002069	3.68424	0.0141217	1	2018_GO_BP	Ontologies	1.61155	13.6712	RET;ACVRL1;IFITM1;MCTP1;SERPINE2;CSF1;ULK4;SERPINE1;PIK3CD;ADARB1;LDB2;FGF1;RND2;MYLK;ROBO1;ARHGAP4;AMOT;CXCL16;DOCK10;SHH;DACH1;PLAU;DPYSL3;ENPP2;CTSH;PLXNC1;WNT5B;IGFBP5;DDX58;SPHK1;HGF;F2R;MAGI2;ARAP3;RHOF;MMP9;ADRA2A;PTP4A1;TIAM1;SFRP1;CEACAM1;FRMD5;SFRP2;NAV3;DPEP1;EPHA1;SGK1;ENG;BEX4;CSF1R;SEMA7A;CCL11;SEMA3D;SEMA3A;PRKX;SEMA3E;PRR5L;SEMA3F;EGFR;PODXL;PDGFD;CCL5;NKX2-1;CCL3;FLNA;SRGAP3;PLXN…
1821	positive regulation of peptidyl-tyrosine phosphorylation (GO:0050731)	38/116	38	0.000210506	3.67674	0.0141565	1	2018_GO_BP	Ontologies	2.12671	18.0047	CSF1R;CSF3;CD40;CTF1;FLT3;CD80;GATA1;VTN;CCL5;ENPP2;STAP2;JAK2;EPHA4;IL11;CD74;ANGPT4;ACE;TSLP;SEMA4D;ANGPT1;RIPK2;HGF;IGF2;LIF;OSM;MIF;PARP14;EFNA1;IL6;IL23A;DLG4;BANK1;CLCF1;DOK7;KIT;HCLS1;GAS6;FGFR3
1822	regulation of peptidyl-tyrosine phosphorylation (GO:0050730)	30/85	30	0.000221836	3.65397	0.0147022	1	2018_GO_BP	Ontologies	2.37935	20.0188	CSF3;CD80;PRKCZ;SAMSN1;GATA1;EGFR;VTN;ENPP2;FYN;JAK2;IL11;ANGPT4;CD74;ANGPT1;SEMA4D;RIPK2;HGF;LIF;OSM;IGF2;MIF;EFNA1;BST1;SFRP1;IL6;SFRP2;CNOT7;IL23A;BANK1;HCLS1
1823	cellular response to lipid (GO:0071396)	53/178	53	0.000228709	3.64072	0.0149413	1	2018_GO_BP	Ontologies	1.85303	15.5341	CD86;RET;PID1;CD80;SERPINE1;RORC;TNFAIP3;RORA;FZD10;RORB;ZFP36;PDK4;PDE4B;CASP1;FFAR2;LBP;MAP4K1;MEF2C;WNT5B;WNT9A;PDCD1LG2;PAX2;SFRP1;SHPK;MGARP;PPARA;TLR4;CFTR;CD274;LTK;INSIG1;ABCB4;ATP1A3;ADCY3;ADCY2;TFPI;EGFR;GNAI1;WNT6;NLRP3;ABL2;STAP1;CCL2;TBX1;FZD4;WNT7B;NR1H4;ESR1;NFKB1;CXCL10;IL6;TNFSF4;TNIP3
1824	cholesterol biosynthetic process (GO:0006695)	16/35	16	0.00023628	3.62657	0.0150863	1	2018_GO_BP	Ontologies	3.66772	30.6273	IDI1;FDPS;HMGCS1;APOA1;DHCR24;HMGCR;LSS;ACAT2;TM7SF2;SQLE;PMVK;SC5D;MVD;APOE;DHCR7;FDFT1
1827	negative regulation of cell motility (GO:2000146)	33/97	33	0.000244126	3.61239	0.0150863	1	2018_GO_BP	Ontologies	2.2498	18.7134	ACVRL1;IFITM1;MCTP1;SERPINE1;TACSTD2;WAS;FBLN1;ADARB1;GATA3;ARHGAP4;ROBO1;SHH;DACH1;DPYSL3;SPOCK3;NKX2-1;SRGAP3;IGFBP5;MAGI2;ARAP3;PODN;SLURP1;BST2;SFRP1;FRMD5;SFRP2;NAV3;KRT16;DLC1;DPEP1;EPHA1;RECK;ENG
1825	positive regulation of phosphorylation (GO:0042327)	60/208	60	0.000239696	3.62034	0.0150863	1	2018_GO_BP	Ontologies	1.7726	14.7767	RET;CD40;FLT3;LRRK2;FLT4;KNDC1;TNF;DSTYK;RSPO1;EPHB2;EPHB1;PDE8A;ROS1;EPHB3;EPHA4;EPHA8;HGF;AKTIP;INSRR;MIF;AXIN2;MMP9;EREG;KIT;ROR1;TNIK;EPHA1;GAS6;DDR2;ENG;PFKFB2;CSF1R;LTK;PFKFB3;PRKAA2;HIF1A;AGER;EGFR;C3;CCL5;P2RY1;NCKAP1L;PROM2;TBX1;CD74;NTRK2;SEMA4D;RARRES2;TIE1;IGF2;MERTK;EFNA1;BMP4;P2RX7;CD4;ARTN;FAS;TEK;FGFR3;FGFR1
1826	positive regulation of protein phosphorylation (GO:0001934)	106/412	106	0.000241739	3.61665	0.0150863	1	2018_GO_BP	Ontologies	1.51874	12.6475	CSF3;CSF1;CD80;ARAF;KNDC1;TNF;SOX2;RASSF2;ENPP2;EPHB2;ROS1;EPHB1;PDE8A;EPHB3;EPHA4;EPHA8;HGF;F2R;MIF;EREG;ADCYAP1;SFRP2;PRKD2;ROR1;TNIK;EPHA1;PFN2;CSF1R;TNFRSF11A;ADRB2;GATA1;AGER;C3;VTN;PDGFD;PROM2;TGFB2;TGFB3;RARRES2;IGF2;LIF;INHBB;GDF3;BMP7;BMP6;BMP5;EFNA1;BMP4;BMP3;IL6;PTPRC;ARTN;FGFR3;LAT;FGFR1;RET;ACVRL1;TENM1;CDKN1A;CD40;BMPR2;FLT3;LRRK2;FLT4;DUSP19;CCR7;RSPO1;JAK2;IL11;RIPK2;SPHK1;AKTIP;I…
1828	kidney development (GO:0001822)	24/63	24	0.000248347	3.60494	0.0151426	1	2018_GO_BP	Ontologies	2.68271	22.2683	ROBO2;TFAP2A;FOXC1;TGFB2;ACE;MME;WFS1;ZBTB16;GREB1L;LRP4;PRKX;PROX1;GATA3;BMP7;PAX2;SULF2;PKHD1;BMP4;SHH;SALL1;GDNF;CTSH;NPHP3;STRA6
1829	regulation of cell motility (GO:2000145)	36/109	36	0.000254641	3.59407	0.015322	1	2018_GO_BP	Ontologies	2.15228	17.8115	BEX4;CSF1R;SERPINE2;TACSTD2;WAS;FBLN1;PRKX;GATA3;LDB2;RND2;NTN1;EGFR;AMOT;DOCK10;SPOCK2;SPOCK3;ENPP2;ABL2;FLNA;CCR7;PLXNC1;PLXNA3;DDX58;NRG1;RHOF;EREG;BTC;CAMSAP3;FRMD5;CEACAM1;FES;NRG4;ABI3;PLXNB1;PKN1;SGK1
1830	dendrite morphogenesis (GO:0048813)	15/32	15	0.000262241	3.5813	0.0154612	1	2018_GO_BP	Ontologies	3.84246	31.6859	SDC2;CTNND2;LRP4;MAPK8IP2;CELSR2;DOCK10;ARC;MAP2;DLG4;EPHB2;PAK3;EPHB1;SHANK2;EPHB3;SHANK1
1831	axon guidance (GO:0007411)	48/158	48	0.000263716	3.57886	0.0154612	1	2018_GO_BP	Ontologies	1.90626	15.7088	CYFIP2;RET;ROBO2;SEMA3A;PTPRO;NRXN3;PTPRM;PIK3CD;CXCR4;VLDLR;SEMA3F;NTN1;ART4;ROBO1;NTN3;EFNB1;SHH;GPC1;KIF5A;CHN1;SLIT1;FYN;PLXNC1;EPHB2;EPHB1;EPHB3;PLXNA3;LGI1;EPHA4;SEMA6A;EPHA8;GAB1;GFRA1;L1CAM;SPTB;GFRA2;EFNA1;ENAH;NELL2;DOK2;EFNA3;GDNF;ARTN;DOK6;FEZ2;PRKCQ;PLXNB1;RNF165
15	Selenium Micronutrient Network WP1272	11/23	11	0.0014181	2.84829	0.0156936	1	2019_WikiPathways_Mouse	Pathways	3.98884	26.1605	FADS2;GPX2;GPX1;GPX3;ALOX5;GSR;TBXAS1;PTGDS;XDH;FADS1;PTGES
1833	negative regulation of axon guidance (GO:1902668)	10/17	10	0.000278709	3.55485	0.0159317	1	2018_GO_BP	Ontologies	6.21662	50.8852	SEMA4A;SEMA7A;SEMA4D;SEMA3D;SEMA3A;SEMA4C;PTPRO;SEMA3E;SEMA3F;SEMA4G
1832	negative regulation of cell differentiation (GO:0045596)	46/150	46	0.000276676	3.55803	0.0159317	1	2018_GO_BP	Ontologies	1.9319	15.8274	TRIO;ZBTB46;HPN;TWIST2;RORA;RORB;GATA3;GATA2;TNF;DLL1;FOXO1;EGFR;PTHLH;SHH;RANBP3L;TNN;NKX2-1;NPHP3;WNT1;XDH;TRPM4;ADAMTS7;RUNX1T1;ABCA1;GDF10;TBX1;SEMA4D;ZBTB16;AXIN2;WNT9A;TMEM64;VASN;HOPX;OVOL2;BMP5;EFNA1;NFKBIA;SFRP1;IL6;SFRP2;COL5A1;ZADH2;SNAI2;PPARG;PPARA;ABCG1
1834	respiratory system development (GO:0060541)	14/29	14	0.000285827	3.5439	0.0159401	1	2018_GO_BP	Ontologies	4.06388	33.1618	CEBPA;CCDC39;DNAAF1;WNT7B;PROX1;BMP4;SHH;BASP1;POLR2D;NKX2-1;NPHP3;CHI3L1;STRA6;CCDC40
1835	lung development (GO:0030324)	14/29	14	0.000285827	3.5439	0.0159401	1	2018_GO_BP	Ontologies	4.06388	33.1618	CEBPA;CCDC39;DNAAF1;WNT7B;FOXJ1;PROX1;BMP4;SHH;POLR2D;NKX2-1;NPHP3;CHI3L1;STRA6;CCDC40
1836	response to molecule of bacterial origin (GO:0002237)	33/98	33	0.000302736	3.51894	0.0166796	1	2018_GO_BP	Ontologies	2.21505	17.9478	OTUD5;CD40;CXCL9;PALM3;TNFAIP3;TNFRSF11B;PTPN22;CXCL1;TNFRSF11A;CXCL3;CXCL2;CXCL5;C4B;IRAK1;TNFRSF14;LBP;JAK2;JUNB;RELT;NANOS1;JUN;GCH1;F2R;CXCL10;CXCL11;IL6;TLR9;FAS;IRF5;TNFRSF25;FCGR2B;TLR4;PF4
16	Myometrial Relaxation and Contraction Pathways WP385	44/153	44	0.00161335	2.79227	0.0167385	1	2019_WikiPathways_Mouse	Pathways	1.76164	11.3263	RGS18;RYR2;CALCA;RAMP2;RGS14;ATP2A3;ITPR2;ADCY3;ADM;ADCY2;ARRB2;PRKCZ;RGS4;RGS2;RGS3;GNG2;GRK5;RGS1;CALD1;PRKAR2B;GRK4;GNG4;PLCG2;PDE4B;RGS20;IGFBP6;CORIN;PRKCG;JUN;IGFBP5;PRKCB;IGFBP3;IGFBP2;GUCA2B;FOS;NFKB1;PKIB;IL6;PRKAR1B;GPR182;PRKCQ;RGS11;RAMP1;PLCD1
1837	positive regulation of phagocytosis (GO:0050766)	17/39	17	0.0003077	3.51187	0.0167513	1	2018_GO_BP	Ontologies	3.36583	27.2174	FCER1G;SFTPD;RAB27A;GATA2;MERTK;TNF;C2;C3;C4B;SIRPA;STAP1;CCL2;NCKAP1L;SFTPA1;FCGR2B;GAS6;DOCK2
397	Glutathione conjugation Homo sapiens R-HSA-156590	17/38	17	0.000209956	3.67787	0.0169211	1	2016_Reactome	Pathways	3.52633	29.8631	GSTM4;GGT5;GSTK1;GGT7;GSTM2;GGT6;GSTM1;GSTT2;GSTT1;OPLAH;GGCT;HPGDS;GSTA3;GSTA2;GSTA1;GGT1;GSTM5
398	Collagen formation Homo sapiens R-HSA-1474290	30/85	30	0.000221836	3.65397	0.0169211	1	2016_Reactome	Pathways	2.37935	20.0188	COL17A1;COL14A1;COL12A1;LAMA3;COL11A2;LOXL4;PLOD2;LOXL2;CTSL;SERPINH1;COL27A1;DST;LAMB3;MMP3;COL23A1;MMP9;P4HA1;COL5A1;P4HA2;COL4A4;COL5A3;COL4A3;COL8A2;COL4A6;COL20A1;COL8A1;COL6A3;COL9A3;P4HB;PPIB
396	Signaling by Interleukins Homo sapiens R-HSA-449147	102/392	102	0.000201307	3.69614	0.0169211	1	2016_Reactome	Pathways	1.54191	13.1227	CSF3;IL1RN;CSF3R;IRS1;ITGA2B;ARAF;IL5RA;PEBP1;WDR83;FGF1;IL27RA;IL18RAP;MAP3K8;IL15RA;MAP2K1;HGF;EREG;BTC;IL23A;PRTN3;PSMD10;CSF1R;IL20RB;RASAL1;CSF2RB;RASAL3;CSF2RA;IRAK1;INPP5D;LIF;GRIN2C;NFKB1;GRIN2D;NFKB2;IL6;GDNF;ARTN;DLG4;IL7;IL7R;FGFR3;LAT;FGFR1;RET;IL25;FLT3;RASGRF1;PIK3CD;IL27;ARRB2;IL18BP;RASGEF1A;BLNK;CASP1;JAK2;HAVCR2;DUSP4;IL11;DUSP2;VWF;SYK;DUSP1;RIPK2;IL15;NRG1;IL16;GFRA1;IL17RD;SP…
395	Transmembrane transport of small molecules Homo sapiens R-HSA-382551	146/594	146	0.000192752	3.715	0.0169211	1	2016_Reactome	Pathways	1.43183	12.248	SLC27A1;ATP8A2;ATP8A1;AQP9;AQP7;AQP4;AQP5;SLC4A3;SLC4A4;SLC4A5;SLC8A2;SLCO2B1;NIPAL2;BSG;SLC16A7;SLC16A8;SLC34A2;SLC15A1;SLC38A1;SLC6A19;SLC15A2;SLC30A2;SLC6A15;SLC6A14;ATP1B1;SLC9A2;SCNN1G;SLC5A8;SLC9A4;PRKAR1B;SLC9A7;SCNN1B;SLC9A9;SCNN1A;CFTR;ABCG1;SLC26A2;ABCB4;SLC1A1;WNK4;SLC1A2;SLC5A1;NALCN;TRPM2;PRKAR2B;CLCA2;HMOX1;CLCA1;ATP6V0A4;APOD;SLC15A3;TRPM5;TRPM6;CLCA4;SLC38A5;TRPM4;ATP6V1C2;ABCA2;A…
6335	mitogen-activated protein kinase kinase binding (GO:0031434)	25/65	25	0.000155771	3.80751	0.0172214	1	2018_GO_MF	Ontologies	2.72519	23.8921	RET;CSF1R;LTK;FLT3;FLT4;ARAF;EGFR;EPHB2;EPHB1;ROS1;EPHB3;EPHA4;NTRK2;ACE;EPHA8;TIE1;INSRR;MERTK;KIT;ROR1;TEK;EPHA1;FGFR3;DDR2;FGFR1
1838	homophilic cell adhesion via plasma membrane adhesion molecules (GO:0007156)	24/64	24	0.000327535	3.48474	0.0176214	1	2018_GO_BP	Ontologies	2.61548	20.9864	PTPRT;ROBO2;CD84;GYPC;CADM2;SMAGP;AMIGO2;PTPRM;CELSR2;ROBO1;CDH6;SDK1;CEACAM1;CDH3;CDH1;PECAM1;FAT2;CD226;CDH15;CDH26;CDH17;DSCAML1;CD200;MPZL2
1839	negative regulation of signaling (GO:0023057)	29/83	29	0.000340809	3.46749	0.0181223	1	2018_GO_BP	Ontologies	2.34215	18.7001	RET;CSF1R;LTK;FLT3;FLT4;HHIP;ARAF;EGFR;EPHB2;EPHB1;ROS1;EPHB3;IL11;EPHA4;NTRK2;EPHA8;IGFBP3;TIE1;INSRR;LIF;OSM;MERTK;KIT;ROR1;TEK;EPHA1;FGFR3;DDR2;FGFR1
1840	secondary alcohol biosynthetic process (GO:1902653)	16/36	16	0.000351847	3.45365	0.0184942	1	2018_GO_BP	Ontologies	3.48412	27.7068	IDI1;FDPS;HMGCS1;APOA1;DHCR24;HMGCR;LSS;ACAT2;ACAT1;TM7SF2;SQLE;PMVK;MVD;APOE;DHCR7;FDFT1
17	Cytokines and Inflammatory Response WP222	12/27	12	0.0019143	2.71799	0.0186926	1	2019_WikiPathways_Mouse	Pathways	3.48146	21.7884	IL4;IL11;CSF3;H2-EB1;IL6;CD4;CSF1;IL15;IL7;CXCL1;CXCL3;TNF
18	IL-3 Signaling Pathway WP373	31/100	31	0.00210815	2.6761	0.0194418	1	2019_WikiPathways_Mouse	Pathways	1.95864	12.069	SLC2A1;PIK3CD;CSF2RB;GATA2;GATA1;FOXO1;INPP5D;CHEK1;RAC2;FYN;JAK2;MAP2K1;CISH;SYK;PRKCB;STAT1;MMP2;KCNIP3;MATK;GAB1;BMX;MMP9;NFKB1;DNM1;VAV1;MRAS;FES;LCK;IL3RA;BCL2;FCER2A
400	Surfactant metabolism Homo sapiens R-HSA-5683826	14/29	14	0.000285827	3.5439	0.019622	1	2016_Reactome	Pathways	4.06388	33.1618	SFTPB;SLC34A2;NAPSA;SFTPC;SFTPD;CSF2RB;ZDHHC2;CSF2RA;ADRA2A;DMBT1;ADORA2A;P2RY2;CTSH;SFTPA1
399	Semaphorin interactions Homo sapiens R-HSA-373755	25/67	25	0.000271539	3.56617	0.019622	1	2016_Reactome	Pathways	2.5951	21.3094	SEMA7A;SEMA3A;CRMP1;SEMA3E;DPYSL3;RAC2;MYH14;MYH11;FYN;PLXNC1;PAK3;MYH10;PLXNA3;FARP2;SEMA4A;HSP90AA1;SEMA6A;CD72;SEMA4D;ITGA1;LIMK1;TYROBP;PTPRC;FES;PLXNB1
401	Platelet activation, signaling and aggregation Homo sapiens R-HSA-76002	70/253	70	0.000301075	3.52133	0.0196845	1	2016_Reactome	Pathways	1.67342	13.5683	DGKG;DGKA;SERPINE1;ITGA2B;F13A1;IL5RA;PIK3CD;ARRB2;PIK3CG;ISLR;GNGT2;RAC2;PHACTR2;CD36;JAK2;PRKCG;TRPC7;FCER1G;TRPC6;SYK;VWF;PRKCB;HGF;F2R;APOA1;VAV1;ADRA2A;LCK;IL3RA;PECAM1;SERPING1;PRKCQ;SCG3;LCP2;ALDOA;GAS6;PPIA;RAPGEF3;MGLL;DGKH;FIGF;ITIH3;ITPR2;ABHD6;CSF2RB;PLG;RASGRP2;IL2RG;PRKCZ;CSF2RA;GNAI1;TTN;GNA14;CLEC3B;GNA15;GNG2;GNG4;P2RY1;PLCG2;SPP2;FLNA;FYN;P2RY12;TGFB2;TGFB3;RARRES2;IGF2;VEGFC;LA…
1841	positive regulation of interleukin-6 production (GO:0032755)	18/43	18	0.000379266	3.42106	0.0197089	1	2018_GO_BP	Ontologies	3.13643	24.7065	TSLP;DDX58;F2R;NOD2;EREG;MAPK13;IFIH1;C1QTNF4;TLR1;IL6;TNFSF4;TLR9;TLR8;LBP;TLR6;IL17D;TLR4;TLR2
19	Prostaglandin Synthesis and Regulation WP374	13/31	13	0.00237344	2.62462	0.0207364	1	2019_WikiPathways_Mouse	Pathways	3.14324	18.9959	PTGFR;PTGIR;ANXA2;PTGER1;ANXA4;PRL;PTGS1;HSD11B1;CYP11A1;SCGB1A1;TBXAS1;ANXA6;PTGDS
403	P2Y receptors Homo sapiens R-HSA-417957	8/12	8	0.000359853	3.44388	0.0214816	1	2016_Reactome	Pathways	8.70021	68.9911	P2RY12;GPR17;P2RY13;P2RY6;P2RY10;P2RY14;P2RY2;P2RY1
402	Cardiac conduction Homo sapiens R-HSA-5576891	42/135	42	0.000355871	3.44871	0.0214816	1	2016_Reactome	Pathways	1.97175	15.6576	KCNK6;RYR2;KCNE2;KCNE3;KCNE4;NPR1;NPR2;ATP2A3;ITPR2;ATP1A3;CACNA1C;SLC8A2;SCN7A;TNNI3;SCN3B;KCNJ2;CORIN;KCNH2;KCND1;DMPK;KCNJ11;KCNIP1;KCND3;KCNIP2;KCNK12;KCNIP3;CACNA2D3;ATP2B4;ABCC9;ATP2B2;ATP1B1;CACNB1;CACNB2;FGF14;ASPH;SCN8A;FXYD1;FKBP1B;FXYD6;KCNK1;SCN4B;KCNK2
20	SIDS Susceptibility Pathways WP1266	21/61	21	0.00262994	2.58005	0.0218285	1	2019_WikiPathways_Mouse	Pathways	2.2867	13.5848	RET;CHRNB2;KCNH2;RYR2;VIPR1;ADCYAP1R1;CHRNA4;RORA;IL6RA;GATA3;ASCL1;GATA2;TNF;NFKB1;SLC6A4;C4B;ADCYAP1;IL6;LMX1B;PPARGC1A;CC2D1A
1842	sterol biosynthetic process (GO:0016126)	17/40	17	0.000442494	3.35409	0.0224836	1	2018_GO_BP	Ontologies	3.21929	24.8629	IDI1;FDPS;HMGCS1;APOA1;DHCR24;HMGCR;LSS;ACAT2;ACAT1;TM7SF2;SQLE;PMVK;SC5D;MVD;APOE;DHCR7;FDFT1
1843	positive regulation of cytokine biosynthetic process (GO:0042108)	17/40	17	0.000442494	3.35409	0.0224836	1	2018_GO_BP	Ontologies	3.21929	24.8629	CD86;EGR1;CD80;IL27;TNF;EREG;SPN;TLR1;CD4;IRF4;TLR9;HMOX1;TLR8;LTB;TLR6;TLR4;CCR2
21	Focal Adhesion-PI3K-Akt-mTOR-signaling pathway WP2841	81/324	81	0.00288096	2.54046	0.0227733	1	2019_WikiPathways_Mouse	Pathways	1.45718	8.52399	CHRM2;CDKN1A;CSF3;CSF3R;CSF1;IRS1;FLT4;ITGA2B;TNC;SLC2A1;PIK3CD;SLC2A3;PRL;IRS3;SLC2A4;ITGAE;FGF1;ITGAL;PIK3CG;GYS1;GNGT2;CREB3L3;TNN;ITGB7;ITGB6;JAK2;MAP2K1;HSP90AA1;ITGA4;VWF;HGF;F2R;NGF;PGF;COL4A4;DDIT4;KIT;IL3RA;COL4A6;ITGA9;PFKFB2;CSF1R;TNXB;PFKFB3;PRKAA2;LAMA2;EPAS1;COL11A2;LAMA3;LPAR3;IL6RA;IL2RG;HIF1A;EGFR;FOXO1;THBS3;VTN;GNG2;GNG4;PDGFD;CHAD;PPARGC1A;ANGPT4;ANGPT2;LAMB3;ANGPT1;NOS2;OSM;V…
1844	regulation of osteoblast differentiation (GO:0045667)	25/69	25	0.000457354	3.33975	0.0229833	1	2018_GO_BP	Ontologies	2.47684	19.047	IFITM1;BMPR2;TWIST2;RORB;ATRAID;RANBP3L;TNN;TRPM4;GDF10;MEF2C;ZHX3;SEMA4D;HGF;WNT7B;AXIN2;TMEM64;BMP7;BMP6;BMP4;IL6;TMEM119;SNAI2;BMPR1B;DDR2;LTF
1845	negative regulation of coagulation (GO:0050819)	9/15	9	0.000467466	3.33025	0.0229862	1	2018_GO_BP	Ontologies	6.5261	50.0434	VTN;THBD;PROC;SERPINE2;SERPINE1;PROZ;APOE;TFPI;CD34
1846	negative regulation of axon extension involved in axon guidance (GO:0048843)	9/15	9	0.000467466	3.33025	0.0229862	1	2018_GO_BP	Ontologies	6.5261	50.0434	SEMA4A;SEMA7A;SEMA4D;SEMA3D;SEMA3A;SEMA4C;SEMA3E;SEMA3F;SEMA4G
1848	regulation of chemokine production (GO:0032642)	10/18	10	0.000521959	3.28236	0.0248637	1	2018_GO_BP	Ontologies	5.43921	41.1091	IL6;TSLP;IL7;TLR9;SNAI2;FFAR2;TNF;HIF1A;TLR4;TLR2
1849	regulation of cAMP-mediated signaling (GO:0043949)	10/18	10	0.000521959	3.28236	0.0248637	1	2018_GO_BP	Ontologies	5.43921	41.1091	RASD2;CXCL10;CXCL9;PEX5L;CXCL11;PDE3B;PDE2A;GNAI1;TCP11;PF4
1847	carboxylic acid transport (GO:0046942)	20/51	20	0.000513325	3.28961	0.0248637	1	2018_GO_BP	Ontologies	2.81089	21.2913	SLC6A19;SLC38A1;SLC36A2;SLC43A2;SLC23A1;SLC6A15;SLC6A14;SLC43A1;SLC16A12;AQP7;SLC16A11;SLC16A10;SLC7A3;SLC7A6;SLC7A8;SLC16A7;SLC16A8;SLC16A2;SLC16A4;SLC38A5
1850	positive regulation of interleukin-8 production (GO:0032757)	18/44	18	0.00053049	3.27532	0.0250096	1	2018_GO_BP	Ontologies	3.01561	22.7428	DDX58;SERPINE1;F2R;NOD2;TNF;TLR1;TLR9;TLR8;FFAR2;PRKD2;LBP;TLR5;IL17D;TLR4;CD244;HSPA1B;TLR2;HSPA1A
22	White fat cell differentiation WP2872	13/32	13	0.00332054	2.47879	0.025055	1	2019_WikiPathways_Mouse	Pathways	2.97763	16.9952	CEBPA;TLE3;ZFP423;EGR2;TCF7L1;RORA;GATA3;GATA2;KLF4;KLF15;FOXO1;IRF4;PPARG
1851	positive regulation of type 2 immune response (GO:0002830)	7/10	7	0.000564202	3.24857	0.0263275	1	2018_GO_BP	Ontologies	10.1482	75.9092	CD86;IL6;RSAD2;TNFSF4;NLRP3;NOD2;PRKCZ
1853	positive regulation of chemokine production (GO:0032722)	15/34	15	0.000589848	3.22926	0.0269738	1	2018_GO_BP	Ontologies	3.43757	25.5605	CSF1R;EGR1;CD74;CHIA;TSLP;TNF;HIF1A;ADCYAP1;IL6;IL7;TLR9;HMOX1;FFAR2;TLR4;TLR2
1852	calcium-mediated signaling (GO:0019722)	25/70	25	0.000586429	3.23178	0.0269738	1	2018_GO_BP	Ontologies	2.42165	18.0206	RYR2;PTGFR;MCTP1;LRRK2;CXCR4;CACNA1C;PPP1R9A;EGFR;NUDT4;TRPM2;CCL3;PLCG2;PLCE1;TNNI3;TRPM4;VCAM1;DMPK;CCL20;SPHK1;ATP1B1;LAT2;FKBP1B;BTK;MCTP2;LAT
1854	response to lipopolysaccharide (GO:0032496)	46/155	46	0.000617836	3.20913	0.0279739	1	2018_GO_BP	Ontologies	1.84271	13.6163	CD86;OTUD5;CD274;CD40;CXCL9;CD80;SERPINE1;PALM3;TNFAIP3;TNFRSF11B;PTPN22;CXCL1;TNFRSF11A;CXCL3;CXCL2;CXCL5;ZFP36;IRAK1;PDE4B;CASP1;NLRP3;STAP1;CCL2;TNFRSF14;LBP;JAK2;JUNB;RELT;NANOS1;MEF2C;JUN;GCH1;F2R;NR1H4;PDCD1LG2;NFKB1;CXCL10;CXCL11;IL6;SHPK;TNFSF4;TNIP3;FAS;TNFRSF25;TLR4;PF4
1855	sulfur compound biosynthetic process (GO:0044272)	38/122	38	0.000645554	3.19007	0.0289423	1	2018_GO_BP	Ontologies	1.97407	14.5003	SLC26A2;GSTT1;PRELP;OPLAH;HPGDS;CHST11;CBS;DSEL;DSE;CHST13;ST3GAL6;CHSY3;GGT1;CSGALNACT1;GGT5;GSTM4;HS3ST3B1;GSTK1;GGT7;GSTM2;GGT6;GSTM1;ANGPT1;B3GAT2;DCN;GGCT;B3GNT7;GSTA3;CTH;GSTA2;OGN;GSTA1;CHST1;CHST4;CDO1;FMOD;GSTM5;CHST3
1856	positive regulation of bone mineralization (GO:0030501)	14/31	14	0.000671163	3.17317	0.0295922	1	2018_GO_BP	Ontologies	3.58533	26.1962	TFAP2A;MEF2C;BMPR2;TGFB3;ISG15;ATRAID;BMP7;BMP6;P2RX7;BMP4;TMEM119;BMPR1B;GPM6B;LTF
1857	negative regulation of cytokine production (GO:0001818)	35/110	35	0.00067299	3.17199	0.0295922	1	2018_GO_BP	Ontologies	2.03589	14.8697	OTUD5;CD274;CD84;UBA7;NLRC5;TNFAIP3;UBE2L6;NLRC3;TNF;AGER;DLL1;IFIH1;TBX21;DHX58;FFAR4;NCKAP1L;APOD;RPS27A;IKBKE;CMKLR1;HAVCR2;DDX58;ISG15;PDCD1LG2;FOXP3;CEACAM1;NAV3;IL23A;TNFSF4;TLR9;GAS6;FCGR2B;TLR4;LGR4;ASB1
23	Calcium Regulation in the Cardiac Cell WP553	41/147	41	0.00416451	2.38044	0.0300569	1	2019_WikiPathways_Mouse	Pathways	1.68693	9.24632	CHRM2;RGS18;CHRM3;RYR2;RGS14;CACNA1B;ATP2A3;CACNA1A;ITPR2;ADCY3;ADRA1D;ADCY2;CACNA1C;ADRB2;ARRB2;PRKCZ;GNAI1;RGS4;RGS2;RGS3;GNG2;GRK5;RGS1;PRKAR2B;GRK4;GNG4;GJA4;ANXA6;RGS20;GJA8;PRKCG;PRKCB;ATP2B2;ATP1B1;CACNB1;GNAO1;PKIB;GJB2;PRKAR1B;PRKCQ;RGS11
404	Immune System Homo sapiens R-HSA-168256	339/1547	339	0.000551122	3.25875	0.0315287	1	2016_Reactome	Pathways	1.24021	9.30597	IFITM3;CYFIP2;IFITM1;IL1RN;IFITM2;WIPF3;ARAF;ICAM4;WDR83;UBE2L6;IFIT1;ELK1;IFIT3;IL27RA;ICAM1;IFIT2;C4B;TRIM29;RPS6KA2;DHX58;PIP4K2A;HERC6;PRKCG;GBP6;IL15RA;GBP5;MEF2C;GBP7;RSAD2;PRKCB;ATG12;EREG;BTC;PRKAR1B;IL23A;BTK;CD226;PRKCQ;CFB;CFH;PDE1C;PDE1B;CFI;IL20RB;C2;CD79B;C3;C6;C7;PRKAR2B;CD19;INPP5D;RNF217;PLCG2;SLAMF7;NCKAP1L;ATP6V0A4;SLAMF6;PAG1;ATP6V1C2;EGR1;CREBBP;JUN;TNFSF14;TNFSF15;LIF;NFATC2…
6336	cytokine activity (GO:0005125)	47/155	47	0.000318521	3.49686	0.0316928	1	2018_GO_MF	Ontologies	1.90083	15.3052	CSF3;IL1RN;CXCL9;CTF1;CCL11;CSF1;TNFRSF11B;CXCL1;CXCL3;TNF;CXCL2;CXCL5;CXCL16;CCL5;CCL4;CCL3;CCL2;WNT1;GDF10;IL11;TGFB2;CCL22;TSLP;TGFB3;GDF15;CCL20;LIF;OSM;INHBB;NRG1;MIF;GDF3;BMP7;BMP6;SLURP1;BMP5;BMP4;CXCL10;BMP3;CXCL11;IL6;IL7;CLCF1;SCGB3A1;IL17D;INHA;PF4
1858	nicotinamide nucleotide metabolic process (GO:0046496)	18/45	18	0.000730918	3.13613	0.0318332	1	2018_GO_BP	Ontologies	2.90374	20.9685	PFKFB2;TPI1;PKLR;PGAM1;QPRT;PGAM2;FMO2;ENO2;GCK;HK3;BST1;NT5E;LDHA;PFKL;PKM;PGK1;CD38;ALDOA
405	Elastic fibre formation Homo sapiens R-HSA-1566948	17/41	17	0.000625202	3.20398	0.0331448	1	2016_Reactome	Pathways	3.08497	22.7591	TGFB2;TGFB3;ELN;LOXL4;FBLN1;LTBP2;LTBP1;BMP7;FBLN5;LOXL2;MFAP5;BMP4;VTN;MFAP4;MFAP2;ITGB6;FBN1
406	SLC-mediated transmembrane transport Homo sapiens R-HSA-425407	72/268	72	0.000627652	3.20228	0.0331448	1	2016_Reactome	Pathways	1.60664	11.8466	SLC44A3;SLC27A1;SLC44A4;SLC2A1;SLC40A1;SLC2A3;SLC2A4;SLC4A3;SLC2A5;SLC4A4;SLC2A6;SLC4A5;SLC8A2;HK3;SLC22A15;HEPH;SLCO2B1;BSG;SLC16A7;SLC16A8;EMB;SLC37A4;SLC18A1;SLC18A2;SLC34A2;SLC13A2;SLC6A19;SLC15A1;SLC38A1;SLC15A2;SLC36A2;SLC30A2;SLC6A15;SLC6A14;SLC2A12;SLC9A2;SLC7A5;SLC5A8;SLC7A6;SLC9A4;SLC7A8;SLCO4A1;SLC9A7;SLC9A9;SLC26A2;SLC24A3;SLC47A1;SLC43A2;SLC43A1;SLC1A1;SLC1A2;SLC5A1;SLC7A3;SLC17A6;AP…
24	TGF Beta Signaling Pathway WP113	18/52	18	0.00482562	2.31645	0.0333772	1	2019_WikiPathways_Mouse	Pathways	2.30492	12.294	ZFP423;JUN;CREBBP;STAT1;FST;SERPINE1;FOXH1;TFE3;LIF;FOS;TNF;RUNX3;LTBP1;NFKB1;BMP4;ITGB6;WNT1;ENG
1859	regulation of cAMP metabolic process (GO:0030814)	8/13	8	0.000781799	3.1069	0.033728	1	2018_GO_BP	Ontologies	6.95974	49.7894	CHGA;CXCL10;CXCL9;RAMP2;CXCL11;ADM;RAMP1;PF4
1862	response to amyloid-beta (GO:1904645)	12/25	12	0.000829374	3.08125	0.0347956	1	2018_GO_BP	Ontologies	4.01756	28.504	CACNB1;EPHA4;CASP4;CACNA1A;ATP1A3;FYN;ADRB2;CD36;TLR6;FCGR2B;AGER;TLR4
1861	glutathione metabolic process (GO:0006749)	19/49	19	0.000827628	3.08216	0.0347956	1	2018_GO_BP	Ontologies	2.75878	19.5789	GSTM4;GGT5;GSTK1;GSTM2;GPX1;GSTM1;GSR;GSTT2;CTNS;GSTT1;OPLAH;GGCT;GSTA3;GSTA2;GSTA1;DPEP1;GGT1;PTGES;GSTM5
1860	muscle organ development (GO:0007517)	22/60	22	0.000815683	3.08848	0.0347956	1	2018_GO_BP	Ontologies	2.52267	17.9399	TBX1;ACHE;MEF2C;TAGLN;CTF1;EGR3;LAMA2;FHL1;NEB;CACNA1H;MAPK12;POU6F1;SGCE;CXCL10;MRAS;CAPN3;SPEG;COL6A3;DMD;ITGB1BP2;SOX6;MEF2D
1863	T-helper cell lineage commitment (GO:0002295)	6/8	6	0.000847607	3.07181	0.034911	1	2018_GO_BP	Ontologies	13.0449	92.2681	SPN;IL6;IRF4;SLAMF6;LY9;BATF
1864	neural crest cell development (GO:0014032)	15/35	15	0.000855026	3.06802	0.034911	1	2018_GO_BP	Ontologies	3.26549	23.0686	TBX1;SEMA4A;SEMA7A;SEMA4D;SEMA3D;SEMA3A;SEMA4C;SEMA3E;NRG1;SEMA3F;SEMA4G;SHH;GDNF;SNAI2;SOX8
1865	positive regulation of osteoblast differentiation (GO:0045669)	15/35	15	0.000855026	3.06802	0.034911	1	2018_GO_BP	Ontologies	3.26549	23.0686	IFITM1;MEF2C;BMPR2;ZHX3;HGF;WNT7B;ATRAID;BMP7;BMP6;BMP4;IL6;TMEM119;BMPR1B;LTF;DDR2
1867	regulation of interferon-alpha production (GO:0032647)	9/16	9	0.000891151	3.05005	0.0351198	1	2018_GO_BP	Ontologies	5.59346	39.2828	IFIH1;STAT1;DDX58;RIPK2;IRF7;NLRC3;IRF5;TLR4;HAVCR2
1868	dendritic cell chemotaxis (GO:0002407)	9/16	9	0.000891151	3.05005	0.0351198	1	2018_GO_BP	Ontologies	5.59346	39.2828	TRPM2;GPR183;CCL5;CXCR2;CXCR4;CCR7;PIK3CG;CCR2;TRPM4
1869	epithelial cell development (GO:0002064)	9/16	9	0.000891151	3.05005	0.0351198	1	2018_GO_BP	Ontologies	5.59346	39.2828	ACTA2;CLDN3;WNT5B;RAB25;POF1B;WNT7B;DACT2;ROS1;EXPH5
1866	regulation of interleukin-6 production (GO:0032675)	17/42	17	0.000868892	3.06103	0.0351198	1	2018_GO_BP	Ontologies	2.96138	20.8727	TSLP;DDX58;TNFAIP3;NLRC3;NOD2;TNF;MAPK13;C1QTNF4;IL6;TNFSF4;TLR9;NCKAP1L;LBP;GAS6;IL17D;TLR4;TLR2
1872	positive regulation of phosphatidylinositol 3-kinase signaling (GO:0014068)	20/53	20	0.000913897	3.0391	0.0351198	1	2018_GO_BP	Ontologies	2.6402	18.4756	NTRK2;CSF3;TGFB2;NCF1;SEMA4D;FLT3;HGF;F2R;IGF2;DCN;PDGFD;CCL5;KIT;HCLS1;PLXNB1;TEK;JAK2;PIK3AP1;HCST;FGFR1
1870	cholesterol metabolic process (GO:0008203)	24/68	24	0.000908372	3.04174	0.0351198	1	2018_GO_BP	Ontologies	2.37713	16.6491	ABCA1;IDI1;FDPS;HMGCS1;AKR1D1;APOA1;DHCR24;HMGCR;LSS;TRERF1;ACAT2;TM7SF2;IL4;SQLE;SOAT2;CYP11A1;FDX1;PMVK;MVD;APOE;DHCR7;APOB;ABCG1;FDFT1
1871	positive regulation of T cell activation (GO:0050870)	24/68	24	0.000908372	3.04174	0.0351198	1	2018_GO_BP	Ontologies	2.37713	16.6491	CD86;CD274;VCAM1;CD80;PDCD1LG2;NOD2;GATA3;AIF1;IL4;CCDC88B;ZAP70;IL6;PTPRC;IL23A;LCK;IL7;CCL5;TNFSF4;SIRPA;CCL2;CCR7;PRKCQ;NCKAP1L;CCR2
407	Integrin cell surface interactions Homo sapiens R-HSA-216083	24/67	24	0.000712663	3.14712	0.0362402	1	2016_Reactome	Pathways	2.43256	17.6275	VCAM1;ITGA4;ITGA2B;ITGA1;COL23A1;TNC;ICAM4;ITGAE;ITGAL;HSPG2;ICAM1;VTN;CDH1;COL4A4;ITGA10;BSG;COL4A3;PECAM1;ITGB7;COL9A3;ITGB6;JAM2;ITGA9;FBN1
25	Folic Acid Network WP1273	10/23	10	0.00548701	2.26066	0.0364338	1	2019_WikiPathways_Mouse	Pathways	3.34617	17.4181	FADS2;GPX2;GPX1;GPX3;CBS;ALOX5;GSR;PTGDS;XDH;PTGES
1873	axonogenesis (GO:0007409)	61/223	61	0.000965712	3.01515	0.0368017	1	2018_GO_BP	Ontologies	1.64542	11.4236	CYFIP2;RET;ROBO2;ECM2;PTPRO;PIK3CD;VLDLR;ROBO1;SHH;KIF5A;EPHB2;EPHB1;EPHB3;SEMA6A;EPHA8;GAB1;GFRA1;GFRA2;SPTB;PAX2;ENAH;AFG3L2;DOK2;DOK6;FEZ2;TLR9;PRKCQ;DSCAML1;NLGN3;BRSK1;BRSK2;SEMA3A;NRXN3;CXCR4;PRELP;SEMA3F;NTN1;ART4;NTN3;EFNB1;GPC1;SLITRK4;SLIT1;SLITRK6;SLITRK5;FYN;APBB1;PAK3;LGI1;NTNG2;LINGO1;USP9X;L1CAM;EFNA1;NELL2;EFNA3;GDNF;ARTN;OGN;PLXNB1;FMOD
1875	positive regulation of T cell differentiation (GO:0045582)	14/32	14	0.000989214	3.00471	0.036994	1	2018_GO_BP	Ontologies	3.38594	23.426	IHH;GATA3;LILRB4;IL4;ZAP70;SHH;SOCS1;VNN1;TESPA1;IL7;IL23A;TNFSF4;NCKAP1L;IL12RB1
1874	regulation of phosphatidylinositol 3-kinase signaling (GO:0014066)	27/80	27	0.000988839	3.00487	0.036994	1	2018_GO_BP	Ontologies	2.2207	15.365	CSF3;NCF1;FLT3;NLRC3;EGFR;PDGFD;CCL5;PIP4K2A;JAK2;NTRK2;TGFB2;SEMA4D;HGF;F2R;IGF2;PTPN13;DCN;CEACAM1;PIK3IP1;KIT;HCLS1;PLXNB1;TEK;FBXL2;PIK3AP1;HCST;FGFR1
1876	peptide metabolic process (GO:0006518)	33/104	33	0.000995029	3.00216	0.036994	1	2018_GO_BP	Ontologies	2.02711	14.0129	MIPEP;CPM;PCSK1;CPQ;PSEN2;PROZ;GSTT2;GSTT1;OPLAH;CPN1;ANPEP;DMD;GSTM4;GSTK1;GSTM2;HSP90AA1;ACE;GSTM1;GPX1;MME;GSR;CTNS;BACE2;SPCS3;SPCS2;PROC;GSTA3;GSTA2;GSTA1;DPEP1;GAS6;PTGES;GSTM5
409	Defective CSF2RB causes pulmonary surfactant metabolism dysfunction 5 (SMDP5) Homo sapiens R-HSA-5688849	6/8	6	0.000847607	3.07181	0.0375408	1	2016_Reactome	Pathways	13.0449	92.2681	SFTPB;SFTPC;SFTPD;CSF2RB;SFTPA1;CSF2RA
410	Defective CSF2RA causes pulmonary surfactant metabolism dysfunction 4 (SMDP4) Homo sapiens R-HSA-5688890	6/8	6	0.000847607	3.07181	0.0375408	1	2016_Reactome	Pathways	13.0449	92.2681	SFTPB;SFTPC;SFTPD;CSF2RB;SFTPA1;CSF2RA
411	ABC transporter disorders Homo sapiens R-HSA-5619084	6/8	6	0.000847607	3.07181	0.0375408	1	2016_Reactome	Pathways	13.0449	92.2681	SFTPB;KCNJ11;SFTPC;SFTPD;SFTPA1;CFTR
408	Glucose metabolism Homo sapiens R-HSA-70326	27/79	27	0.000794964	3.09965	0.0375408	1	2016_Reactome	Pathways	2.26355	16.1554	PFKFB2;PFKFB3;GBE1;PYGM;PYGL;ENO1;ENO2;ENO3;HK3;GYS1;PGK1;PGM2;RPS27A;EPM2A;TPI1;PKLR;PGAM1;PGAM2;PHKA1;GCK;PFKL;PKM;PPP1R3C;GNPDA2;ALDOA;GAPDH;SLC25A13
412	Other semaphorin interactions Homo sapiens R-HSA-416700	10/19	10	0.000917549	3.03737	0.0393686	1	2016_Reactome	Pathways	4.83455	33.8119	SEMA4A;SEMA7A;SEMA6A;CD72;TYROBP;PTPRC;SEMA4D;ITGA1;SEMA3E;PLXNC1
1878	smooth muscle tissue development (GO:0048745)	5/6	5	0.00116187	2.93484	0.0402517	1	2018_GO_BP	Ontologies	21.7371	146.893	BMP4;PROX1;ENG;STRA6;MYLK
1879	hematopoietic stem cell differentiation (GO:0060218)	5/6	5	0.00116187	2.93484	0.0402517	1	2018_GO_BP	Ontologies	21.7371	146.893	SFRP1;ACE;HOXB4;MEOX1;BATF
1880	glandular epithelial cell development (GO:0002068)	5/6	5	0.00116187	2.93484	0.0402517	1	2018_GO_BP	Ontologies	21.7371	146.893	BMP4;PAX6;DLL1;BMP6;BMP5
1881	negative regulation of leukocyte degranulation (GO:0043301)	5/6	5	0.00116187	2.93484	0.0402517	1	2018_GO_BP	Ontologies	21.7371	146.893	CD84;CEACAM1;CD300A;FCGR2B;CCR2
1882	glomerulus vasculature development (GO:0072012)	5/6	5	0.00116187	2.93484	0.0402517	1	2018_GO_BP	Ontologies	21.7371	146.893	ANGPT2;ANGPT1;PECAM1;TEK;CD34
1883	neutrophil extravasation (GO:0072672)	5/6	5	0.00116187	2.93484	0.0402517	1	2018_GO_BP	Ontologies	21.7371	146.893	PECAM1;PIK3CD;PRTN3;PIK3CG;CD177
1884	T-helper 17 cell lineage commitment (GO:0072540)	5/6	5	0.00116187	2.93484	0.0402517	1	2018_GO_BP	Ontologies	21.7371	146.893	IL6;IRF4;SLAMF6;LY9;BATF
1885	regulation of superoxide metabolic process (GO:0090322)	5/6	5	0.00116187	2.93484	0.0402517	1	2018_GO_BP	Ontologies	21.7371	146.893	BST1;SYK;GCH1;BMP7;FBLN5
1877	regulation of vasoconstriction (GO:0019229)	13/29	13	0.00113286	2.94582	0.0402517	1	2018_GO_BP	Ontologies	3.53659	23.9887	CHRM3;BMPR2;ACE;F2R;AVPR2;ADM;ADRA1D;PER2;ACE2;KCNMB2;BDKRB2;KCNMB4;TRPM4
26	BMP Signaling Pathway in Eyelid Development WP3663	9/20	9	0.0063621	2.1964	0.0406195	1	2019_WikiPathways_Mouse	Pathways	3.5586	17.9972	BMP4;JUN;FOXC1;SFRP1;SHH;INHBB;PITX2;DKK2;EGFR
1886	positive regulation of immune response (GO:0050778)	20/54	20	0.00119916	2.92112	0.0407	1	2018_GO_BP	Ontologies	2.56239	17.235	SASH3;GBP5;TGFB2;PLA2G1B;NOD2;EREG;PTPRC;IL23A;CCL5;TNFSF4;MYB;TLR8;NLRP3;POLR3G;CCR7;FFAR2;CD226;IL12RB1;FCGR2B;CD177
1887	action potential (GO:0001508)	20/54	20	0.00119916	2.92112	0.0407	1	2018_GO_BP	Ontologies	2.56239	17.235	KCNH2;KCNE2;CATSPER4;CHRNA4;CACNA1B;CACNA1A;AKAP6;CACNA1C;NALCN;CACNA1H;CACNA1I;CLN3;SCN8A;KCNMB2;SCN7A;MYH14;KCNMB4;DMD;SCN3B;KCNJ2
1888	metal ion transport (GO:0030001)	32/101	32	0.00121041	2.91707	0.0407	1	2018_GO_BP	Ontologies	2.02236	13.5838	KCNK6;KCNC1;SLC23A1;KCNA3;SLC5A1;LRP2;SLC4A4;KCNMB1;KCNMB2;KCNMB4;SCN7A;SCN3B;SLC17A2;KCNJ2;KCNH3;KCNH4;KCNJ10;KCNJ8;KCND3;KCNIP2;KCNJ13;KCNJ15;KCNAB1;ABCC9;KCNAB3;SCNN1G;SCNN1B;SCN8A;KCNS3;SGK1;KCNK1;SCN4B
1889	regulation of kinase activity (GO:0043549)	32/101	32	0.00121041	2.91707	0.0407	1	2018_GO_BP	Ontologies	2.02236	13.5838	RET;CDKN1C;CSF1R;LTK;FLT3;FLT4;NLRC5;LDB2;EGFR;TTN;DSTYK;PLCE1;EPHB2;ROS1;EPHB1;EPHB3;EPHA4;CD74;NTRK2;EPHA8;TIE1;INSRR;MERTK;CD4;ARTN;KIT;ROR1;TEK;EPHA1;FGFR3;FGFR1;DDR2
413	Gastrin-CREB signalling pathway via PKC and MAPK Homo sapiens R-HSA-881907	107/432	107	0.000978756	3.00933	0.0407222	1	2016_Reactome	Pathways	1.44212	9.99275	DGKG;CHRM3;TRIO;GPR68;IRS1;DGKA;GPR65;ITGA2B;ARAF;IL5RA;PEBP1;WDR83;FGF1;RGS2;RGS3;RPS6KA2;MAP2K1;CASR;F2R;EREG;BTC;PRKCQ;DGKH;PSMD10;PTGFR;ARHGEF25;ITPR2;RASAL1;ABHD6;LPAR3;CSF2RB;RASAL3;RASGRP2;NTS;KALRN;CSF2RA;HRH1;GRK5;GPR17;GRIN2C;GRIN2D;GDNF;ARTN;DLG4;FGFR3;LAT;FGFR1;RET;RASGRF1;HTR2C;ADRA1D;ARRB2;QRFP;GPR132;GNGT2;CCKAR;RASGEF1A;BDKRB2;BDKRB1;FFAR2;JAK2;DUSP4;TRPC7;DUSP2;TRPC6;VWF;EDN3;DUS…
1890	sensory perception of sound (GO:0007605)	27/81	27	0.00122247	2.91276	0.0408054	1	2018_GO_BP	Ontologies	2.17945	14.6173	CLIC5;HPN;COL11A2;PCDH15;USH1C;LRP2;MARVELD2;MYH14;ATP6V0A4;CRYM;PDZD7;CHRNB2;TFAP2A;TBX1;CEACAM16;HOMER2;WHRN;WFS1;ATP2B2;MYO7A;MYO3B;STRC;COL4A3;KIT;SNAI2;ROR1;ATP6V1B1
6337	lipoprotein particle receptor activity (GO:0030228)	9/15	9	0.000467466	3.33025	0.0409346	1	2018_GO_MF	Ontologies	6.5261	50.0434	STAB1;STAB2;LRP2;VLDLR;CD36;SORL1;LDLR;LRP12;CXCL16
6339	scavenger receptor activity (GO:0005044)	11/21	11	0.000534824	3.27179	0.0409346	1	2018_GO_MF	Ontologies	4.7872	36.0647	COLEC12;CD163;DMBT1;STAB1;STAB2;SSC5D;CD36;SCARF2;AGER;CXCL16;CRB3
6338	phosphatidylinositol phospholipase C activity (GO:0004435)	12/24	12	0.000519284	3.28459	0.0409346	1	2018_GO_MF	Ontologies	4.35263	32.9192	CHRM3;CASR;PLCB4;CCL5;BDKRB2;PLCG2;PLD4;PLCE1;PLCH2;PLCB1;PLCB2;PLCD1
1891	negative chemotaxis (GO:0050919)	12/26	12	0.00127965	2.89291	0.0421249	1	2018_GO_BP	Ontologies	3.73036	24.8486	SEMA4A;SEMA7A;SEMA4D;SEMA3D;SEMA3A;SEMA4C;SLIT1;APOA1;SEMA3E;SEMA3F;SEMA4G;ROBO1
1892	neutrophil migration (GO:1990266)	21/58	21	0.00128042	2.89265	0.0421249	1	2018_GO_BP	Ontologies	2.47257	16.4687	TGFB2;FCER1G;CCL11;CCL22;EDN3;SYK;PLA2G1B;CCL20;PIK3CD;CXCL3;PIK3CG;CCL5;CXCR2;CCL4;PDE4B;PECAM1;CCL3;CCL2;PRTN3;NCKAP1L;CD177
27	Complement Activation, Classical Pathway WP200	8/17	8	0.00724022	2.14025	0.0441155	1	2019_WikiPathways_Mouse	Pathways	3.86557	19.0499	C3;C4B;C1RA;C6;C7;HC;CD55;C2
28	Glutathione and one carbon metabolism WP730	12/31	12	0.00744117	2.12836	0.0441155	1	2019_WikiPathways_Mouse	Pathways	2.74784	13.4664	GGT5;GPX2;GPX1;CBS;GPX3;ANPEP;CTH;CHDH;GSR;DNMT3B;OPLAH;GGT1
1894	cellular response to amyloid-beta (GO:1904646)	11/23	11	0.0014181	2.84829	0.0443245	1	2018_GO_BP	Ontologies	3.98884	26.1605	CACNB1;EPHA4;CASP4;CACNA1A;ATP1A3;ADRB2;CD36;TLR6;FCGR2B;AGER;TLR4
1895	regulation of chondrocyte differentiation (GO:0032330)	11/23	11	0.0014181	2.84829	0.0443245	1	2018_GO_BP	Ontologies	3.98884	26.1605	ACVRL1;SCIN;ZBTB16;TRPS1;SNAI2;WNT9A;BMPR1B;SOX6;PTHLH;LOXL2;ADAMTS7
1896	negative regulation of axon extension (GO:0030517)	11/23	11	0.0014181	2.84829	0.0443245	1	2018_GO_BP	Ontologies	3.98884	26.1605	RTN4R;SEMA4A;EPHA4;SEMA7A;SEMA4D;SEMA3D;SEMA3A;SEMA4C;SEMA3E;SEMA3F;SEMA4G
1898	positive regulation of biomineral tissue development (GO:0070169)	14/33	14	0.00142482	2.84624	0.0443245	1	2018_GO_BP	Ontologies	3.20753	21.0213	TFAP2A;MEF2C;BMPR2;TGFB3;ISG15;ATRAID;BMP7;BMP6;P2RX7;BMP4;WNT6;TMEM119;BMPR1B;GPM6B
1899	positive regulation of cytokine-mediated signaling pathway (GO:0001961)	14/33	14	0.00142482	2.84624	0.0443245	1	2018_GO_BP	Ontologies	3.20753	21.0213	ZBP1;CD74;CSF1;TSLP;NLRC5;PARP14;HIF1A;C1QTNF4;IL7;CASP4;CASP1;GAS6;HSPA1B;HSPA1A
1900	stem cell differentiation (GO:0048863)	14/33	14	0.00142482	2.84624	0.0443245	1	2018_GO_BP	Ontologies	3.20753	21.0213	TGFB2;MEF2C;ACE;HMGA2;SOX21;MEOX1;PAX2;BATF;SHH;SFRP1;PTPRC;EPCAM;KIT;HOXB4
1897	regulation of cholesterol biosynthetic process (GO:0045540)	16/40	16	0.00142073	2.84749	0.0443245	1	2018_GO_BP	Ontologies	2.90272	19.0319	IDI1;FDPS;HMGCS1;ELOVL6;HMGCR;FGF1;LSS;TM7SF2;SQLE;PMVK;SC5D;MVD;APOE;DHCR7;ABCG1;FDFT1
1893	negative regulation of epithelial cell proliferation (GO:0050680)	23/66	23	0.00140116	2.85351	0.0443245	1	2018_GO_BP	Ontologies	2.33058	15.3129	CDKN1C;TGFB2;MAGED1;STAT1;ATP5A1;HPN;PTPRM;NLRC3;PRL;VASH1;GATA3;RUNX3;ROBO1;EREG;SOX2;CEACAM1;SFRP1;SFRP2;ATOH8;MARVELD3;SNAI2;APOE;XDH
29	ApoE and miR-146 in inflammation and atherosclerosis WP3592	5/8	5	0.00775049	2.11067	0.0443649	1	2019_WikiPathways_Mouse	Pathways	7.24481	35.2098	IRAK1;APOE;TLR4;TLR2;NFKB2
1901	peptidyl-tyrosine modification (GO:0018212)	19/51	19	0.00145357	2.83757	0.0449132	1	2018_GO_BP	Ontologies	2.58604	16.8965	EPHA4;CSF1R;FLT3;FLT4;EGFR;ZAP70;LCK;FES;KIT;BTK;ABL2;FYN;TEK;EPHB2;JAK2;EPHA1;FGFR3;DDR2;FGFR1
6340	MAP kinase kinase kinase activity (GO:0004709)	27/78	27	0.000635061	3.19718	0.0451347	1	2018_GO_MF	Ontologies	2.30808	16.9916	RET;CSF1R;LTK;FLT3;FLT4;ARAF;EGFR;MAP3K8;EPHB2;EPHB1;ROS1;EPHB3;EPHA4;NTRK2;EPHA8;TIE1;INSRR;MERTK;MAP3K15;KIT;ROR1;TEK;EPHA1;MAP3K14;FGFR3;DDR2;FGFR1
1902	sensory perception of mechanical stimulus (GO:0050954)	26/78	26	0.00149187	2.82627	0.0457873	1	2018_GO_BP	Ontologies	2.17913	14.1812	CLIC5;COL11A2;PCDH15;USH1C;LRP2;MARVELD2;PIEZO2;MYH14;ATP6V0A4;CRYM;PDZD7;CHRNB2;TFAP2A;TBX1;CEACAM16;HOMER2;WHRN;WFS1;ATP2B2;MYO7A;MYO3B;STRC;COL4A3;SNAI2;ROR1;ATP6V1B1
414	Activation of TRKA receptors Homo sapiens R-HSA-187015	5/6	5	0.00116187	2.93484	0.0460536	1	2016_Reactome	Pathways	21.7371	146.893	NTRK2;ADCYAP1;ADCYAP1R1;ADORA2A;NGF
415	Developmental Biology Homo sapiens R-HSA-1266738	181/786	181	0.00117398	2.93034	0.0460536	1	2016_Reactome	Pathways	1.31416	8.86713	TRIO;IRS1;ITGA2B;ARAF;PEBP1;IL5RA;WDR83;FGF1;TNF;SOX2;SALL1;RPS6KA2;DPYSL3;PLXNC1;EPHB2;EPHB1;SH3GL2;EPHB3;EPHA4;MEF2C;MAP2K1;SEMA6A;EPHA8;FOXH1;ADAM11;HNF1A;EREG;BTC;CACNB1;CACNB2;TIAM1;TYROBP;SCN8A;COL4A4;KCNQ2;COL4A3;HOXB4;PRKCQ;HIST1H2BH;EPHA1;PFN2;PSMD10;SEMA7A;EPAS1;SDC2;AGAP2;PSEN2;RASAL1;CSF2RB;CACNA1C;RASAL3;KALRN;CSF2RA;FOXO1;CACNA1H;CACNA1I;EFNB1;ST8SIA4;ABL2;MYH14;MYH11;SRGAP3;SCN3B;W…
1903	positive regulation of purine nucleotide metabolic process (GO:1900544)	8/14	8	0.00152513	2.81669	0.0464962	1	2018_GO_BP	Ontologies	5.79943	37.6132	CHGA;CXCL10;CXCL9;RAMP2;CXCL11;ADM;RAMP1;PF4
1904	regulation of axonogenesis (GO:0050770)	20/55	20	0.00155711	2.80768	0.0471566	1	2018_GO_BP	Ontologies	2.48903	16.0914	ROBO2;RTN4R;EPHA4;LINGO1;NTRK2;GDI1;LRP4;NGF;SSH2;ROBO1;OLFM1;CHN1;PLXNB1;PLXNC1;APOE;PAK3;ZSWIM4;ZSWIM5;EPHB3;PLXNA3
1905	response to interferon-alpha (GO:0035455)	9/17	9	0.00158015	2.8013	0.047229	1	2018_GO_BP	Ontologies	4.89398	31.5673	IFITM3;BST2;IFITM1;IFITM2;PYHIN1;MX2;LAMP3;GATA3;GAS6
1906	regulation of insulin-like growth factor receptor signaling pathway (GO:0043567)	9/17	9	0.00158015	2.8013	0.047229	1	2018_GO_BP	Ontologies	4.89398	31.5673	CDH3;IGFBP5;CILP;IGFBP3;IGFBP2;PHIP;IGFBP6;WNT1;BMP5
1907	myeloid cell differentiation (GO:0030099)	17/44	17	0.00160367	2.79488	0.0476207	1	2018_GO_BP	Ontologies	2.74168	17.644	CEBPA;IL11;DYRK3;ALAS2;CSF3;ZBTB16;TET2;PRKX;IKZF1;GATA1;RPS14;TAL1;KIT;HCLS1;JAK2;EVI2B;INHA
1908	renal system development (GO:0072001)	21/59	21	0.00164209	2.7846	0.0484469	1	2018_GO_BP	Ontologies	2.40735	15.4354	TFAP2A;FOXC1;TGFB2;ACE;MME;STAT1;WFS1;GREB1L;LRP4;PROX1;GATA3;PAX2;TBX18;SULF2;PKHD1;BMP4;SHH;SALL1;POLR2D;NPHP3;STRA6
1909	regulation of blood coagulation (GO:0030193)	13/30	13	0.00165958	2.78	0.0486491	1	2018_GO_BP	Ontologies	3.32835	21.3054	FCER1G;SERPINE2;SYK;SERPINE1;F2R;PROZ;TFPI;VTN;THBD;PROC;APOE;HPSE;CD34
416	Regulation of Complement cascade Homo sapiens R-HSA-977606	12/26	12	0.00127965	2.89291	0.0488044	1	2016_Reactome	Pathways	3.73036	24.8486	C3;C4B;VTN;C6;CFH;C7;C5AR2;CFI;C5AR1;CD55;CFB;C2
30	Oxidative Stress WP412	11/28	11	0.00902524	2.04454	0.0499397	1	2019_WikiPathways_Mouse	Pathways	2.81478	13.2512	NFIX;GPX1;GPX3;GSR;GSTT2;HMOX1;MT1;FOS;JUNB;SOD3;NFKB1
6341	G-protein coupled nucleotide receptor activity (GO:0001608)	6/8	6	0.000847607	3.07181	0.0527106	1	2018_GO_MF	Ontologies	13.0449	92.2681	P2RY12;P2RY13;GPR34;P2RY14;PTAFR;P2RY1
6342	G-protein coupled purinergic nucleotide receptor activity (GO:0045028)	6/8	6	0.000847607	3.07181	0.0527106	1	2018_GO_MF	Ontologies	13.0449	92.2681	P2RY12;P2RY13;GPR34;P2RY14;PTAFR;P2RY1
1911	peptidyl-tyrosine phosphorylation (GO:0018108)	26/79	26	0.00183374	2.73666	0.0530741	1	2018_GO_BP	Ontologies	2.13788	13.4716	BLK;ITK;CSF1R;FLT3;FLT4;EGFR;ABL2;FYN;EPHB2;JAK2;EPHA4;SYK;IL15;TNK1;MATK;BMX;ZAP70;LCK;FES;KIT;BTK;TEK;EPHA1;FGFR3;DDR2;FGFR1
1910	regulation of MAP kinase activity (GO:0043405)	28/87	28	0.00182868	2.73786	0.0530741	1	2018_GO_BP	Ontologies	2.06854	13.0404	TENM1;CD40;RGS14;FLT3;LRRK2;NOD2;FGF1;TNF;PIK3CG;EGFR;ROBO1;UCHL1;RGS2;IRAK1;PDGFD;APOE;EPHB2;EDN3;CD300A;DUSP1;TPD52L1;BMP7;SORL1;ADRA2A;BMP4;SPRY1;PPEF2;FGFR1
31	Eicosanoid metabolism via Lipo Oxygenases (LOX) WP4348	12/32	12	0.00991355	2.00377	0.0530854	1	2019_WikiPathways_Mouse	Pathways	2.61029	12.0435	GGT5;CYP4A12B;ALOX8;CYP4F18;ACOX2;ALOX5;ALOX15;DPEP2;DPEP1;GGT1;PPARA;CYP4F14
1913	negative regulation of smooth muscle cell proliferation (GO:0048662)	12/27	12	0.0019143	2.71799	0.054143	1	2018_GO_BP	Ontologies	3.48146	21.7884	MEF2C;PTGIR;IGFBP5;TGFB3;IGFBP3;OGN;TNFAIP3;HMOX1;APOD;PPARG;AIF1;PRKG1
1914	leukocyte cell-cell adhesion (GO:0007159)	12/27	12	0.0019143	2.71799	0.054143	1	2018_GO_BP	Ontologies	3.48146	21.7884	NT5E;VCAM1;SYK;ITGA4;SEMA4D;CCL5;CERCAM;PECAM1;ITGAL;ICAM1;CD177;FERMT3
1915	regulation of cholesterol metabolic process (GO:0090181)	16/41	16	0.00192987	2.71447	0.054143	1	2018_GO_BP	Ontologies	2.78644	17.4161	IDI1;FDPS;HMGCS1;EPHX2;NR1H4;ELOVL6;HMGCR;LSS;TM7SF2;SQLE;PMVK;SC5D;MVD;APOE;DHCR7;FDFT1
1916	cellular response to peptide (GO:1901653)	16/41	16	0.00192987	2.71447	0.054143	1	2018_GO_BP	Ontologies	2.78644	17.4161	EPHA4;RIPK2;CACNA1A;ATP1A3;PTPN22;NOD1;NOD2;ADRB2;AGER;CACNB1;CYP11A1;CASP4;CD36;TLR6;FCGR2B;TLR4
1912	regulation of cytosolic calcium ion concentration (GO:0051480)	40/137	40	0.0018861	2.72444	0.054143	1	2018_GO_BP	Ontologies	1.799	11.2856	PTGFR;RYR2;CALCA;PTGER1;C5AR2;C5AR1;FPR1;CIB2;CACNA1A;CXCR4;LPAR3;ADRA1D;CACNA1C;CLN3;GNA15;P2RY1;BDKRB2;PLCE1;ABL2;BDKRB1;CCR7;CD36;PDE6A;S1PR4;CCR3;CD55;TRPM4;CCR2;TRPC7;PTGIR;TRPC6;F2R;ATP2B4;ATP2B2;TACR1;ESR1;ADCYAP1;DLG4;TRPV4;FKBP1B
1918	negative regulation of T cell activation (GO:0050868)	14/34	14	0.0020093	2.69696	0.0553526	1	2018_GO_BP	Ontologies	3.04697	18.9216	CD86;CD274;ARG1;CD80;SFTPD;PTPN22;PDCD1LG2;FOXP3;SPN;CEACAM1;TNFAIP8L2;FCGR2B;PAG1;HAVCR2
1919	regulation of interleukin-8 production (GO:0032677)	14/34	14	0.0020093	2.69696	0.0553526	1	2018_GO_BP	Ontologies	3.04697	18.9216	DDX58;C5AR2;SERPINE1;NOD2;TNF;TLR9;PRKD2;LBP;TLR5;IL17D;TLR4;HSPA1B;TLR2;HSPA1A
1917	regulation of intracellular signal transduction (GO:1902531)	103/422	103	0.00199639	2.69976	0.0553526	1	2018_GO_BP	Ontologies	1.41329	8.78562	RPL5;TRIO;FAM13A;ULK4;ARAF;ARHGDIG;FGF1;TNF;ARHGAP36;ARHGAP44;PREX1;CHEK1;ARHGDIB;PIP4K2A;CAPN3;ROS1;TCP11;CMKLR1;STARD8;OCRL;TIAM1;DDIT4;PRKD2;ARHGEF26;ARHGAP15;KALRN;AGER;PKHD1;NUAK1;NLRP3;SRGAP3;TGFB2;TGFB3;ARHGAP29;INHBB;GDF3;ARHGAP26;ARHGAP25;BMP7;ARHGAP24;BMP6;BMP5;BMP4;BST1;ARHGAP32;BMP3;PEX5L;ARHGAP31;ARHGAP30;ARTN;MDM4;FBXL2;ARHGAP9;ARHGAP8;GDI1;LRRK2;PTPN22;ARHGAP6;PRKAG3;ARHGAP4;AKAP12…
1920	monovalent inorganic cation transport (GO:0015672)	32/104	32	0.00206323	2.68545	0.0564979	1	2018_GO_BP	Ontologies	1.93774	11.982	KCNK6;KCNC1;SLC23A1;KCNA3;SLC5A1;SLC4A4;KCNMB1;KCNMB2;KCNMB4;SCN7A;SCN3B;SLC17A2;KCNJ2;KCNH3;KCNH4;SLC36A2;KCNJ10;KCNJ8;KCND3;KCNIP2;KCNJ13;KCNJ15;KCNAB1;ABCC9;KCNAB3;SCNN1G;SCNN1B;SCN8A;KCNS3;SGK1;KCNK1;SCN4B
1921	regulation of sensory perception of pain (GO:0051930)	6/9	6	0.00213861	2.66987	0.0571922	1	2018_GO_BP	Ontologies	8.69609	53.4601	TMEM100;NOV;F2R;CCL3;ACPP;MGLL
1922	mature B cell differentiation involved in immune response (GO:0002313)	6/9	6	0.00213861	2.66987	0.0571922	1	2018_GO_BP	Ontologies	8.69609	53.4601	DOCK10;NOTCH2;MFNG;GPR183;FCGR2B;DLL1
1923	positive regulation of nitric-oxide synthase biosynthetic process (GO:0051770)	6/9	6	0.00213861	2.66987	0.0571922	1	2018_GO_BP	Ontologies	8.69609	53.4601	TLR9;CCL2;NOD2;JAK2;TLR4;TLR2
1924	interleukin-1 beta production (GO:0032611)	6/9	6	0.00213861	2.66987	0.0571922	1	2018_GO_BP	Ontologies	8.69609	53.4601	ABCA1;GBP5;CMA1;CD36;TLR6;TLR4
1925	dendritic spine organization (GO:0097061)	11/24	11	0.00217864	2.66181	0.0572581	1	2018_GO_BP	Ontologies	3.68178	22.5658	DOCK10;ARC;DLG4;CTNND2;FYN;EPHB2;PAK3;EPHB1;SHANK2;SHANK1;EPHB3
1926	negative regulation of endothelial cell apoptotic process (GO:2000352)	11/24	11	0.00217864	2.66181	0.0572581	1	2018_GO_BP	Ontologies	3.68178	22.5658	IL4;RAMP2;ANGPT1;SERPINE1;TNFAIP3;NDNF;GATA3;TEK;GATA2;GAS6;ICAM1
1927	regulation of neuronal synaptic plasticity (GO:0048168)	11/24	11	0.00217864	2.66181	0.0572581	1	2018_GO_BP	Ontologies	3.68178	22.5658	ARC;MCTP1;NETO1;DLG4;NSMF;SYP;APOE;EPHB2;SHISA7;DBN1;SLC8A2
1928	regulation of epithelial cell proliferation (GO:0050678)	24/72	24	0.00222558	2.65256	0.0581576	1	2018_GO_BP	Ontologies	2.17849	13.3057	ACVRL1;CDKN1C;TBX1;TGFB2;GPX1;MAGED1;HPN;C5AR1;NLRC3;NOD2;RUNX3;PAX2;EGFR;BMP6;EREG;BMP5;SOX2;BMP4;NR4A1;ZFP36;SFRP1;SFRP2;NR4A3;MARVELD3
1929	hemopoiesis (GO:0030097)	25/76	25	0.00223951	2.64985	0.0581891	1	2018_GO_BP	Ontologies	2.13596	13.0325	NOTCH2;CSF1R;CEBPA;CSF1;FLT3;PLD4;PRKX;TAZ;DLL1;FSTL3;LYL1;CD34;TGFB2;FST;ZBTB16;TET2;RUNX3;MFAP5;BMP4;SFRP1;PTPRC;TAL1;LCK;KIT;TEK
418	Molecules associated with elastic fibres Homo sapiens R-HSA-2129379	13/30	13	0.00165958	2.78	0.0586827	1	2016_Reactome	Pathways	3.32835	21.3054	TGFB2;TGFB3;FBLN1;LTBP2;LTBP1;BMP7;FBLN5;MFAP5;BMP4;VTN;MFAP4;MFAP2;ITGB6
419	NCAM1 interactions Homo sapiens R-HSA-419037	15/37	15	0.00169272	2.77141	0.0586827	1	2016_Reactome	Pathways	2.96826	18.9417	ST8SIA2;GFRA1;CACNA1C;GFRA2;CACNA1H;CACNB1;CACNA1I;CACNB2;GDNF;ARTN;COL4A4;COL4A3;ST8SIA4;COL6A3;COL9A3
417	Inositol phosphate metabolism Homo sapiens R-HSA-1483249	17/44	17	0.00160367	2.79488	0.0586827	1	2016_Reactome	Pathways	2.74168	17.644	ISYNA1;INPP1;PLD4;OCRL;NUDT4;INPP4A;ITPKB;PLCB4;IMPA2;INPP5D;PLCG2;PLCE1;PLCH2;PLCB1;PLCB2;IP6K3;PLCD1
420	Collagen biosynthesis and modifying enzymes Homo sapiens R-HSA-1650814	22/63	22	0.00170962	2.7671	0.0586827	1	2016_Reactome	Pathways	2.33765	14.8943	COL17A1;COL27A1;COL14A1;COL12A1;COL23A1;COL11A2;PLOD2;P4HA1;COL5A1;P4HA2;COL4A4;COL5A3;COL4A3;COL8A2;COL4A6;SERPINH1;COL20A1;COL8A1;COL6A3;COL9A3;P4HB;PPIB
1930	negative regulation of cell proliferation (GO:0008285)	90/363	90	0.00227991	2.64208	0.058904	1	2018_GO_BP	Ontologies	1.44201	8.77267	ACVRL1;CDKN1C;TENM1;IFITM1;BTG2;CDKN1A;ATP8A2;BMPR2;TGFB1I1;TNFAIP3;CXCL1;ADARB1;ATRAID;IFIT3;SOX2;TNN;ADAMTS1;RPS6KA2;SPEG;JAK2;FGFBP1;MAP2K1;PTGIR;IGFBP5;CD300A;IGFBP3;F2R;MAGI2;ITGA1;WNT9A;PROX1;AXIN2;NGF;RUNX3;CBFA2T3;FOXP3;EREG;SSTR5;SFRP4;SFRP1;SFRP2;NOV;IRF1;COL4A3;PPARG;IRF6;CEBPA;MAGED1;HPN;FBLN1;NLRC3;PLG;GATA3;GATA2;AIF1;DLL1;PTHLH;DLL4;SCIN;MXI1;MARVELD3;POLR2D;HMOX1;APOD;IGFBP6;E2F7;…
421	Potassium Channels Homo sapiens R-HSA-1296071	31/99	31	0.00176601	2.75301	0.0591399	1	2016_Reactome	Pathways	1.98756	12.5992	KCNK6;HCN3;KCNC1;KCNA3;GNGT2;GNG2;GNG4;KCNMB1;KCNMB2;KCNMB4;KCNJ2;KCNH2;KCNH3;KCNH4;GABBR1;KCND1;KCNJ10;KCNJ8;KCNJ11;KCND3;KCNJ15;KCNAB1;ABCC9;KCNAB2;KCNAB3;KCNS3;KCNQ2;KCNQ5;KCNK1;KCNK2;HCN1
1931	dendritic cell differentiation (GO:0097028)	10/21	10	0.00243225	2.61399	0.0617926	1	2018_GO_BP	Ontologies	3.95506	23.8053	IL4;BATF2;TRPM2;BATF3;FLT3;UBD;PRTN3;CCR7;GAS6;BATF
1932	mesoderm development (GO:0007498)	10/21	10	0.00243225	2.61399	0.0617926	1	2018_GO_BP	Ontologies	3.95506	23.8053	TBX1;TIE1;MATK;BTK;IKZF1;TBX6;BMX;JAK2;IKZF3;TBX3
1933	regulation of interleukin-17 production (GO:0032660)	10/21	10	0.00243225	2.61399	0.0617926	1	2018_GO_BP	Ontologies	3.95506	23.8053	IL15;IL23A;TNFSF4;NCKAP1L;SLAMF6;PRKCQ;NOD2;LY9;FOXP3;TLR4
1934	regulation of interleukin-2 biosynthetic process (GO:0045076)	7/12	7	0.00261672	2.58224	0.0645196	1	2018_GO_BP	Ontologies	6.08815	36.1991	CD86;CD4;ZFP36;IRF4;CD80;SFTPD;FOXP3
1935	regulation of mononuclear cell migration (GO:0071675)	7/12	7	0.00261672	2.58224	0.0645196	1	2018_GO_BP	Ontologies	6.08815	36.1991	CSF1;RARRES2;CCL5;CXCL17;TNF;BMP5;CMKLR1
1936	regulation of hormone secretion (GO:0046883)	7/12	7	0.00261672	2.58224	0.0645196	1	2018_GO_BP	Ontologies	6.08815	36.1991	IL11;CCKAR;EDN3;LIF;OSM;SCG5;FFAR2
1937	endochondral bone morphogenesis (GO:0060350)	7/12	7	0.00261672	2.58224	0.0645196	1	2018_GO_BP	Ontologies	6.08815	36.1991	BMP4;MEF2C;FOXC1;BMPR2;TRPV4;BMPR1B;FGFR3
1939	heart trabecula morphogenesis (GO:0061384)	9/18	9	0.00263835	2.57867	0.0645196	1	2018_GO_BP	Ontologies	4.34993	25.8282	DLL4;TGFB2;POLR2D;S1PR1;NRG1;TEK;BMP7;BMP5;ENG
1940	negative regulation of osteoclast differentiation (GO:0045671)	9/18	9	0.00263835	2.57867	0.0645196	1	2018_GO_BP	Ontologies	4.34993	25.8282	IL4;MAFB;CCL3;LILRB3;LILRB4;TLR4;FSTL3;LTF;FBN1
1938	calcium ion transport (GO:0006816)	35/118	35	0.00262364	2.5811	0.0645196	1	2018_GO_BP	Ontologies	1.83875	10.9281	RYR2;RAMP2;SLC24A3;CHRNA4;CATSPER4;CACNA1B;PSEN2;ATP2A3;CACNA1A;CACNA1C;ATP2C2;NALCN;CACNA1H;SLC8A2;CACNA1I;TRPM2;CCL5;CCL3;FYN;TRPM5;TRPM6;TRPM4;CHRNB2;TRPC7;CASR;TRPC6;ATP2B4;ATP2B2;CACNB2;GRIN3A;TRPV4;ORAI2;GAS6;RAMP1;TPT1
1941	negative regulation of interleukin-2 production (GO:0032703)	8/15	8	0.0027339	2.56322	0.0651152	1	2018_GO_BP	Ontologies	4.97063	29.3368	ZFP36;NAV3;TBX21;SFTPD;TNFAIP3;FOXP3;CD34;HAVCR2
1942	negative regulation of cellular component movement (GO:0051271)	8/15	8	0.0027339	2.56322	0.0651152	1	2018_GO_BP	Ontologies	4.97063	29.3368	PKHD1;SP100;FRMD5;SPOCK3;TACSTD2;WAS;FBLN1;GATA3
1943	regulation of macrophage chemotaxis (GO:0010758)	8/15	8	0.0027339	2.56322	0.0651152	1	2018_GO_BP	Ontologies	4.97063	29.3368	CSF1;RARRES2;CCL5;CXCL17;MTUS1;STAP1;MIF;CMKLR1
1944	positive regulation of interleukin-4 production (GO:0032753)	8/15	8	0.0027339	2.56322	0.0651152	1	2018_GO_BP	Ontologies	4.97063	29.3368	CD86;IRF4;TNFSF4;NLRP3;PRKCQ;GATA3;PRKCZ;HAVCR2
1945	regulation of cartilage development (GO:0061035)	8/15	8	0.0027339	2.56322	0.0651152	1	2018_GO_BP	Ontologies	4.97063	29.3368	BMP4;BMPR2;SCIN;ZBTB16;TRPS1;BMPR1B;SOX6;PTHLH
1946	regulation of synapse assembly (GO:0051963)	14/35	14	0.00277882	2.55614	0.0655028	1	2018_GO_BP	Ontologies	2.9017	17.0786	NLGN3;ROBO2;CHRNB2;MEF2C;CLSTN3;PTPRD;SRPX2;CUX2;SLIT1;VPS35;EPHB2;EPHB1;EPHB3;TLR2
1947	carbohydrate catabolic process (GO:0016052)	14/35	14	0.00277882	2.55614	0.0655028	1	2018_GO_BP	Ontologies	2.9017	17.0786	PFKFB2;TPI1;PKLR;PGAM1;PGAM2;ENO2;GCK;HK3;LDHA;PFKL;PKM;PGK1;MAN2B1;ALDOA
1948	positive regulation of ion transport (GO:0043270)	17/46	17	0.00280223	2.5525	0.0657159	1	2018_GO_BP	Ontologies	2.55229	15.0007	RAB3B;CHRNB2;TRPC6;WFS1;FHL1;F2R;ADRA2A;MYLK;P2RX7;CACNB2;GDNF;CCL5;CCL4;CCL3;PRSS8;SCN3B;SCN4B
6344	potassium channel regulator activity (GO:0015459)	17/43	17	0.00118903	2.92481	0.0657271	1	2018_GO_MF	Ontologies	2.84731	19.1755	KCNE2;KCNE3;KCNIP1;KCNIP2;KCNIP3;ABCC9;KCNAB1;ADRB2;KCNAB2;KCNAB3;DPP6;KCNMB1;KCNS3;KCNMB2;FLNA;KCNMB4;SGK1
6343	cytokine receptor activity (GO:0004896)	25/73	25	0.00118202	2.92737	0.0657271	1	2018_GO_MF	Ontologies	2.26988	15.3002	CX3CR1;FLT3;IL5RA;IL20RB;CSF2RB;IL2RG;IL1RL1;LEPR;IL21R;IL12RB1;CCR3;CCR2;CMKLR1;IL15RA;GPR17;CD74;IL10RA;GFRA1;IL17RD;GFRA2;IL17RB;IL17RA;CD4;IL3RA;IL7R
32	Non-odorant GPCRs WP1396	65/267	65	0.0127533	1.89438	0.0661577	1	2019_WikiPathways_Mouse	Pathways	1.40416	6.12488	CHRM2;CHRM3;VIPR1;GPR68;GPR65;HTR2C;ADRA1D;CELSR1;CELSR2;GPR174;GPR132;CCKAR;GRM6;CCRL2;FFAR4;ADORA1;BDKRB2;BDKRB1;FFAR2;CCR7;CCR3;CCR2;CASR;PTGIR;F2R;AVPR2;NPY1R;TACR1;AGTR1A;ADRA2A;SSTR5;ADORA2A;CX3CR1;PTGFR;ADCYAP1R1;PTGER1;C5AR2;PTAFR;C5AR1;FPR1;CXCR4;LPAR3;CXCR6;ADRB2;CRHR2;PROKR1;HRH1;P2RY6;CNR2;GALR2;HRH2;P2RY2;CXCR2;HRH4;P2RY1;S1PR1;S1PR5;S1PR4;P2RY12;GPR17;P2RY13;GABBR1;P2RY10;FZD4;P2RY14
33	EBV LMP1 signaling WP1243	9/22	9	0.0131806	1.88007	0.0663024	1	2019_WikiPathways_Mouse	Pathways	3.01075	13.0336	HSP90AA1;IRAK1;CCL20;CCL5;TRAF1;TNF;MAP3K14;NFKB1;NFKB2
167	Eicosanoid Metabolism Homo sapiens h eicosanoidPathway	12/23	12	0.000312731	3.50483	0.0669244	1	2016_BioCarta	Pathways	4.74861	38.3221	PTGFR;PTGIR;HPGDS;PTGER1;PLA2G1B;EPHX2;ALOX5;ALOX5AP;TBXAS1;PLCB1;PTGS1;PTGES
34	Microglia Pathogen Phagocytosis Pathway WP3626	14/41	14	0.0138723	1.85785	0.0677294	1	2019_WikiPathways_Mouse	Pathways	2.25604	9.65104	FCER1G;NCF1;SYK;NCF2;NCF4;PIK3CD;CYBB;PIK3CG;VAV1;TYROBP;RAC2;PLCG2;NCKAP1L;LAT
422	NRAGE signals death through JNK Homo sapiens R-HSA-193648	17/45	17	0.00213356	2.6709	0.0697471	1	2016_Reactome	Pathways	2.6436	16.2581	TRIO;MAGED1;PLEKHG5;ARHGEF17;ARHGEF16;NGF;KALRN;FGD1;VAV1;ARHGAP4;FGD2;FGD3;AKAP13;TIAM1;MCF2L;ARHGEF4;ARHGEF6
423	Diseases of glycosylation Homo sapiens R-HSA-3781865	28/88	28	0.00221079	2.65545	0.070591	1	2016_Reactome	Pathways	2.03394	12.4364	NOTCH2;NOTCH3;SPON1;SDC2;PRELP;CFP;ADAMTS10;ADAMTSL1;ADAMTS5;ADAMTS15;ADAMTS1;ADAMTSL3;GPC1;ADAMTSL2;GPC3;GPC2;THSD7A;GPC4;GPC6;MUC4;ADAMTS7;MUC5B;HSPG2;MUC5AC;DCN;OGN;FMOD;MUC20
1949	cellular response to oxygen-containing compound (GO:1901701)	70/274	70	0.0030323	2.51823	0.0707486	1	2018_GO_BP	Ontologies	1.49919	8.69298	RET;CD86;PID1;NCF1;CD80;SERPINE1;RORC;AQP7;CIB2;TNFAIP3;RORA;FZD10;RORB;ZFP36;PDK4;PDE4B;CASP1;FFAR2;LBP;MAP4K1;MEF2C;WNT5B;IGFBP5;DAPK1;WNT9A;PDCD1LG2;FOS;MMP9;PAX2;SFRP1;SHPK;NSMF;TLR4;CFTR;RAPGEF3;TLR2;CD274;LTK;ABCB4;INSIG1;PDXP;AKAP6;EGFR;WNT6;GNG2;STAP1;NLRP3;ABL2;CCL2;P2RY12;TBX1;EGR1;JUN;FZD4;WNT7B;PDE2A;NR1H4;ESR1;NFKB1;CXCL10;CPEB1;IL6;NR4A3;TNFSF4;TNIP3;PXMP2;CPEB3;SLC26A3;CPEB4;HCN1
6346	Rac guanyl-nucleotide exchange factor activity (GO:0030676)	8/14	8	0.00152513	2.81669	0.0714659	1	2018_GO_MF	Ontologies	5.79943	37.6132	FARP2;EPS8;TIAM1;PREX1;ARHGEF4;EPS8L1;EPS8L3;DOCK2
6348	CXCR chemokine receptor binding (GO:0045236)	9/17	9	0.00158015	2.8013	0.0714659	1	2018_GO_MF	Ontologies	4.89398	31.5673	CXCL10;CXCL9;CXCL11;TFF2;CXCL1;CXCL3;CXCL2;CXCL5;PF4
6347	3',5'-cyclic-nucleotide phosphodiesterase activity (GO:0004114)	10/20	10	0.00152871	2.81567	0.0714659	1	2018_GO_MF	Ontologies	4.35083	28.2079	PDE1C;PDE1B;PDE3B;PDE2A;PDE4C;PDE4B;PDE5A;PDE7B;PDE6A;PDE8A
6345	integrin binding (GO:0005178)	30/94	30	0.00148907	2.82708	0.0714659	1	2018_GO_MF	Ontologies	2.04362	13.3031	SEMA7A;ECM2;TNXB;ADAM22;ICAM4;FGF1;WISP1;FBLN5;ICAM1;ADAMTS5;VTN;CD177;VCAM1;ACTN3;SYK;DST;VWF;ADAM11;NRG1;FRMD5;SFRP2;NOV;COL5A1;COL4A3;CD226;LCP1;P4HB;CDH17;FBN1;FERMT3
6349	glutathione transferase activity (GO:0004364)	13/30	13	0.00165958	2.78	0.0717949	1	2018_GO_MF	Ontologies	3.32835	21.3054	GSTM4;GSTK1;GSTM2;GSTM1;GSTT2;GSTT1;HPGDS;GSTA3;GSTA2;ALOX5AP;GSTA1;GSTM5;PTGES
1950	positive regulation of response to stimulus (GO:0048584)	19/54	19	0.00311584	2.50643	0.0723285	1	2018_GO_BP	Ontologies	2.36394	13.6429	MAP2K1;TGFB2;HOMER1;DDX58;PLA2G1B;CD80;NSMCE1;HMGA2;GATA3;EGFR;IFIH1;BMP4;MYCN;ACOX2;FCGR2B;IER5;CFTR;YPEL3;TRPM4
6350	protein tyrosine kinase binding (GO:1990782)	18/48	18	0.00176142	2.75414	0.0730255	1	2018_GO_MF	Ontologies	2.61288	16.5699	SHC4;ANGPT4;EPHA4;DOCK4;HSP90AA1;ANGPT2;ANGPT1;ARHGEF16;LRP4;NRG1;PTPN14;CD4;CEACAM1;GRB14;BANK1;PITPNM3;CD247;GAS6
424	Amino acid transport across the plasma membrane Homo sapiens R-HSA-352230	13/31	13	0.00237344	2.62462	0.0740621	1	2016_Reactome	Pathways	3.14324	18.9959	SLC6A19;SLC38A1;SLC36A2;SLC43A2;SLC6A15;SLC43A1;SLC6A14;SLC16A10;SLC7A3;SLC7A5;SLC7A6;SLC7A8;SLC38A5
1956	hemostasis (GO:0007599)	5/7	5	0.00343618	2.46392	0.0742023	1	2018_GO_BP	Ontologies	10.8679	61.6578	P2RY12;NFE2;VWF;AVPR2;FLI1
1957	response to type I interferon (GO:0034340)	5/7	5	0.00343618	2.46392	0.0742023	1	2018_GO_BP	Ontologies	10.8679	61.6578	SP100;MX1;ISG15;IFIT1;TRIM56
1958	positive regulation of macrophage migration (GO:1905523)	5/7	5	0.00343618	2.46392	0.0742023	1	2018_GO_BP	Ontologies	10.8679	61.6578	CSF1;RARRES2;CCL5;CXCL17;CMKLR1
1959	female genitalia development (GO:0030540)	5/7	5	0.00343618	2.46392	0.0742023	1	2018_GO_BP	Ontologies	10.8679	61.6578	SRD5A1;POLR2D;LRP2;TBX3;STRA6
1960	positive regulation of macrophage chemotaxis (GO:0010759)	5/7	5	0.00343618	2.46392	0.0742023	1	2018_GO_BP	Ontologies	10.8679	61.6578	CSF1;RARRES2;CCL5;CXCL17;CMKLR1
1961	chylomicron remnant clearance (GO:0034382)	5/7	5	0.00343618	2.46392	0.0742023	1	2018_GO_BP	Ontologies	10.8679	61.6578	LIPC;APOC1;APOE;APOB;LDLR
1962	detection of molecule of bacterial origin (GO:0032490)	5/7	5	0.00343618	2.46392	0.0742023	1	2018_GO_BP	Ontologies	10.8679	61.6578	C4B;DMBT1;SSC5D;LBP;TLR4
1963	inner ear receptor stereocilium organization (GO:0060122)	5/7	5	0.00343618	2.46392	0.0742023	1	2018_GO_BP	Ontologies	10.8679	61.6578	CLIC5;WHRN;STRC;USH1C;PDZD7
1964	venous blood vessel development (GO:0060841)	5/7	5	0.00343618	2.46392	0.0742023	1	2018_GO_BP	Ontologies	10.8679	61.6578	ACVRL1;CCBE1;BMPR2;PROX1;ENG
1951	positive regulation of interleukin-12 production (GO:0032735)	11/25	11	0.00323878	2.48962	0.0742023	1	2018_GO_BP	Ontologies	3.41858	19.5972	RIPK2;IL23A;TNFSF4;TLR9;CCR7;IRF5;LTB;PLCB1;AGER;TLR4;TLR2
1953	regulation of potassium ion transmembrane transport (GO:1901379)	13/32	13	0.00332054	2.47879	0.0742023	1	2018_GO_BP	Ontologies	2.97763	16.9952	KCNH2;KCNE2;KCNE3;KCNIP1;KCNIP2;KCNIP3;FHL1;AKAP6;KCNAB1;KCNAB2;DPP6;NOS1AP;FLNA
1954	positive regulation of transcription factor import into nucleus (GO:0042993)	13/32	13	0.00332054	2.47879	0.0742023	1	2018_GO_BP	Ontologies	2.97763	16.9952	CSF3;DDX58;SPHK1;TMEM173;TNF;AGER;CDH1;IL23A;TLR9;FLNA;HCLS1;TLR4;TLR2
1955	digestive tract development (GO:0048565)	16/43	16	0.00340872	2.46741	0.0742023	1	2018_GO_BP	Ontologies	2.57972	14.6565	CCDC39;TGFB2;RARRES2;DNAAF1;GATA3;GATA2;GLI1;TNF;GATA1;SALL1;CLMP;KIT;BBS7;STRA6;EPHB3;CCDC40
1952	second-messenger-mediated signaling (GO:0019932)	21/62	21	0.0032868	2.48323	0.0742023	1	2018_GO_BP	Ontologies	2.23079	12.7553	NANOS1;RYR2;MCTP1;EDN3;LRRK2;SPHK1;FPR1;CXCR4;NDNF;PPP1R9A;NUDT4;LAT2;BTK;CCL3;PLCG2;PLCE1;CD36;APOE;MCTP2;LAT;TRPM4
1965	neuron projection morphogenesis (GO:0048812)	45/163	45	0.00343995	2.46345	0.0742023	1	2018_GO_BP	Ontologies	1.66378	9.43746	BRSK1;BRSK2;ECM2;CTNND2;SDC2;LRRK2;LRP4;PRELP;LRP2;CELSR2;DOCK10;MAP2;SLITRK4;RAC2;SLIT1;SLITRK6;SLITRK5;NCKAP1L;APBB1;EPHB2;PAK3;EPHB1;MNX1;EPHB3;NTNG2;LINGO1;RHOH;MAPK8IP2;NGF;BMP7;DCLK1;PAX2;AFG3L2;ARC;DLG4;OGN;TLR9;PLXNB1;TNIK;SGK1;FMOD;NBL1;DSCAML1;SHANK2;SHANK1
425	G alpha (q) signalling events Homo sapiens R-HSA-416476	52/191	52	0.00243705	2.61314	0.0743571	1	2016_Reactome	Pathways	1.63309	9.82627	DGKG;CHRM3;TRIO;GPR68;DGKA;GPR65;HTR2C;ADRA1D;QRFP;RGS2;GPR132;RGS3;GNGT2;CCKAR;BDKRB2;BDKRB1;FFAR2;TRPC7;CASR;TRPC6;EDN3;F2R;TACR1;PLCB4;PRKCQ;PLCB1;PLCB2;MGLL;DGKH;RGS18;PTGFR;ARHGEF25;PTGER1;PTAFR;ITPR2;LPAR3;ABHD6;RASGRP2;NTS;KALRN;PROKR1;GNA14;HRH1;P2RY6;GNA15;GNG2;GRK5;GNG4;P2RY2;P2RY1;GPR17;P2RY10
427	Defective EXT2 causes exostoses 2 Homo sapiens R-HSA-3656237	7/12	7	0.00261672	2.58224	0.0748491	1	2016_Reactome	Pathways	6.08815	36.1991	GPC1;SDC2;GPC3;GPC2;GPC4;HSPG2;GPC6
428	Defective EXT1 causes exostoses 1, TRPS2 and CHDS Homo sapiens R-HSA-3656253	7/12	7	0.00261672	2.58224	0.0748491	1	2016_Reactome	Pathways	6.08815	36.1991	GPC1;SDC2;GPC3;GPC2;GPC4;HSPG2;GPC6
426	Activation of gene expression by SREBF (SREBP) Homo sapiens R-HSA-2426168	16/42	16	0.00258279	2.58791	0.0748491	1	2016_Reactome	Pathways	2.6791	15.9645	NCOA1;IDI1;FDPS;CREBBP;HMGCS1;ELOVL6;HMGCR;LSS;TM7SF2;SQLE;PMVK;SC5D;MVD;DHCR7;PPARA;FDFT1
35	Statin Pathway WP1	8/19	8	0.0158197	1.8008	0.0750304	1	2019_WikiPathways_Mouse	Pathways	3.16235	13.1127	ABCA1;LIPC;APOC1;APOA1;HMGCR;APOE;PLTP;LDLR
6351	phospholipase C activity (GO:0004629)	12/27	12	0.0019143	2.71799	0.0761893	1	2018_GO_MF	Ontologies	3.48146	21.7884	CHRM3;CASR;PLCB4;CCL5;BDKRB2;PLCG2;PLD4;PLCE1;PLCH2;PLCB1;PLCB2;PLCD1
429	Disorders of transmembrane transporters Homo sapiens R-HSA-5619115	8/15	8	0.0027339	2.56322	0.076605	1	2016_Reactome	Pathways	4.97063	29.3368	SFTPB;KCNJ11;SFTPC;AVPR2;SFTPD;SFTPA1;GCK;CFTR
6352	amino acid transmembrane transporter activity (GO:0015171)	20/56	20	0.00200186	2.69857	0.0766097	1	2018_GO_MF	Ontologies	2.41974	15.0355	SLC6A19;SLC38A1;SLC36A2;SLC6A17;SLC43A2;SLC6A15;SLC6A14;SLC1A1;SLC43A1;SLC1A2;SLC16A10;SLC7A3;SLC7A4;SLC7A5;SLC7A6;SLC7A8;TMEM44;SLC36A4;SLC38A5;SLC25A13
1969	glutathione derivative biosynthetic process (GO:1901687)	10/22	10	0.00371792	2.4297	0.0769328	1	2018_GO_BP	Ontologies	3.62525	20.2818	GSTM4;GSTK1;GSTM2;HPGDS;GSTM1;GSTA3;GSTA2;GSTA1;GSTT1;GSTM5
1970	positive regulation of interleukin-10 production (GO:0032733)	10/22	10	0.00371792	2.4297	0.0769328	1	2018_GO_BP	Ontologies	3.62525	20.2818	CD274;TSLP;IL23A;IRF4;TNFSF4;TLR9;NOD2;PRKCZ;CD34;TLR4
1971	inner ear morphogenesis (GO:0042472)	10/22	10	0.00371792	2.4297	0.0769328	1	2018_GO_BP	Ontologies	3.62525	20.2818	TBX1;TFAP2A;MYO3B;WHRN;HPN;USH1C;EPHB2;PAX2;PDZD7;ATP6V1B1
1972	glutathione derivative metabolic process (GO:1901685)	10/22	10	0.00371792	2.4297	0.0769328	1	2018_GO_BP	Ontologies	3.62525	20.2818	GSTM4;GSTK1;GSTM2;HPGDS;GSTM1;GSTA3;GSTA2;GSTA1;GSTT1;GSTM5
1973	glucose transport (GO:0015758)	10/22	10	0.00371792	2.4297	0.0769328	1	2018_GO_BP	Ontologies	3.62525	20.2818	SLC2A9;SORT1;SLC2A12;SLC2A1;SLC2A3;SLC5A1;SLC2A4;HNF1A;SLC2A5;SLC2A6
1966	polyol metabolic process (GO:0019751)	17/47	17	0.00363602	2.43937	0.0769328	1	2018_GO_BP	Ontologies	2.46706	13.8571	ISYNA1;INPP1;PLD4;OCRL;NUDT4;INPP4A;ITPKB;PLCB4;IMPA2;INPP5D;PLCG2;PLCE1;PLCH2;PLCB1;PLCB2;IP6K3;PLCD1
1967	positive regulation of tumor necrosis factor production (GO:0032760)	17/47	17	0.00363602	2.43937	0.0769328	1	2018_GO_BP	Ontologies	2.46706	13.8571	DDX58;NOD2;MIF;IFIH1;C1QTNF4;SPN;TLR1;IL23A;CCL3;TLR9;LBP;JAK2;TLR4;CCR2;HAVCR2;TLR2;PF4
1968	inositol phosphate metabolic process (GO:0043647)	17/47	17	0.00363602	2.43937	0.0769328	1	2018_GO_BP	Ontologies	2.46706	13.8571	ISYNA1;INPP1;PLD4;OCRL;NUDT4;INPP4A;ITPKB;PLCB4;IMPA2;INPP5D;PLCG2;PLCE1;PLCH2;PLCB1;PLCB2;IP6K3;PLCD1
1974	neutrophil mediated immunity (GO:0002446)	115/487	115	0.00371794	2.4297	0.0769328	1	2018_GO_BP	Ontologies	1.35309	7.57	CDA;ATP8A1;RAB44;PLAU;ANPEP;COTL1;SIRPA;PGLYRP1;CD177;CD300A;KRT1;CYBB;MIF;EEF1A1;TYROBP;DOK3;BIN2;RAB37;CRISPLD2;PKP1;PRTN3;DSC1;PPIA;HVCN1;C5AR1;FPR1;CFP;PLD1;C3;PLAC8;TRPM2;PRDX4;DPP7;NCKAP1L;ATP8B4;ACE;PTPRN2;FUCA2;RAB27A;NFKB1;IGF2R;BST2;BST1;IL6;PTPRC;VNN1;SELL;TARM1;LCN2;CYSTM1;MAN2B1;HPSE;ARHGAP9;PIGR;SNAP25;LRMP;SLC2A3;CXCL1;PYGL;TCIRG1;ITGAL;SLC2A5;CXCL5;HK3;STBD1;PGM2;CTSH;CD36;DSP;CD5…
1975	negative regulation of blood coagulation (GO:0030195)	14/36	14	0.00377433	2.42316	0.0777479	1	2018_GO_BP	Ontologies	2.76963	15.4532	CPB2;SERPINE2;SERPINE1;KRT1;PROZ;PLAT;PLG;TFPI;VTN;THBD;PROC;PLAU;APOE;CD34
6353	neutral amino acid transmembrane transporter activity (GO:0015175)	11/24	11	0.00217864	2.66181	0.079038	1	2018_GO_MF	Ontologies	3.68178	22.5658	SLC7A5;SLC6A19;SLC38A1;SLC6A7;SLC36A2;SLC43A2;SLC7A8;SLC43A1;SLC1A1;SLC36A4;SLC38A5
6354	amyloid-beta binding (GO:0001540)	18/49	18	0.00230362	2.63759	0.079038	1	2018_GO_MF	Ontologies	2.52844	15.3559	ACHE;BCHE;CD74;TGFB2;FZD4;APOA1;ATP1A3;ADRB2;MAPK8IP2;AGER;SORL1;BACE2;CD36;APBB1;APOE;EPHB2;FCGR2B;ITM2A
6355	L-amino acid transmembrane transporter activity (GO:0015179)	18/49	18	0.00230362	2.63759	0.079038	1	2018_GO_MF	Ontologies	2.52844	15.3559	SLC38A1;SLC36A2;SLC43A2;SLC1A1;SLC43A1;SLC1A2;CTNS;SLC7A3;SLC7A5;SLC7A6;SLC6A7;SLC7A8;TMEM44;SLC17A6;SLC17A8;SLC36A4;SLC38A5;SLC25A13
1976	calcium ion homeostasis (GO:0055074)	27/87	27	0.00387574	2.41165	0.0794787	1	2018_GO_BP	Ontologies	1.96077	10.8882	RYR2;CD40;SLC24A3;CCL11;ATP2A3;HTR2C;CIB2;ATP2C2;SLC8A2;PKHD1;JPH2;CCL5;CCL3;TNNI3;CCR2;CADPS2;CASR;DMPK;WFS1;EPHX2;ATP2B4;ATP2B2;ATP1B1;TRPV4;RGN;TPT1;ATP6V1B1
36	Oxidative Damage WP1496	14/42	14	0.0173068	1.76178	0.0798036	1	2019_WikiPathways_Mouse	Pathways	2.17534	8.82459	CDKN1C;CDKN1A;C1RA;GADD45A;C5AR1;TRAF1;TNF;NFKB1;C2;MAPK13;C4B;BCL2;HC;NFKBIE
1978	negative regulation of epithelial cell apoptotic process (GO:1904036)	12/29	12	0.00395151	2.40324	0.0803122	1	2018_GO_BP	Ontologies	3.0715	16.9966	IL4;RAMP2;ANGPT1;WFS1;SERPINE1;TNFAIP3;NDNF;GATA3;TEK;GATA2;GAS6;ICAM1
1977	fat cell differentiation (GO:0045444)	19/55	19	0.0039385	2.40467	0.0803122	1	2018_GO_BP	Ontologies	2.29814	12.7247	IL11;CEBPA;EGR2;WNT5B;HMGA2;INHBB;KLF4;FOXO1;PSMB8;PER2;NR4A2;NR4A1;NR4A3;PRDM16;FFAR2;SOX8;PPARG;BBS7;PPARGC1A
6356	inward rectifier potassium channel activity (GO:0005242)	10/21	10	0.00243225	2.61399	0.0806695	1	2018_GO_MF	Ontologies	3.95506	23.8053	KCNH2;KCNK6;KCNJ10;KCNE2;KCNJ8;KCNJ11;KCNJ13;KCNJ15;KCNK1;KCNJ2
6357	BMP receptor binding (GO:0070700)	7/12	7	0.00261672	2.58224	0.0813636	1	2018_GO_MF	Ontologies	6.08815	36.1991	BMP4;BMP3;TGFB2;TGFB3;BMP7;BMP6;BMP5
6358	metalloendopeptidase inhibitor activity (GO:0008191)	7/12	7	0.00261672	2.58224	0.0813636	1	2018_GO_MF	Ontologies	6.08815	36.1991	BST2;SPOCK2;COL4A3;SPOCK3;FETUB;NGF;RECK
6359	growth factor activity (GO:0008083)	23/69	23	0.00272086	2.56529	0.082038	1	2018_GO_MF	Ontologies	2.17818	12.8661	IL11;CSF3;CSF1;HGF;CLEC11A;LIF;OSM;IGF2;VEGFC;NRG1;PTN;FGF1;NGF;AREG;PGF;EREG;BTC;IL4;ENDOU;IL6;IL7;CLCF1;INHA
1982	positive regulation of toll-like receptor signaling pathway (GO:0034123)	9/19	9	0.00418707	2.37809	0.0828895	1	2018_GO_BP	Ontologies	3.9147	21.4359	TLR1;RSAD2;TLR9;WDFY1;PTPN22;LBP;TLR5;TLR2;LTF
1983	positive regulation of interferon-alpha production (GO:0032727)	9/19	9	0.00418707	2.37809	0.0828895	1	2018_GO_BP	Ontologies	3.9147	21.4359	IFIH1;DDX58;STAT1;RIPK2;TLR9;IRF7;TLR8;IRF5;TLR4
1984	calcium ion transport into cytosol (GO:0060402)	9/19	9	0.00418707	2.37809	0.0828895	1	2018_GO_BP	Ontologies	3.9147	21.4359	JPH4;RYR2;TRPM2;JPH2;ATP2B4;CACNA1C;GRIN2C;JPH1;GRIN2D
1980	negative regulation of cytokine secretion (GO:0050710)	15/40	15	0.00414599	2.38237	0.0828895	1	2018_GO_BP	Ontologies	2.61158	14.3261	C5AR2;ANXA4;NR1H4;APOA1;PTPN22;SSC5D;TNF;FOXP3;FFAR4;TLR8;TLR6;FCGR2B;GAS6;CD34;LGR4
1981	negative regulation of catabolic process (GO:0009895)	15/40	15	0.00414599	2.38237	0.0828895	1	2018_GO_BP	Ontologies	2.61158	14.3261	HDAC4;PRKCG;TRIM40;ACTN3;PDE3B;AGAP2;FMN2;TNF;CBFA2T3;EGFR;ADRA2A;APOC1;FLNA;MDM4;PPARA
1979	negative regulation of cell migration (GO:0030336)	35/121	35	0.0041204	2.38506	0.0828895	1	2018_GO_BP	Ontologies	1.77428	9.74401	ACVRL1;IFITM1;MCTP1;SERPINE1;TACSTD2;ADARB1;ARHGAP4;ROBO1;SHH;DACH1;TNN;DPYSL3;ARHGDIB;MARVELD3;NKX2-1;HMOX1;SRGAP3;IGFBP5;IGFBP3;MAGI2;ARAP3;PODN;SLURP1;BST2;IL4;SFRP1;SFRP2;NAV3;KRT16;DLC1;DPEP1;EPHA1;RECK;PFN2;ENG
1989	detection of bacterium (GO:0016045)	6/10	6	0.00450024	2.34676	0.0847329	1	2018_GO_BP	Ontologies	6.52167	35.2407	PGLYRP2;DMBT1;NOD1;SSC5D;NOD2;PGLYRP1
1990	positive regulation of interleukin-13 production (GO:0032736)	6/10	6	0.00450024	2.34676	0.0847329	1	2018_GO_BP	Ontologies	6.52167	35.2407	IL4;TSLP;IRF4;TNFSF4;GATA3;PRKCZ
1991	positive regulation of lipid localization (GO:1905954)	6/10	6	0.00450024	2.34676	0.0847329	1	2018_GO_BP	Ontologies	6.52167	35.2407	C3;HILPDA;APOB;IKBKE;NFKB1;PLIN5
1992	cell-cell junction maintenance (GO:0045217)	6/10	6	0.00450024	2.34676	0.0847329	1	2018_GO_BP	Ontologies	6.52167	35.2407	CAMSAP3;CSF1R;PARD6A;F2R;PRTN3;CD177
1994	leukocyte adhesion to vascular endothelial cell (GO:0061756)	8/16	8	0.00457665	2.33945	0.0847329	1	2018_GO_BP	Ontologies	4.34904	23.4273	SPN;SELPLG;VCAM1;ITGA4;PODXL2;SELL;ITGB7;TNF
1995	positive regulation of lymphocyte differentiation (GO:0045621)	8/16	8	0.00457665	2.33945	0.0847329	1	2018_GO_BP	Ontologies	4.34904	23.4273	IL4;ZAP70;SYK;IL7;BTK;NCKAP1L;GATA3;GAS6
1996	positive regulation of antigen receptor-mediated signaling pathway (GO:0050857)	8/16	8	0.00457665	2.33945	0.0847329	1	2018_GO_BP	Ontologies	4.34904	23.4273	PTPRC;TESPA1;PRKCB;LCK;NFAM1;STAP1;PRKD2;CD226
1997	regulation of osteoblast proliferation (GO:0033688)	8/16	8	0.00457665	2.33945	0.0847329	1	2018_GO_BP	Ontologies	4.34904	23.4273	SFRP1;TNN;TMEM119;PLXNB1;SOX8;HPSE;ATRAID;LTF
1998	positive regulation of cyclic nucleotide metabolic process (GO:0030801)	8/16	8	0.00457665	2.33945	0.0847329	1	2018_GO_BP	Ontologies	4.34904	23.4273	CHGA;CXCL10;CXCL9;RAMP2;CXCL11;ADM;RAMP1;PF4
1999	lipopolysaccharide-mediated signaling pathway (GO:0031663)	8/16	8	0.00457665	2.33945	0.0847329	1	2018_GO_BP	Ontologies	4.34904	23.4273	IRAK1;CCL5;CCL3;CCL2;PTPN22;LBP;TNF;TLR4
2000	leukocyte tethering or rolling (GO:0050901)	8/16	8	0.00457665	2.33945	0.0847329	1	2018_GO_BP	Ontologies	4.34904	23.4273	SPN;SELPLG;VCAM1;ITGA4;PODXL2;SELL;ITGB7;TNF
1993	positive regulation of calcium ion transport (GO:0051928)	13/33	13	0.00455277	2.34172	0.0847329	1	2018_GO_BP	Ontologies	2.82857	15.2517	TRPC6;PLA2G1B;WFS1;F2R;MYLK;P2RX7;CACNB2;P2RX5;GRM6;CCL5;CCL4;CCL3;CCL2
1986	regulation of smooth muscle cell proliferation (GO:0048660)	16/44	16	0.00444017	2.3526	0.0847329	1	2018_GO_BP	Ontologies	2.48743	13.4746	PTGIR;IGFBP5;STAT1;IGFBP3;TNFAIP3;TNF;AIF1;EREG;BMP4;IL6;NR4A3;CCL5;OGN;HMOX1;APOD;PPARG
1987	regulation of steroid biosynthetic process (GO:0050810)	16/44	16	0.00444017	2.3526	0.0847329	1	2018_GO_BP	Ontologies	2.48743	13.4746	IDI1;FDPS;EGR1;HMGCS1;NR1H4;ELOVL6;HMGCR;LSS;TM7SF2;BMP5;SQLE;PMVK;SC5D;MVD;DHCR7;FDFT1
1988	negative regulation of immune response (GO:0050777)	16/44	16	0.00444017	2.3526	0.0847329	1	2018_GO_BP	Ontologies	2.48743	13.4746	TGFB2;AMBP;CD300A;ALOX15;TNFAIP3;TRAFD1;NOD1;NLRC3;NOD2;SAMSN1;FOXP3;DHX58;NLRP3;FCGR2B;CCR2;HAVCR2
1985	generation of neurons (GO:0048699)	37/130	37	0.00436674	2.35984	0.0847329	1	2018_GO_BP	Ontologies	1.73468	9.42577	BRSK1;BRSK2;WNT2B;SEMA3A;NDNF;FZD10;ASCL1;DLL1;WNT6;CDH1;DNER;WNT1;IER2;MARK1;NTRK2;MAP2K1;MEF2C;TGFB2;WNT10A;TCF7L1;WNT5B;FZD4;USP9X;WNT7B;DCLK2;ATP2B2;WNT9A;PROX1;RUNX3;NR4A2;PTPRD;PER2;DDIT4;ID4;LMX1B;LRP12;FGFR1
2003	positive regulation of interferon-beta production (GO:0032728)	11/26	11	0.00467547	2.33017	0.085183	1	2018_GO_BP	Ontologies	3.19048	17.1183	IFIH1;DDX58;RIPK2;IRF1;TLR9;IRF7;POLR3G;TLR8;IRF5;TLR4;TLR2
2004	regulation of NF-kappaB import into nucleus (GO:0042345)	11/26	11	0.00467547	2.33017	0.085183	1	2018_GO_BP	Ontologies	3.19048	17.1183	NFKBIA;NOV;IL23A;SPHK1;TLR9;NLRP3;TNF;AGER;BMP7;TLR4;TLR2
2001	pattern recognition receptor signaling pathway (GO:0002221)	17/48	17	0.00466403	2.33124	0.085183	1	2018_GO_BP	Ontologies	2.38733	12.8149	UNC93B1;SFTPD;CD180;TLR1;IRAK1;CTSL;CTSK;TLR9;TLR8;FFAR2;LBP;CD36;TLR6;SFTPA1;APOB;TLR4;TLR2
2002	amino acid transport (GO:0006865)	17/48	17	0.00466403	2.33124	0.085183	1	2018_GO_BP	Ontologies	2.38733	12.8149	SLC6A19;SLC38A1;SLC36A2;SLC43A2;SLC6A17;SLC6A15;SLC43A1;SLC6A14;SLC16A12;SLC16A10;SLC7A3;SLC7A5;SLC7A6;SLC6A8;SLC7A8;SLC36A4;SLC38A5
2005	leukocyte differentiation (GO:0002521)	7/13	7	0.00475747	2.32262	0.0856531	1	2018_GO_BP	Ontologies	5.07314	27.1314	IL4;TRPM2;BATF3;FLT3;IKZF1;GAS6;RELB
2006	negative regulation of interleukin-10 production (GO:0032693)	7/13	7	0.00475747	2.32262	0.0856531	1	2018_GO_BP	Ontologies	5.07314	27.1314	CD274;IL23A;PDCD1LG2;FCGR2B;DLL1;AGER;FOXP3
2007	detection of calcium ion (GO:0005513)	7/13	7	0.00475747	2.32262	0.0856531	1	2018_GO_BP	Ontologies	5.07314	27.1314	RYR2;CASR;SYT1;KCNIP2;KCNMB1;KCNMB2;KCNMB4
2009	chemokine-mediated signaling pathway (GO:0070098)	18/52	18	0.00482562	2.31645	0.0862014	1	2018_GO_BP	Ontologies	2.30492	12.294	CXCL9;FOXC1;CCL11;CCL22;CCL20;CXCL1;CXCL3;CXCL2;CXCL5;CXCL10;CXCL11;CCL5;CCL4;CCL3;TFF2;CCL2;CCR2;PF4
2008	cellular response to hormone stimulus (GO:0032870)	25/80	25	0.00481842	2.3171	0.0862014	1	2018_GO_BP	Ontologies	1.98013	10.5646	ROBO2;RAMP2;ATP1A3;TFPI;GATA1;CACNA1H;CCKAR;CTSL;CYP11A1;FFAR4;CTSH;JUNB;NCOA1;MEF2C;JUN;ABCC2;LMO2;AVPR2;ADRA2A;GCK;NR4A3;NSMF;SIK1;MGARP;RAMP1
37	Eicosanoid metabolism via Cyclo Oxygenases (COX) WP4347	11/31	11	0.0206667	1.68473	0.0882859	1	2019_WikiPathways_Mouse	Pathways	2.39212	9.2796	PTGFR;CYP4A12B;PTGIR;FAM213B;CYP4F18;ACOX2;TBXAS1;PTGDS;PTGS1;CYP4F14;PTGES
38	Factors and pathways affecting insulin-like growth factor (IGF1)-Akt signaling WP3675	11/31	11	0.0206667	1.68473	0.0882859	1	2019_WikiPathways_Mouse	Pathways	2.39212	9.2796	IGFBP5;IRS1;IGFBP3;IGFBP2;IGFBP6;PLD1;TNF;PPARGC1A;FOXO1;NFKB1;PDK1
39	Primary Focal Segmental Glomerulosclerosis FSGS WP2573	21/72	21	0.0207419	1.68315	0.0882859	1	2019_WikiPathways_Mouse	Pathways	1.79228	6.94615	CDKN1C;CDKN1A;TRPC6;MME;CD80;PTPRO;KRT8;CLDN1;DNM1;PAX2;VTN;CTSL;PODXL;COL4A4;COL4A3;FAT1;PLCE1;FYN;IRF6;LMX1B;TLR4
430	Synthesis of IP3 and IP4 in the cytosol Homo sapiens R-HSA-1855204	11/25	11	0.00323878	2.48962	0.0889368	1	2016_Reactome	Pathways	3.41858	19.5972	ITPKB;PLCB4;INPP5D;PLCG2;PLD4;PLCE1;OCRL;PLCH2;PLCB1;PLCB2;PLCD1
2010	response to lipid (GO:0033993)	39/140	39	0.00521577	2.28268	0.0928083	1	2018_GO_BP	Ontologies	1.68369	8.84959	OTUD5;CD40;CXCL9;PALM3;TNFRSF11B;PTPN22;CXCL1;TNFRSF11A;CXCL3;ASCL1;CXCL2;CXCL5;IRAK1;POLR2D;CTSH;TNFRSF14;LBP;CD36;JAK2;JUNB;RELT;NANOS1;ABCA2;PAQR6;JUN;GCH1;F2R;NR1H4;ESR1;ACER2;CXCL10;CXCL11;FAS;TNFRSF25;PPARG;PPARA;TLR4;ABCG1;PF4
40	Focal Adhesion WP85	46/185	46	0.0225246	1.64734	0.0934771	1	2019_WikiPathways_Mouse	Pathways	1.44232	5.47092	BLK;TNXB;LAMA2;ITGA2B;LAMA3;COL11A2;TNC;ARAF;PIK3CD;ITGAE;ITGAL;ELK1;PIK3CG;EGFR;MYLK;THBS3;VTN;TNN;PDGFD;CHAD;RAC2;FLNA;ITGB7;FYN;ITGB6;PAK3;MAPK4;FARP2;MAP2K1;JUN;ITGA4;VWF;LAMB3;HGF;TNK1;VEGFC;PGF;VAV1;MAPK12;COL5A1;COL4A4;ITGA10;COL5A3;COL4A6;BCL2;ITGA9
2014	metanephros development (GO:0001656)	10/23	10	0.00548701	2.26066	0.0954073	1	2018_GO_BP	Ontologies	3.34617	17.4181	ROBO2;BMP4;SHH;FOXD1;GDNF;BASP1;WNT7B;CTSH;BMP7;PAX2
2015	regulation of interleukin-8 secretion (GO:2000482)	10/23	10	0.00548701	2.26066	0.0954073	1	2018_GO_BP	Ontologies	3.34617	17.4181	TLR1;ANXA4;C5AR2;F2R;PTPN22;SSC5D;FFAR2;TLR6;CD244;TLR2
2016	regulation of axon extension involved in axon guidance (GO:0048841)	10/23	10	0.00548701	2.26066	0.0954073	1	2018_GO_BP	Ontologies	3.34617	17.4181	SEMA4A;SEMA7A;SEMA4D;SEMA3D;SEMA3A;SEMA4C;SEMA3E;SEMA3F;SEMA4G;PLXNA3
2012	regulation of actin cytoskeleton reorganization (GO:2000249)	12/30	12	0.00547946	2.26126	0.0954073	1	2018_GO_BP	Ontologies	2.90068	15.1031	CSF1R;TRPM2;CSF3;BAIAP2L2;FES;ARHGDIB;ABL2;STAP1;HCLS1;SEMA3E;TEK;RAPGEF3
2013	regulation of cation transmembrane transport (GO:1904062)	12/30	12	0.00547946	2.26126	0.0954073	1	2018_GO_BP	Ontologies	2.90068	15.1031	KCNH2;DPP6;BPIFA1;KCNE2;KCNE3;KCNIP1;HOMER1;KCNIP2;KCNIP3;ATP2B4;KCNAB1;KCNAB2
2011	neutrophil activation involved in immune response (GO:0002283)	113/483	113	0.0054323	2.26502	0.0954073	1	2018_GO_BP	Ontologies	1.33618	6.9687	CDA;ATP8A1;RAB44;PLAU;ANPEP;COTL1;SIRPA;PGLYRP1;CD177;CD300A;KRT1;CYBB;MIF;EEF1A1;TYROBP;DOK3;BIN2;RAB37;CRISPLD2;PKP1;PRTN3;DSC1;PPIA;HVCN1;C5AR1;FPR1;CFP;PLD1;C3;PLAC8;TRPM2;PRDX4;DPP7;NCKAP1L;ATP8B4;PTPRN2;FUCA2;RAB27A;NFKB1;IGF2R;BST2;BST1;PTPRC;VNN1;SELL;TARM1;LCN2;CYSTM1;MAN2B1;HPSE;ARHGAP9;PIGR;SNAP25;LRMP;SLC2A3;CXCL1;PYGL;TCIRG1;ITGAL;SLC2A5;HK3;STBD1;PGM2;CTSH;CD36;DSP;CD53;HSP90AA1;FCE…
2017	neuron projection development (GO:0031175)	45/167	45	0.00559647	2.25209	0.0969418	1	2018_GO_BP	Ontologies	1.60883	8.34279	BTG2;CTNND2;LRRK2;RASGRF1;USH1C;PTPRM;FRY;PPP1R9A;AGER;DOCK10;BLOC1S5;MAP2;RAC2;NCKAP1L;APOE;STX3;EPHB2;PAK3;EPHB1;MNX1;SH3GL2;GPM6B;EPHB3;LGI1;EPHA4;EPHA8;WHRN;RHOH;APOA1;L1CAM;NGF;BMP7;DCLK1;ADCYAP1;ARC;IL6;GDNF;DLG4;PLXNB1;TNIK;SGK1;NBL1;LRP12;SHANK2;SHANK1
6360	phosphatidylinositol 3-kinase regulatory subunit binding (GO:0036312)	5/7	5	0.00343618	2.46392	0.100559	1	2018_GO_MF	Ontologies	10.8679	61.6578	NLRC3;FBXL2;PTPN13;PIK3AP1;FAM83B
41	Macrophage markers WP2271	5/10	5	0.0250305	1.60153	0.101343	1	2019_WikiPathways_Mouse	Pathways	4.34635	16.0279	CD86;CD74;CD163;CD83;RAC2
2019	positive regulation of inflammatory response (GO:0050729)	23/73	23	0.00598707	2.22279	0.102832	1	2018_GO_BP	Ontologies	2.00343	10.2539	GBP5;TSLP;IL15;SERPINE1;PDE2A;OSM;NOD2;PLA2G7;MAPK13;NFKBIA;IL6;CREB3L3;IL23A;TNFSF4;CCL4;TLR9;CCL3;LBP;TLR6;IL17D;TLR4;CCR2;TLR2
2018	epithelium development (GO:0060429)	33/115	33	0.00597239	2.22385	0.102832	1	2018_GO_BP	Ontologies	1.75399	8.98148	TRIM71;EHF;TAGLN;IHH;MEOX2;DNPH1;MEOX1;DLL1;SHH;UPK1B;SALL1;DMBT1;PGK1;JAK2;CD34;KRT6A;TBX1;GSTK1;STAT1;ANXA4;WNT7B;FOXJ1;PROX1;UPK3A;PAX2;DHRS9;KRT16;GSTA2;CDHR2;GSTA1;SNAI2;VDAC1;PPARG
2020	positive regulation of NF-kappaB transcription factor activity (GO:0051092)	36/128	36	0.00600395	2.22156	0.102832	1	2018_GO_BP	Ontologies	1.70578	8.72566	CD40;EDA;PLA2G1B;NOD1;TNFRSF11A;NOD2;TNF;PRKCZ;AGER;MALT1;IRAK1;CAPN3;NLRP3;CD36;RPS27A;TRIM62;PRKCB;RIPK2;SPHK1;TRAF1;MID2;NFKB1;NFKB2;NFKBIA;TRAF5;BTK;TLR9;ROR1;PRKCQ;PRKD2;TLR6;TLR4;HSPA1B;TLR2;LTF;HSPA1A
2022	positive regulation of leukocyte migration (GO:0002687)	13/34	13	0.0061273	2.21273	0.102966	1	2018_GO_BP	Ontologies	2.69371	13.7245	CXCL9;PLVAP;EDN3;CXCL1;CXCL3;CXCL2;TNF;CXCL5;ICAM1;CXCL10;CXCL11;IL6;PF4
2023	regulation of alcohol biosynthetic process (GO:1902930)	13/34	13	0.0061273	2.21273	0.102966	1	2018_GO_BP	Ontologies	2.69371	13.7245	IDI1;FDPS;HMGCS1;ELOVL6;HMGCR;LSS;TM7SF2;SQLE;PMVK;SC5D;MVD;DHCR7;FDFT1
2021	neutrophil chemotaxis (GO:0030593)	18/53	18	0.00605176	2.21812	0.102966	1	2018_GO_BP	Ontologies	2.23892	11.4351	TGFB2;FCER1G;CCL11;CCL22;EDN3;SYK;PLA2G1B;CCL20;PIK3CD;CXCL3;PIK3CG;CCL5;CXCR2;CCL4;PDE4B;CCL3;CCL2;NCKAP1L
2024	potassium ion transport (GO:0006813)	20/61	20	0.0061469	2.21134	0.102966	1	2018_GO_BP	Ontologies	2.12399	10.815	KCNK6;KCNH3;KCNH4;KCNJ10;KCNC1;KCNJ8;KCND3;KCNIP2;KCNJ13;KCNA3;KCNJ15;ABCC9;KCNAB1;KCNAB3;KCNMB1;KCNS3;KCNMB2;KCNMB4;KCNK1;KCNJ2
2025	positive regulation of T cell proliferation (GO:0042102)	20/61	20	0.0061469	2.21134	0.102966	1	2018_GO_BP	Ontologies	2.12399	10.815	CD86;CD274;VCAM1;SYK;CD80;IGFBP2;IGF2;PDCD1LG2;AGER;AIF1;IL4;CCDC88B;IL6;PTPRC;IL23A;CCL5;TNFSF4;NCKAP1L;IL12RB1;CCR2
2026	striated muscle contraction (GO:0006941)	20/61	20	0.0061469	2.21134	0.102966	1	2018_GO_BP	Ontologies	2.12399	10.815	KCNH2;NANOS1;RYR2;MYOM1;DTNA;PGAM2;STAC3;TAZ;RCSD1;ATP1B1;MYOM3;TTN;MYH14;TNNI2;TNNI3;DMD;ALDOA;SCN3B;SCN4B;MYH7
2027	positive regulation of transferase activity (GO:0051347)	38/137	38	0.00623026	2.20549	0.103982	1	2018_GO_BP	Ontologies	1.67342	8.49817	RET;CSF1R;LTK;FLT3;FLT4;EGFR;DSTYK;EPHB2;ROS1;EPHB1;EPHB3;ARRDC4;EPHA4;CD74;NTRK2;HSP90AA1;DTX3L;EPHA8;TIE1;ARRDC3;INSRR;IGF2;MERTK;KLF4;MAPK15;SORL1;PKIB;CD4;ARTN;KIT;ROR1;PRKCQ;TEK;EPHA1;FGFR3;SERINC5;FGFR1;DDR2
431	Platelet homeostasis Homo sapiens R-HSA-418346	27/87	27	0.00387574	2.41165	0.104341	1	2016_Reactome	Pathways	1.96077	10.8882	PDE1B;PDE3B;ATP2A3;ITPR2;SLC8A2;GNGT2;GNG2;GNG4;KCNMB1;KCNMB2;KCNMB4;APOB;PRKG1;TRPC7;GUCY1A2;PTGIR;TRPC6;NOS2;PDE2A;ATP2B4;ATP2B2;P2RX7;P2RX6;P2RX5;P2RX1;PECAM1;PDE5A
2028	negative regulation of interferon-gamma production (GO:0032689)	9/20	9	0.0063621	2.1964	0.105796	1	2018_GO_BP	Ontologies	3.5586	17.9972	CD274;TNFSF4;NR1H4;PDCD1LG2;GAS6;INHA;FOXP3;TLR4;HAVCR2
432	Metabolism of carbohydrates Homo sapiens R-HSA-71387	71/282	71	0.00418018	2.37881	0.110373	1	2016_Reactome	Pathways	1.46992	8.05136	GBE1;STAB2;SLC2A1;PYGM;SLC2A3;ENO1;PYGL;GXYLT2;SLC2A4;ENO2;SLC2A5;ENO3;HS6ST2;GYS1;HK3;DSE;PGM2;SLC37A4;CSGALNACT1;EPM2A;HS3ST3B1;CHIA;TPI1;PGAM1;DCXR;PGAM2;SORD;PHKA1;HSPG2;DCN;PKM;PPP1R3C;B3GNT7;CHST1;ALDOA;GAPDH;CHST3;SLC25A13;PFKFB2;SLC26A2;PFKFB3;SDC2;PRELP;SLC5A1;CHST11;GPC1;DSEL;GPC3;PGK1;GPC2;CHST13;ST3GAL6;CHSY3;GPC4;RPS27A;GPC6;PKLR;B3GAT2;HS3ST6;GCK;HS3ST1;GALE;PFKL;GNPDA2;OGN;CRYL1;MA…
433	Diseases associated with surfactant metabolism Homo sapiens R-HSA-5687613	6/10	6	0.00450024	2.34676	0.114597	1	2016_Reactome	Pathways	6.52167	35.2407	SFTPB;SFTPC;SFTPD;CSF2RB;SFTPA1;CSF2RA
436	Facilitative Na+-independent glucose transporters Homo sapiens R-HSA-428790	7/13	7	0.00475747	2.32262	0.114597	1	2016_Reactome	Pathways	5.07314	27.1314	SLC2A9;SLC2A12;SLC2A1;SLC2A3;SLC2A4;SLC2A5;SLC2A6
437	Dissolution of Fibrin Clot Homo sapiens R-HSA-75205	7/13	7	0.00475747	2.32262	0.114597	1	2016_Reactome	Pathways	5.07314	27.1314	ANXA2;SERPINE2;PLAU;SERPINE1;PLAT;PLG;SERPINB8
434	Metabolism of Angiotensinogen to Angiotensins Homo sapiens R-HSA-2022377	8/16	8	0.00457665	2.33945	0.114597	1	2016_Reactome	Pathways	4.34904	23.4273	CPA3;ACE2;CPB2;ACE;MME;CMA1;ANPEP;ATP6AP2
435	Diseases associated with glycosaminoglycan metabolism Homo sapiens R-HSA-3560782	11/26	11	0.00467547	2.33017	0.114597	1	2016_Reactome	Pathways	3.19048	17.1183	SDC2;GPC1;OGN;GPC3;GPC2;PRELP;GPC4;FMOD;GPC6;HSPG2;DCN
6362	neuropilin binding (GO:0038191)	9/19	9	0.00418707	2.37809	0.115726	1	2018_GO_MF	Ontologies	3.9147	21.4359	SEMA4A;SEMA7A;SEMA4D;SEMA3D;SEMA3A;SEMA4C;SEMA3E;SEMA3F;SEMA4G
6361	sodium channel activity (GO:0005272)	15/40	15	0.00414599	2.38237	0.115726	1	2018_GO_MF	Ontologies	2.61158	14.3261	HCN3;NALCN;CACNA1H;CACNA1I;SCNN1G;SCNN1B;SCN8A;SCNN1A;SCN7A;SCN3B;TRPM5;KCNK1;SCN4B;TRPM4;HCN1
2029	glycosaminoglycan biosynthetic process (GO:0006024)	29/99	29	0.00702279	2.15349	0.116359	1	2018_GO_BP	Ontologies	1.80501	8.95034	SDC2;PRELP;HS6ST2;CHST11;DSEL;GPC1;DSE;GPC3;GPC2;CHST13;ST3GAL6;CHSY3;GPC4;GPC6;CSGALNACT1;HS3ST3B1;ANGPT1;B3GAT2;HS3ST6;HSPG2;DCN;HS3ST1;UGDH;B3GNT7;OGN;CHST1;CHST4;FMOD;CHST3
2030	long-term memory (GO:0007616)	8/17	8	0.00724022	2.14025	0.119529	1	2018_GO_BP	Ontologies	3.86557	19.0499	ARC;RGS14;RASGRF1;APOE;CPEB3;SGK1;LDLR;SHANK1
2036	mast cell activation involved in immune response (GO:0002279)	5/8	5	0.00775049	2.11067	0.120071	1	2018_GO_BP	Ontologies	7.24481	35.2098	CHGA;NR4A3;KIT;PIK3CD;PIK3CG
2037	negative regulation of lipase activity (GO:0060192)	5/8	5	0.00775049	2.11067	0.120071	1	2018_GO_BP	Ontologies	7.24481	35.2098	RGS2;SORT1;APOC1;ANGPTL4;PLIN5
2038	regulation of striated muscle cell differentiation (GO:0051153)	5/8	5	0.00775049	2.11067	0.120071	1	2018_GO_BP	Ontologies	7.24481	35.2098	AKAP13;DMPK;NRG1;SIK1;HDAC9
2039	cell junction maintenance (GO:0034331)	5/8	5	0.00775049	2.11067	0.120071	1	2018_GO_BP	Ontologies	7.24481	35.2098	CSF1R;PARD6A;F2R;PRTN3;CD177
2040	angiogenesis involved in wound healing (GO:0060055)	5/8	5	0.00775049	2.11067	0.120071	1	2018_GO_BP	Ontologies	7.24481	35.2098	MCAM;NDNF;HPSE;ADIPOR2;CD34
2041	regulation of sensory perception (GO:0051931)	5/8	5	0.00775049	2.11067	0.120071	1	2018_GO_BP	Ontologies	7.24481	35.2098	TMEM100;F2R;CCL3;ACPP;MGLL
2042	granulocyte differentiation (GO:0030851)	5/8	5	0.00775049	2.11067	0.120071	1	2018_GO_BP	Ontologies	7.24481	35.2098	CEBPA;CSF3;TAL1;CBFA2T3;GATA1
2043	mast cell degranulation (GO:0043303)	5/8	5	0.00775049	2.11067	0.120071	1	2018_GO_BP	Ontologies	7.24481	35.2098	CHGA;NR4A3;KIT;PIK3CD;PIK3CG
2044	negative regulation of bone remodeling (GO:0046851)	5/8	5	0.00775049	2.11067	0.120071	1	2018_GO_BP	Ontologies	7.24481	35.2098	P2RX7;IL6;CALCA;SFRP1;TNFAIP3
2045	interleukin-1 beta secretion (GO:0050702)	5/8	5	0.00775049	2.11067	0.120071	1	2018_GO_BP	Ontologies	7.24481	35.2098	ABCA1;GBP5;CD36;TLR6;TLR4
2046	regulation of T-helper 2 cell cytokine production (GO:2000551)	5/8	5	0.00775049	2.11067	0.120071	1	2018_GO_BP	Ontologies	7.24481	35.2098	IL6;RSAD2;TBX21;NLRP3;PRKCZ
2047	regulation of apoptotic cell clearance (GO:2000425)	5/8	5	0.00775049	2.11067	0.120071	1	2018_GO_BP	Ontologies	7.24481	35.2098	C4B;C3;ALOX15;CCL2;C2
2048	defense response to protozoan (GO:0042832)	5/8	5	0.00775049	2.11067	0.120071	1	2018_GO_BP	Ontologies	7.24481	35.2098	BATF2;IRF4;LYST;PF4;BATF
2050	axoneme assembly (GO:0035082)	10/24	10	0.00785014	2.10512	0.120071	1	2018_GO_BP	Ontologies	3.10697	15.0602	SPAG16;CCDC39;SPAG17;RSPH4A;RSPH1;DNAAF3;DNAAF1;DNAJB13;RSPH9;CCDC40
2051	negative regulation of interleukin-6 production (GO:0032715)	10/24	10	0.00785014	2.10512	0.120071	1	2018_GO_BP	Ontologies	3.10697	15.0602	C5AR2;TLR9;FOXJ1;TNFAIP3;PTPN22;NLRC3;NCKAP1L;GAS6;TNF;TLR4
2032	negative regulation of viral genome replication (GO:0045071)	17/50	17	0.00743214	2.12889	0.120071	1	2018_GO_BP	Ontologies	2.24237	10.992	IFITM3;IFITM1;IFITM2;RSAD2;BTBD17;MX1;HMGA2;ISG15;PROX1;IFIT1;TNF;BST2;ISG20;PARP10;OAS2;CCL5;LTF
2033	regulation of bone mineralization (GO:0030500)	17/50	17	0.00743214	2.12889	0.120071	1	2018_GO_BP	Ontologies	2.24237	10.992	TFAP2A;MEF2C;BMPR2;TGFB3;ISG15;ATRAID;BMP7;BMP6;BMP4;P2RX7;S1PR1;CCL3;TMEM119;BMPR1B;GPM6B;DDR2;TRPM4
2031	negative regulation of developmental process (GO:0051093)	22/70	22	0.00731987	2.1355	0.120071	1	2018_GO_BP	Ontologies	1.99588	9.81407	TBX1;ANXA2;ZBTB46;BNIP3;FOXJ1;MIF;GATA3;DLL1;HOPX;TBX18;LOXL2;ROBO1;BMP4;SHH;CEACAM1;SFRP1;ARHGDIB;GAS6;WNT1;IL17D;FGFR3;RAPGEF3
2034	cellular response to lipopolysaccharide (GO:0071222)	27/91	27	0.00755884	2.12154	0.120071	1	2018_GO_BP	Ontologies	1.83777	8.97759	CD86;CD274;CD80;SERPINE1;TNFAIP3;PTPN22;TNF;ZFP36;IRAK1;CCL5;PDE4B;CASP1;CCL3;STAP1;NLRP3;CCL2;LBP;MEF2C;NR1H4;PDCD1LG2;NFKB1;CXCL10;IL6;SHPK;TNIP3;TNFSF4;TLR4
2035	ion transport (GO:0006811)	71/289	71	0.00772558	2.11207	0.120071	1	2018_GO_BP	Ontologies	1.4221	6.916	RYR2;ATP8A1;ATP2A3;AQP4;AQP5;TCIRG1;SLC8A2;UNC80;ATP7B;PIEZO2;ANXA6;CHRNB2;SLC15A1;SLC15A2;TRPC6;SLC36A2;ANO9;ANO4;ATP1B1;SLC9A2;SCNN1G;SLC5A8;SLC9A4;ASPH;SLC9A7;SCNN1B;SLC9A9;SCNN1A;VDAC1;SGK1;ATP6V1B1;SLC26A2;CHRNA2;SLC24A3;CHRNA4;SLC1A1;WNK4;SLC1A2;ATP1A3;ATP2C2;NALCN;CLCN1;CALHM2;SLC17A9;CLCA2;SLC17A6;CLCA1;ATP6V0A4;SLC17A8;RPS27A;ATP6V0E2;SLC15A3;SLC17A2;CLCA4;ATP6V1C2;GABRQ;GABRP;SLC12A5;AT…
2052	nervous system development (GO:0007399)	106/455	106	0.0078507	2.10509	0.120071	1	2018_GO_BP	Ontologies	1.32802	6.43714	CHRM2;CHRM3;AVIL;CELSR1;SALL1;CDH1;ADORA1;SOX8;EPHB2;EPHB1;SH3GL2;CSGALNACT1;MYLIP;MBNL1;MEF2C;SEMA6A;TMOD2;APLP1;SDCBP2;OLFM1;SCN8A;FEZ2;KCNQ2;MAL;LY6H;NBL1;NOTCH2;SHOX2;PCDH15;PCDH18;KALRN;NPAS2;ST8SIA4;NPTX1;GPM6B;EGR2;BCL11A;ZBTB16;ST8SIA2;BTBD11;L1CAM;ARHGAP26;DCLK1;PCDHGA10;RCAN1;SDK1;MAFB;GDNF;DLG4;PCDHB5;ITM2A;SIM2;PCDHB7;FGFR1;TRIM71;ROBO2;ACHE;TENM1;PCDHGB7;PCDHGB2;CXCL1;VLDLR;KIF17;HAP…
2049	neutrophil degranulation (GO:0043312)	111/479	111	0.00784369	2.10548	0.120071	1	2018_GO_BP	Ontologies	1.3191	6.39508	CDA;ATP8A1;RAB44;PLAU;ANPEP;COTL1;SIRPA;PGLYRP1;CD177;CD300A;KRT1;CYBB;MIF;EEF1A1;TYROBP;DOK3;BIN2;RAB37;CRISPLD2;PKP1;PRTN3;DSC1;PPIA;HVCN1;C5AR1;FPR1;CFP;PLD1;C3;PLAC8;TRPM2;PRDX4;DPP7;NCKAP1L;ATP8B4;PTPRN2;FUCA2;RAB27A;NFKB1;IGF2R;BST2;BST1;PTPRC;VNN1;SELL;TARM1;LCN2;CYSTM1;MAN2B1;HPSE;ARHGAP9;PIGR;SNAP25;LRMP;SLC2A3;CXCL1;PYGL;TCIRG1;ITGAL;SLC2A5;HK3;STBD1;PGM2;CTSH;CD36;DSP;CD53;HSP90AA1;FCE…
2053	positive regulation of cell adhesion mediated by integrin (GO:0033630)	7/14	7	0.00798981	2.09746	0.120585	1	2018_GO_BP	Ontologies	4.34814	20.9997	RET;TGFB2;SFRP2;SYK;PODXL;CCL5;NCKAP1L
2054	regulation of neural precursor cell proliferation (GO:2000177)	7/14	7	0.00798981	2.09746	0.120585	1	2018_GO_BP	Ontologies	4.34814	20.9997	TRIM71;DLL4;PTPRZ1;LRRK2;PROX1;INSM1;GATA2
2055	regulation of adaptive immune response (GO:0002819)	7/14	7	0.00798981	2.09746	0.120585	1	2018_GO_BP	Ontologies	4.34814	20.9997	SASH3;IRF1;TNFSF4;ALOX15;IRF7;FCGR2B;SAMSN1
2056	acetyl-CoA metabolic process (GO:0006084)	7/14	7	0.00798981	2.09746	0.120585	1	2018_GO_BP	Ontologies	4.34814	20.9997	HMGCS1;PMVK;ACOT12;MVD;HMGCS2;ACSS1;ACAT1
6363	dipeptidase activity (GO:0016805)	6/10	6	0.00450024	2.34676	0.12102	1	2018_GO_MF	Ontologies	6.52167	35.2407	PM20D2;ACE;FOLH1;CPQ;DPEP2;DPEP1
438	Defective ABCA3 causes pulmonary surfactant metabolism dysfunction type 3 (SMDP3) Homo sapiens R-HSA-5683678	4/5	4	0.0052147	2.28277	0.121352	1	2016_Reactome	Pathways	17.385	91.3805	SFTPB;SFTPC;SFTPD;SFTPA1
439	NGF-independant TRKA activation Homo sapiens R-HSA-187024	4/5	4	0.0052147	2.28277	0.121352	1	2016_Reactome	Pathways	17.385	91.3805	NTRK2;ADCYAP1;ADCYAP1R1;ADORA2A
6364	organic acid:sodium symporter activity (GO:0005343)	7/13	7	0.00475747	2.32262	0.121412	1	2018_GO_MF	Ontologies	5.07314	27.1314	SLC10A5;SLC10A6;SLC38A1;SLC6A8;SLC10A2;SLC23A1;SLC10A3
6365	collagen binding (GO:0005518)	18/52	18	0.00482562	2.31645	0.121412	1	2018_GO_MF	Ontologies	2.30492	12.294	ACHE;CCBE1;ECM2;VWF;COL14A1;ITGA1;PODN;MMP9;NID2;CTSL;CTSK;ITGA10;COL5A3;SERPINH1;SPARCL1;TGFBI;PPIB;DDR2
6366	ligand-gated cation channel activity (GO:0099094)	20/60	20	0.00499379	2.30157	0.121412	1	2018_GO_MF	Ontologies	2.17723	11.5384	CHRNB2;KCNH2;KCNK6;CHRNA2;KCNE2;KCNJ10;KCNJ8;KCNJ11;CHRNA4;KCNJ13;KCNJ15;GRIN2C;GRIN2D;SCNN1G;TRPM2;GRIN3A;SCNN1B;SCNN1A;KCNK1;KCNJ2
6367	phosphatidylinositol-4,5-bisphosphate 3-kinase activity (GO:0046934)	22/68	22	0.0050029	2.30078	0.121412	1	2018_GO_MF	Ontologies	2.08291	11.0347	CD86;IRS1;CD80;HGF;GAB1;PIK3CD;NRG1;FGF1;ESR1;PIK3CG;VAV1;EGFR;EREG;BTC;NRG4;LCK;CD19;KIT;FYN;PIK3AP1;FGFR3;FGFR1
2057	regulation of endothelial cell apoptotic process (GO:2000351)	13/35	13	0.00810595	2.0912	0.121936	1	2018_GO_BP	Ontologies	2.57111	12.3803	RAMP2;CD40;ANGPT1;SERPINE1;ECSCR;TNFAIP3;NDNF;GATA3;GATA2;ICAM1;IL4;TEK;GAS6
2058	response to sterol (GO:0036314)	6/11	6	0.00834028	2.07882	0.123431	1	2018_GO_BP	Ontologies	5.21701	24.9721	ABCA2;INSIG1;PMVK;CCL3;RORC;RORA
2059	angiotensin maturation (GO:0002003)	6/11	6	0.00834028	2.07882	0.123431	1	2018_GO_BP	Ontologies	5.21701	24.9721	CPA3;ACE2;ACE;MME;CMA1;ATP6AP2
2060	positive regulation of T-helper cell differentiation (GO:0045624)	6/11	6	0.00834028	2.07882	0.123431	1	2018_GO_BP	Ontologies	5.21701	24.9721	CD86;TNFSF4;CD80;MYB;NLRP3;PRKCZ
2061	membrane repolarization during action potential (GO:0086011)	6/11	6	0.00834028	2.07882	0.123431	1	2018_GO_BP	Ontologies	5.21701	24.9721	KCNH2;KCNE2;KCND3;KCNIP2;ATP1B1;KCNJ2
2062	mesonephros development (GO:0001823)	6/11	6	0.00834028	2.07882	0.123431	1	2018_GO_BP	Ontologies	5.21701	24.9721	BMP4;ZBTB16;GATA3;FGF1;BMP7;PAX2
2063	positive regulation of macromolecule metabolic process (GO:0010604)	68/276	68	0.00839466	2.076	0.123835	1	2018_GO_BP	Ontologies	1.42722	6.82234	RPL5;MYOM1;PID1;CSF1;PIK3CD;PTPN22;ARRB2;TNF;CDH3;LAMP3;DNMT3B;CTSH;VPS35;CD36;EPHB2;CD34;MEF2C;MAP2K1;FOXD1;ANXA2;RPS7;DTX3L;DDX58;MAGI2;AVPR2;PAX6;POU3F1;NGF;ACTA2;SFRP4;OLFM1;MYCN;NOS1AP;TLR9;PKP1;TLR6;GAS6;TLR4;VAMP3;TLR2;RBMS3;RAMP2;HPN;HIF1A;TTN;DLL4;WNT6;CUX2;NKX2-1;CCL3;STAP1;TFAP2A;EGR1;SEC16B;NTRK2;ANGPT1;WFS1;EPHX2;RAB27A;HMGA2;KLF4;BMP4;P2RX7;IL6;SLC26A9;HSPA1B;HSPA1A;PF4
168	Activation of Csk by cAMP-dependent Protein Kinase Inhibits Signaling through the T Cell Receptor Homo sapiens h CSKPathway	17/43	17	0.00118903	2.92481	0.127227	1	2016_BioCarta	Pathways	2.84731	19.1755	CREBBP;CCL11;PTGER1;FPR1;HTR2C;CXCR4;ADRB2;ZAP70;CD4;PTPRC;PRKAR1B;PRKAR2B;LCK;P2RY2;CCL4;CD247;CCR3
440	Signalling by NGF Homo sapiens R-HSA-166520	106/450	106	0.00559801	2.25197	0.128101	1	2016_Reactome	Pathways	1.34775	6.98855	CD86;TRIO;IRS1;CD80;ITGA2B;ARAF;IL5RA;PEBP1;WDR83;FGF1;ELK1;RPS6KA2;PIP4K2A;SH3GL2;PRKCG;MEF2C;MAP2K1;EREG;BTC;ADCYAP1;TIAM1;NGFRAP1;PRKAR1B;PSMD10;ADCYAP1R1;PDE1C;MAGED1;PDE1B;PSEN2;ITPR2;RASAL1;CSF2RB;RASAL3;KALRN;CSF2RA;FOXO1;IRAK1;PRKAR2B;CD19;GRIN2C;NFKB1;GRIN2D;NFKBIA;NR4A1;GDNF;ARTN;DLG4;FGFR3;LAT;FGFR1;RET;CDKN1A;RASGRF1;PIK3CD;ARRB2;ARHGAP4;AKAP13;RASGEF1A;MCF2L;JAK2;DUSP4;DUSP2;VWF;DUSP…
2064	negative regulation of cellular process (GO:0048523)	122/534	122	0.0088225	2.05441	0.129728	1	2018_GO_BP	Ontologies	1.29533	6.12747	CDA;IFITM1;ATP8A2;GMNN;ARHGDIG;ADARB1;ENO1;IFIT3;RPS6KA2;ARHGDIB;VPS35;PLXNC1;PDE8A;KCNH2;NANOS1;BNIP3L;MAP2K1;IGFBP3;F2R;MAGI2;MIF;FOXP3;RUNX3;EREG;SFRP4;SFRP1;SFRP2;COL4A3;NPR1;FBLN1;GATA3;NPAS2;PKHD1;SCIN;PODXL;IGFBP6;WNT1;PLXNA3;TFAP2A;TGFB2;TGFB3;TDRD9;PARP16;BMP7;HOPX;BMP5;BST2;BMP4;NR4A1;IL6;CNOT7;WNK2;BCL2;SCGB3A1;PLXNB1;MDM4;TGFBI;ACVRL1;TENM1;BTG2;CDKN1A;PIWIL4;BMPR2;TGFB1I1;FHL1;PDE3B;…
2067	chondrocyte differentiation (GO:0002062)	11/28	11	0.00902524	2.04454	0.130609	1	2018_GO_BP	Ontologies	2.81478	13.2512	BMP4;MEF2C;BMPR2;WNT2B;WNT5B;NOV;HMGA2;BMPR1B;RUNX3;FGFR3;SULF2
2068	positive regulation of protein tyrosine kinase activity (GO:0061098)	11/28	11	0.00902524	2.04454	0.130609	1	2018_GO_BP	Ontologies	2.81478	13.2512	EFNA1;CSF1R;EPHA4;ACE;NCF1;DLG4;DOK7;STAP1;GAS6;ADRA2A;EREG
2069	calcium ion import (GO:0070509)	11/28	11	0.00902524	2.04454	0.130609	1	2018_GO_BP	Ontologies	2.81478	13.2512	CACNA1I;CACNB2;AFG3L2;CASR;TRPV4;CACNA1B;CACNA1A;CACNA1C;SLC25A23;NALCN;CACNA1H
2065	eye development (GO:0001654)	15/43	15	0.00892891	2.0492	0.130609	1	2018_GO_BP	Ontologies	2.33134	11.0003	FOXC1;TGFB2;CRYBA4;PAX6;CACNA1C;GDF3;CHRDL1;PAX2;SOX2;COL5A1;POLR2D;PITX2;BMPR1B;STRA6;FBN1
2066	regulation of cardiac conduction (GO:1903779)	21/67	21	0.00895562	2.0479	0.130609	1	2018_GO_BP	Ontologies	1.9877	9.37296	NANOS1;RYR2;KCNJ11;DMPK;NPR1;NPR2;ATP2A3;ATP2B4;ITPR2;ATP1A3;ABCC9;ATP2B2;ATP1B1;SLC8A2;ACE2;ASPH;FXYD1;FKBP1B;TNNI3;FXYD6;CORIN
2070	regulation of viral genome replication (GO:0045069)	20/63	20	0.00910582	2.04068	0.131359	1	2018_GO_BP	Ontologies	2.02495	9.51494	IFITM3;IFITM1;IFITM2;RSAD2;BTBD17;MX1;ISG15;ADARB1;PROX1;IFIT1;TNF;BST2;ISG20;PARP10;NR5A2;CNOT7;OAS2;CCL5;PPIA;LTF
2071	heterophilic cell-cell adhesion via plasma membrane cell adhesion molecules (GO:0007157)	16/47	16	0.00913815	2.03914	0.131411	1	2018_GO_BP	Ontologies	2.2463	10.547	TENM1;VCAM1;TENM4;GYPC;AMIGO3;CADM2;SMAGP;AMIGO2;ITGAL;ICAM1;PTPRD;CD226;SCARF2;CD200;CBLN1;CRB3
2072	T cell activation (GO:0042110)	26/88	26	0.00916885	2.03769	0.131439	1	2018_GO_BP	Ontologies	1.82653	8.56997	BLK;ITK;PIK3CD;PTPN22;NLRC3;PIK3CG;DLL4;DPP4;LEPR;CCR7;FYN;TNFSF14;RHOH;FOXP3;IL4;ZAP70;CD4;PTPRC;IRF4;LCK;TNFSF4;KIT;CD7;TREML2;LCP1;LAT
2073	negative regulation of cytokine biosynthetic process (GO:0042036)	9/21	9	0.00930949	2.03107	0.13213	1	2018_GO_BP	Ontologies	3.26185	15.2547	IL6;ZFP36;SFTPD;FOXJ1;INHBB;KLF4;INHA;FOXP3;ASB1
2074	regulation of interleukin-2 production (GO:0032663)	9/21	9	0.00930949	2.03107	0.13213	1	2018_GO_BP	Ontologies	3.26185	15.2547	NAV3;TBX21;PDE4B;TNFAIP3;PRKD2;FOXP3;MALT1;CCR2;HAVCR2
2075	long-term synaptic potentiation (GO:0060291)	9/21	9	0.00930949	2.03107	0.13213	1	2018_GO_BP	Ontologies	3.26185	15.2547	ARC;RGS14;PLK2;GRIN2C;PRKCZ;SHANK2;GRIN2D;SLC8A2;SHANK1
2076	positive regulation of protein kinase B signaling (GO:0051897)	35/127	35	0.0093326	2.03	0.13213	1	2018_GO_BP	Ontologies	1.65795	7.74967	CD86;CSF3;IRS1;CD80;PIK3CD;GATA3;FGF1;PIK3CG;EGFR;RASD2;CD19;CCL3;CCR7;FYN;ANGPT1;HGF;IGF2;GAB1;NRG1;ESR1;VAV1;EREG;BTC;NRG4;LCK;KIT;CHI3L1;HCLS1;HPSE;TEK;GAS6;PIK3AP1;FGFR3;FGFR1;ENG
6368	voltage-gated potassium channel activity (GO:0005249)	26/85	26	0.00561443	2.25069	0.133008	1	2018_GO_MF	Ontologies	1.91976	9.94899	KCNK6;HCN3;KCNE2;KCNC1;KCNA3;KCNT1;KCNT2;CNGA1;KCNJ2;KCNH2;KCNH3;KCNH4;KCND1;KCNJ10;KCNJ11;KCNJ8;KCND3;KCNIP2;KCNJ13;KCNJ15;KCNS3;KCNQ2;KCNQ5;KCNK1;KCNK2;HCN1
441	GPVI-mediated activation cascade Homo sapiens R-HSA-114604	18/53	18	0.00605176	2.21812	0.133963	1	2016_Reactome	Pathways	2.23892	11.4351	FCER1G;SYK;IL5RA;PIK3CD;CSF2RB;IL2RG;PRKCZ;CSF2RA;PIK3CG;VAV1;LCK;IL3RA;RAC2;PLCG2;LCP2;FYN;JAK2;LAT
442	Arachidonic acid metabolism Homo sapiens R-HSA-2142753	18/53	18	0.00605176	2.21812	0.133963	1	2016_Reactome	Pathways	2.23892	11.4351	GGT5;FAAH;GPX2;GPX1;EPHX2;ALOX15;CYP4B1;PTGS1;HPGDS;FAM213B;ALOX5;ALOX5AP;TBXAS1;DPEP2;DPEP1;PTGDS;GGT1;PTGES
443	Cell death signalling via NRAGE, NRIF and NADE Homo sapiens R-HSA-204998	20/61	20	0.0061469	2.21134	0.133963	1	2016_Reactome	Pathways	2.12399	10.815	TRIO;MAGED1;PLEKHG5;ARHGEF17;ARHGEF16;PSEN2;NGF;KALRN;VAV1;FGD1;ARHGAP4;FGD2;FGD3;AKAP13;TIAM1;NGFRAP1;MCF2L;ARHGEF4;RPS27A;ARHGEF6
6369	chemokine receptor binding (GO:0042379)	17/49	17	0.005918	2.22782	0.13694	1	2018_GO_MF	Ontologies	2.31258	11.863	CXCL9;CCL11;CCL22;CCL20;CXCL1;CXCL3;CXCL2;CXCL5;CXCL16;CXCL10;CXCL11;CCL5;CCRL2;CCL4;CCL3;CCL2;PF4
43	EDA Signalling in Hair Follicle Development WP3652	7/18	7	0.0371114	1.43049	0.139143	1	2019_WikiPathways_Mouse	Pathways	2.76632	9.11178	SHH;EDA;LTB;GLI1;NFKB1;RELB;NFKB2
44	Small Ligand GPCRs WP353	7/18	7	0.0371114	1.43049	0.139143	1	2019_WikiPathways_Mouse	Pathways	2.76632	9.11178	PTGFR;PTGIR;CNR2;PTGER1;PTAFR;S1PR1;S1PR4
45	Hedgehog Signaling Pathway WP116	8/22	8	0.0396284	1.40199	0.139143	1	2019_WikiPathways_Mouse	Pathways	2.48425	8.01967	CREBBP;SHH;STK36;HHIP;PTCH2;IHH;IGF2;GLI1
46	EPO Receptor Signaling WP1249	9/26	9	0.0408021	1.38932	0.139143	1	2019_WikiPathways_Mouse	Pathways	2.30177	7.36342	MAP2K1;SOCS1;PTPRC;CISH;IRS1;STAT1;JAK2;PIK3CG;PDK1
47	Dopaminergic Neurogenesis WP1498	10/30	10	0.0410724	1.38645	0.139143	1	2019_WikiPathways_Mouse	Pathways	2.17408	6.94056	RET;CDKN1C;SOX2;NR4A2;SHH;LMX1B;GLI1;ASCL1;WNT1;SLC18A2
48	Inflammatory Response Pathway WP458	10/30	10	0.0410724	1.38645	0.139143	1	2019_WikiPathways_Mouse	Pathways	2.17408	6.94056	CD86;IL4;VTN;ZAP70;CD40;LCK;CD80;IL5RA;IL2RG;THBS3
49	Nuclear receptors in lipid metabolism and toxicity WP431	10/30	10	0.0410724	1.38645	0.139143	1	2019_WikiPathways_Mouse	Pathways	2.17408	6.94056	ABCA1;CYP26A1;ABCC2;ABCB4;CYP2B10;NR1H4;CYP4B1;PPARG;PPARA;ABCG1
42	IL-2 Signaling Pathway WP450	21/76	21	0.0368091	1.43405	0.139143	1	2019_WikiPathways_Mouse	Pathways	1.66152	5.48635	CD53;HSP90AA1;MAP2K1;SYK;CISH;IRS1;STAT1;PIK3CD;IL2RG;PRKCZ;PIK3CG;VAV1;NFKB1;ICAM1;SOCS1;LCK;MKNK1;BCL2;FYN;JAK2;PLCB1
444	Platelet calcium homeostasis Homo sapiens R-HSA-418360	11/27	11	0.00657378	2.18218	0.141028	1	2016_Reactome	Pathways	2.99089	15.0282	TRPC7;P2RX7;P2RX6;P2RX5;TRPC6;P2RX1;ATP2A3;ATP2B4;ITPR2;ATP2B2;SLC8A2
2078	regulation of potassium ion transport (GO:0043266)	13/36	13	0.0105543	1.97657	0.147148	1	2018_GO_BP	Ontologies	2.45917	11.1923	NANOS1;KCNH2;KCNE2;KCNE3;KCNIP1;KCNIP2;KCNIP3;FHL1;ADRA1D;KCNAB1;KCNAB2;ADRA2A;DPP6
2079	endoderm formation (GO:0001706)	13/36	13	0.0105543	1.97657	0.147148	1	2018_GO_BP	Ontologies	2.45917	11.1923	DUSP4;DUSP2;LAMB3;ITGA4;DUSP1;MMP2;LAMA3;COL12A1;HMGA2;MMP9;VTN;MMP15;COL8A1
2080	regulation of blood circulation (GO:1903522)	13/36	13	0.0105543	1.97657	0.147148	1	2018_GO_BP	Ontologies	2.45917	11.1923	CHRM2;ACE;DMPK;KCNIP2;CELF2;CACNA1H;PER2;ACE2;DES;KCNMB2;FXYD1;BDKRB2;KCNMB4
2081	organic hydroxy compound transport (GO:0015850)	13/36	13	0.0105543	1.97657	0.147148	1	2018_GO_BP	Ontologies	2.45917	11.1923	NCOA1;SLC10A5;SLC10A6;SLC10A2;SLC10A3;NR1H4;AQP7;SLC6A4;CEACAM1;SLCO2B1;POLR2D;SLC16A8;STRA6
2077	regulation of fat cell differentiation (GO:0045598)	22/72	22	0.0104461	1.98105	0.147148	1	2018_GO_BP	Ontologies	1.91581	8.73902	TRIO;RARRES2;ZBTB16;RORC;RORA;GATA3;GDF3;TMEM64;GATA2;TNF;FOXO1;MEDAG;ZFP36;SFRP1;IL6;SFRP2;ZADH2;PPARG;WNT1;CMKLR1;RUNX1T1;TRPM4
171	Fc Epsilon Receptor I Signaling in Mast Cells Homo sapiens h fcer1Pathway	12/29	12	0.00395151	2.40324	0.147873	1	2016_BioCarta	Pathways	3.0715	16.9966	JUN;MAP2K1;FCER1G;SYK;PLA2G1B;PRKCB;BTK;FCER1A;FOS;MS4A2;ELK1;VAV1
169	Ion Channels and Their Functional Role in Vascular Endothelium Homo sapiens h raccPathway	17/45	17	0.00213356	2.6709	0.147873	1	2016_BioCarta	Pathways	2.6436	16.2581	GUCY1A2;HSP90AA1;CCL11;TRPC6;PTGER1;FPR1;HTR2C;CXCR4;ADRB2;P2RY2;TRPV4;CCL4;KCNQ2;BDKRB2;KCNQ5;CCR3;PRKG1
172	ChREBP regulation by carbohydrates and cAMP Homo sapiens h chrebpPathway	15/40	15	0.00414599	2.38237	0.147873	1	2016_BioCarta	Pathways	2.61158	14.3261	PRKAA2;CCL11;PKLR;PTGER1;ACSM1;FPR1;HTR2C;CXCR4;ADRB2;PRKAR1B;PRKAR2B;P2RY2;CCL4;ACSBG1;CCR3
170	T Cell Receptor Signaling Pathway Homo sapiens h tcrPathway	19/55	19	0.0039385	2.40467	0.147873	1	2016_BioCarta	Pathways	2.29814	12.7247	MAP2K1;JUN;NCF2;PRKCB;FOS;ARHGAP6;ELK1;VAV1;ARHGAP4;NFKBIA;ZAP70;CD4;PTPRC;LCK;CHN1;FYN;PTPN7;CD247;LAT
445	Retinoid metabolism and transport Homo sapiens R-HSA-975634	15/42	15	0.00700326	2.1547	0.14793	1	2016_Reactome	Pathways	2.41784	11.9958	SDC2;APOA1;LRP2;HSPG2;PLB1;RDH11;GPC1;GPC3;GPC2;GPC4;APOE;APOB;GPC6;LDLR;LRP12
2082	prostaglandin biosynthetic process (GO:0001516)	8/18	8	0.0109217	1.96171	0.151345	1	2018_GO_BP	Ontologies	3.4788	15.7138	CD74;HPGDS;FAM213B;TBXAS1;MIF;PTGDS;PTGS1;PTGES
2083	regulation of smooth muscle cell migration (GO:0014910)	8/18	8	0.0109217	1.96171	0.151345	1	2018_GO_BP	Ontologies	3.4788	15.7138	VTN;ACE;IGFBP5;PLAU;IGFBP3;CCL5;SERPINE1;SORL1
2085	negative regulation of cytokine-mediated signaling pathway (GO:0001960)	14/40	14	0.0109877	1.95909	0.151345	1	2018_GO_BP	Ontologies	2.34296	10.569	IL1RN;ARG1;PELI3;PALM3;NLRC5;APOA1;PARP14;ROBO1;IL6;PTPRC;CNOT7;STAP1;PPARG;GAS6
2084	cellular response to decreased oxygen levels (GO:0036294)	20/64	20	0.0109653	1.95998	0.151345	1	2018_GO_BP	Ontologies	1.97881	8.93041	BNIP3L;ANGPT4;EPAS1;BNIP3;HILPDA;RORA;NDNF;FMN2;HIF1A;BMP7;SFRP1;CPEB1;TBL2;FAM162A;PGK1;HMOX1;MDM4;MGARP;P4HB;CPEB4
2086	lymphocyte chemotaxis (GO:0048247)	15/44	15	0.0112507	1.94882	0.153123	1	2018_GO_BP	Ontologies	2.25081	10.1001	CXCL9;CCL11;CCL22;CCL20;PIK3CD;PIK3CG;CXCL16;CXCL10;CXCL11;CCL5;GPR183;CCL4;CCL3;CCL2;GAS6
2087	hexose biosynthetic process (GO:0019319)	15/44	15	0.0112507	1.94882	0.153123	1	2018_GO_BP	Ontologies	2.25081	10.1001	TPI1;PGAM1;PGAM2;SORD;ENO1;ENO2;ENO3;PER2;POLR2D;PGK1;SLC37A4;ALDOA;PPARGC1A;GAPDH;SLC25A13
2088	regulation of T cell activation (GO:0050863)	15/44	15	0.0112507	1.94882	0.153123	1	2018_GO_BP	Ontologies	2.25081	10.1001	PRELID1;IL27;PTPN22;CCDC88B;CD4;LCK;CCL5;TBX21;SIRPA;CCL2;PRKCQ;TNFAIP8L2;PAG1;LAT;CCR2
2089	sprouting angiogenesis (GO:0002040)	15/44	15	0.0112507	1.94882	0.153123	1	2018_GO_BP	Ontologies	2.25081	10.1001	ACVRL1;CCBE1;RAMP2;EGR3;ANGPT1;FLT4;LOXL4;SEMA3E;DLL1;LOXL2;ROBO1;BMP4;NR4A1;TEK;E2F7
2090	granulocyte chemotaxis (GO:0071621)	18/56	18	0.0113125	1.94644	0.153508	1	2018_GO_BP	Ontologies	2.06178	9.2406	TGFB2;FCER1G;CCL11;CCL22;EDN3;SYK;PLA2G1B;CCL20;PIK3CD;CXCL3;PIK3CG;CCL5;CXCR2;CCL4;PDE4B;CCL3;CCL2;NCKAP1L
2091	cellular response to mechanical stimulus (GO:0071260)	16/48	16	0.0113752	1.94404	0.153625	1	2018_GO_BP	Ontologies	2.17597	9.74032	CD40;TNFSF14;GADD45A;BNIP3;PDE2A;TMEM150C;NFKB1;IRF1;CHEK1;CASP1;PIEZO2;FAS;TLR8;TLR5;TLR4;MAP3K14
2092	regulation of calcium ion transport (GO:0051924)	17/52	17	0.0113883	1.94354	0.153625	1	2018_GO_BP	Ontologies	2.11397	9.46037	NANOS1;CD84;CASR;TRPC6;HOMER1;HOMER2;WFS1;F2R;IL16;ADRA2A;MYLK;CACNB2;CD4;CCL5;CCL4;CCL3;BCL2
448	Cross-presentation of particulate exogenous antigens (phagosomes) Homo sapiens R-HSA-1236973	5/8	5	0.00775049	2.11067	0.153975	1	2016_Reactome	Pathways	7.24481	35.2098	NCF1;NCF2;NCF4;CYBB;CD36
449	Diseases associated with the TLR signaling cascade Homo sapiens R-HSA-5602358	10/24	10	0.00785014	2.10512	0.153975	1	2016_Reactome	Pathways	3.10697	15.0602	TLR1;NFKBIA;BTK;CD36;TLR6;TLR5;TLR4;NFKB1;NFKB2;TLR2
450	Diseases of Immune System Homo sapiens R-HSA-5260271	10/24	10	0.00785014	2.10512	0.153975	1	2016_Reactome	Pathways	3.10697	15.0602	TLR1;NFKBIA;BTK;CD36;TLR6;TLR5;TLR4;NFKB1;NFKB2;TLR2
446	Chondroitin sulfate/dermatan sulfate metabolism Homo sapiens R-HSA-1793185	17/50	17	0.00743214	2.12889	0.153975	1	2016_Reactome	Pathways	2.24237	10.992	CSGALNACT1;SDC2;B3GAT2;GXYLT2;HSPG2;DCN;CHST11;DSEL;GPC1;DSE;GPC3;GPC2;CHST13;CHSY3;GPC4;GPC6;CHST3
447	Assembly of collagen fibrils and other multimeric structures Homo sapiens R-HSA-2022090	18/54	18	0.00751973	2.1238	0.153975	1	2016_Reactome	Pathways	2.1766	10.644	COL27A1;DST;LAMB3;MMP3;LAMA3;COL11A2;LOXL4;MMP9;LOXL2;COL5A1;CTSL;COL4A4;COL5A3;COL4A3;COL8A2;COL4A6;COL8A1;COL6A3
451	Bile salt and organic anion SLC transporters Homo sapiens R-HSA-425471	7/14	7	0.00798981	2.09746	0.15408	1	2016_Reactome	Pathways	4.34814	20.9997	SLC13A2;SLC10A6;SLC47A1;BSG;SLC16A7;SLC16A8;EMB
452	p75 NTR receptor-mediated signalling Homo sapiens R-HSA-193704	25/83	25	0.00807994	2.09259	0.15408	1	2016_Reactome	Pathways	1.87736	9.04581	TRIO;MAGED1;PSEN2;KALRN;FGD1;ARHGAP4;FGD2;FGD3;AKAP13;IRAK1;MCF2L;RPS27A;LINGO1;RIPK2;PLEKHG5;ARHGEF17;ARHGEF16;NGF;VAV1;NFKB1;NFKBIA;TIAM1;NGFRAP1;ARHGEF4;ARHGEF6
453	MyD88 deficiency (TLR2/4) Homo sapiens R-HSA-5602498	6/11	6	0.00834028	2.07882	0.154746	1	2016_Reactome	Pathways	5.21701	24.9721	TLR1;BTK;CD36;TLR6;TLR4;TLR2
454	IRAK4 deficiency (TLR2/4) Homo sapiens R-HSA-5603041	6/11	6	0.00834028	2.07882	0.154746	1	2016_Reactome	Pathways	5.21701	24.9721	TLR1;BTK;CD36;TLR6;TLR4;TLR2
50	IL-5 Signaling Pathway WP151	19/69	19	0.0469285	1.32856	0.155803	1	2019_WikiPathways_Mouse	Pathways	1.65323	5.05744	JUN;SYK;PRKCB;STAT1;IL5RA;CSF2RB;ELK1;PIK3CG;VAV1;NFKB1;ICAM1;NFKBIA;SOCS1;ALOX5;ALOX5AP;PIM1;BTK;HCLS1;JAK2
51	Synthesis and Degradation of Ketone Bodies WP543	3/5	3	0.0485384	1.31391	0.157988	1	2019_WikiPathways_Mouse	Pathways	6.51724	19.7173	BDH1;HMGCS2;ACAT1
52	One carbon metabolism and related pathways WP1770	15/52	15	0.0502363	1.29898	0.158163	1	2019_WikiPathways_Mouse	Pathways	1.76328	5.274	GPX2;GPX1;GPX3;GAD1;GSR;GAD2;PLD1;SOD3;DNM1;CBS;CHDH;CTH;SARDH;BCAT1;CDO1
53	G Protein Signaling Pathways WP232	24/92	24	0.0504977	1.29673	0.158163	1	2019_WikiPathways_Mouse	Pathways	1.53586	4.58582	PRKCG;PDE1C;PRKCB;PDE1B;PDE4C;ADCY3;AKAP6;ADCY2;AKAP5;PRKCZ;GNAI1;AKAP12;GNAO1;AKAP13;GNA14;GNA15;GNGT2;PRKAR1B;GNG4;PRKAR2B;PDE4B;PRKCQ;PDE7B;PDE8A
2107	negative regulation of cholesterol storage (GO:0010887)	4/6	4	0.0133204	1.87548	0.159045	1	2018_GO_BP	Ontologies	8.69198	37.536	ABCA1;PPARG;PPARA;ABCG1
2108	response to granulocyte macrophage colony-stimulating factor (GO:0097012)	4/6	4	0.0133204	1.87548	0.159045	1	2018_GO_BP	Ontologies	8.69198	37.536	CD4;ZFP36;PDE1B;NPR2
2109	intracellular pH elevation (GO:0051454)	4/6	4	0.0133204	1.87548	0.159045	1	2018_GO_BP	Ontologies	8.69198	37.536	CLN3;BCL2;SLC26A3;CFTR
2110	determination of liver left/right asymmetry (GO:0071910)	4/6	4	0.0133204	1.87548	0.159045	1	2018_GO_BP	Ontologies	8.69198	37.536	CCDC39;DNAAF1;NPHP3;CCDC40
2111	regulation of phagocytosis, engulfment (GO:0060099)	4/6	4	0.0133204	1.87548	0.159045	1	2018_GO_BP	Ontologies	8.69198	37.536	CD300A;ALOX15;STAP1;NCKAP1L
2112	muscle tissue development (GO:0060537)	4/6	4	0.0133204	1.87548	0.159045	1	2018_GO_BP	Ontologies	8.69198	37.536	BMP4;POGLUT1;ENG;STRA6
2113	glomerular epithelial cell differentiation (GO:0072311)	4/6	4	0.0133204	1.87548	0.159045	1	2018_GO_BP	Ontologies	8.69198	37.536	BASP1;PTPRO;PROM1;KLF15
2114	renal filtration cell differentiation (GO:0061318)	4/6	4	0.0133204	1.87548	0.159045	1	2018_GO_BP	Ontologies	8.69198	37.536	BASP1;PTPRO;PROM1;KLF15
2115	negative regulation of coenzyme metabolic process (GO:0051198)	4/6	4	0.0133204	1.87548	0.159045	1	2018_GO_BP	Ontologies	8.69198	37.536	HDAC4;ACTN3;PPARA;CBFA2T3
2116	oxygen homeostasis (GO:0032364)	4/6	4	0.0133204	1.87548	0.159045	1	2018_GO_BP	Ontologies	8.69198	37.536	EGLN1;ALAS2;WNT7B;HIF1A
2117	positive regulation of osteoblast proliferation (GO:0033690)	4/6	4	0.0133204	1.87548	0.159045	1	2018_GO_BP	Ontologies	8.69198	37.536	TMEM119;SOX8;HPSE;LTF
2118	positive regulation of T-helper 2 cell differentiation (GO:0045630)	4/6	4	0.0133204	1.87548	0.159045	1	2018_GO_BP	Ontologies	8.69198	37.536	CD86;TNFSF4;NLRP3;PRKCZ
2119	negative regulation of vasculature development (GO:1901343)	4/6	4	0.0133204	1.87548	0.159045	1	2018_GO_BP	Ontologies	8.69198	37.536	BMP4;FOXC1;VASH1;BMP7
2120	chemical homeostasis within a tissue (GO:0048875)	4/6	4	0.0133204	1.87548	0.159045	1	2018_GO_BP	Ontologies	8.69198	37.536	NAPSA;SFTPD;CTSH;SFTPA1
2121	lymphoid progenitor cell differentiation (GO:0002320)	4/6	4	0.0133204	1.87548	0.159045	1	2018_GO_BP	Ontologies	8.69198	37.536	BMP4;SHH;FLT3;BATF
2122	type B pancreatic cell development (GO:0003323)	4/6	4	0.0133204	1.87548	0.159045	1	2018_GO_BP	Ontologies	8.69198	37.536	BMP4;DLL1;BMP6;BMP5
2123	neurotransmitter loading into synaptic vesicle (GO:0098700)	4/6	4	0.0133204	1.87548	0.159045	1	2018_GO_BP	Ontologies	8.69198	37.536	SLC17A6;SLC17A8;SLC18A1;SLC18A2
2124	hormone transport (GO:0009914)	4/6	4	0.0133204	1.87548	0.159045	1	2018_GO_BP	Ontologies	8.69198	37.536	SLCO4A1;FFAR4;SLC16A2;CRYM
2125	positive regulation of T cell differentiation in thymus (GO:0033089)	4/6	4	0.0133204	1.87548	0.159045	1	2018_GO_BP	Ontologies	8.69198	37.536	SHH;VNN1;TESPA1;IHH
2126	cellular response to bacterial lipopeptide (GO:0071221)	4/6	4	0.0133204	1.87548	0.159045	1	2018_GO_BP	Ontologies	8.69198	37.536	TLR1;CD36;TLR6;TLR2
2127	positive regulation of kidney development (GO:0090184)	4/6	4	0.0133204	1.87548	0.159045	1	2018_GO_BP	Ontologies	8.69198	37.536	BMP4;SHH;FOXD1;SOX8
2128	surfactant homeostasis (GO:0043129)	4/6	4	0.0133204	1.87548	0.159045	1	2018_GO_BP	Ontologies	8.69198	37.536	NAPSA;SFTPD;CTSH;SFTPA1
2129	collecting duct development (GO:0072044)	4/6	4	0.0133204	1.87548	0.159045	1	2018_GO_BP	Ontologies	8.69198	37.536	BMP4;WNT7B;DACT2;PAX2
2130	sterol import (GO:0035376)	4/6	4	0.0133204	1.87548	0.159045	1	2018_GO_BP	Ontologies	8.69198	37.536	STARD4;APOA1;CD36;LDLR
2131	negative regulation of mononuclear cell migration (GO:0071676)	4/6	4	0.0133204	1.87548	0.159045	1	2018_GO_BP	Ontologies	8.69198	37.536	NOV;PLCB1;NBL1;BMP5
2132	cellular response to granulocyte macrophage colony-stimulating factor stimulus (GO:0097011)	4/6	4	0.0133204	1.87548	0.159045	1	2018_GO_BP	Ontologies	8.69198	37.536	CD4;ZFP36;PDE1B;NPR2
2133	cholesterol import (GO:0070508)	4/6	4	0.0133204	1.87548	0.159045	1	2018_GO_BP	Ontologies	8.69198	37.536	STARD4;APOA1;CD36;LDLR
2134	positive regulation of hormone metabolic process (GO:0032352)	4/6	4	0.0133204	1.87548	0.159045	1	2018_GO_BP	Ontologies	8.69198	37.536	EGR1;HPN;GATA3;HIF1A
2135	negative regulation of glycolytic process (GO:0045820)	4/6	4	0.0133204	1.87548	0.159045	1	2018_GO_BP	Ontologies	8.69198	37.536	HDAC4;ACTN3;PPARA;CBFA2T3
2136	negative regulation of bone resorption (GO:0045779)	4/6	4	0.0133204	1.87548	0.159045	1	2018_GO_BP	Ontologies	8.69198	37.536	P2RX7;IL6;CALCA;TNFAIP3
2097	epithelial cilium movement (GO:0003351)	7/15	7	0.0125887	1.90002	0.159045	1	2018_GO_BP	Ontologies	3.80439	16.644	OFD1;SPAG17;CCDC39;CABYR;DNAAF1;NPHP3;CCDC40
2098	regulation of interleukin-4 production (GO:0032673)	7/15	7	0.0125887	1.90002	0.159045	1	2018_GO_BP	Ontologies	3.80439	16.644	TNFSF4;NLRP3;PRKCQ;GATA3;FOXP3;PRKCZ;HAVCR2
2099	positive regulation of NF-kappaB import into nucleus (GO:0042346)	7/15	7	0.0125887	1.90002	0.159045	1	2018_GO_BP	Ontologies	3.80439	16.644	IL23A;SPHK1;TLR9;TNF;AGER;TLR4;TLR2
2100	myeloid cell development (GO:0061515)	7/15	7	0.0125887	1.90002	0.159045	1	2018_GO_BP	Ontologies	3.80439	16.644	CSF3;ANXA2;KIT;NCKAP1L;EVI2B;GATA1;TLR2
2101	positive regulation of alpha-beta T cell activation (GO:0046635)	7/15	7	0.0125887	1.90002	0.159045	1	2018_GO_BP	Ontologies	3.80439	16.644	SHH;SYK;IL23A;TNFSF4;IHH;CD55;CCR2
2102	membrane repolarization during cardiac muscle cell action potential (GO:0086013)	7/15	7	0.0125887	1.90002	0.159045	1	2018_GO_BP	Ontologies	3.80439	16.644	KCNH2;KCNE2;KCNJ8;KCND3;KCNIP2;ATP1B1;KCNJ2
2103	regulation of B cell differentiation (GO:0045577)	7/15	7	0.0125887	1.90002	0.159045	1	2018_GO_BP	Ontologies	3.80439	16.644	SFRP1;SYK;TLR9;BTK;NCKAP1L;INHA;IKZF3
2106	regulation of monocyte chemotaxis (GO:0090025)	9/22	9	0.0131806	1.88007	0.159045	1	2018_GO_BP	Ontologies	3.01075	13.0336	CXCL10;NOV;CCL5;SERPINE1;CXCL17;AIF1;PLA2G7;NBL1;CCR2
2093	collagen fibril organization (GO:0030199)	11/29	11	0.0121259	1.91629	0.159045	1	2018_GO_BP	Ontologies	2.65824	11.7293	TGFB2;COL5A1;COL14A1;COL5A3;COL12A1;COL11A2;SERPINH1;DPT;LOXL4;LOXL2;DDR2
2094	positive regulation of myeloid cell differentiation (GO:0045639)	11/29	11	0.0121259	1.91629	0.159045	1	2018_GO_BP	Ontologies	2.65824	11.7293	CSF3;SCIN;STAT1;FES;TAL1;NCKAP1L;HIF1A;GATA1;HOXA5;HSPA1B;HSPA1A
2095	regulation of neutrophil chemotaxis (GO:0090022)	11/29	11	0.0121259	1.91629	0.159045	1	2018_GO_BP	Ontologies	2.65824	11.7293	CD74;BST1;C5AR2;RAC2;CXCL1;NCKAP1L;CCR7;CXCL3;CXCL2;CXCL5;PF4
2096	negative regulation of lymphocyte proliferation (GO:0050672)	11/29	11	0.0121259	1.91629	0.159045	1	2018_GO_BP	Ontologies	2.65824	11.7293	CD86;SPN;CD274;ARG1;CD300A;CD80;LST1;SFTPD;PDCD1LG2;FCGR2B;FOXP3
2105	toll-like receptor signaling pathway (GO:0002224)	25/86	25	0.0129593	1.88742	0.159045	1	2018_GO_BP	Ontologies	1.7847	7.7562	COLEC12;UNC93B1;REG3G;IRAK1;CTSL;CTSK;LBP;CD36;RPS27A;APOB;RIPK2;SFTPD;CD180;NR1H4;TLR1;TNIP3;TLR9;BTK;TLR8;TLR6;SFTPA1;TLR5;PIK3AP1;TLR4;TLR2
2104	adenylate cyclase-modulating G-protein coupled receptor signaling pathway (GO:0007188)	36/134	36	0.0128011	1.89275	0.159045	1	2018_GO_BP	Ontologies	1.60075	6.97645	CHRM2;PTGFR;CALCA;RAMP2;PTGER1;GPR65;FPR1;ADCY3;ADM;ADRA1D;ADCY2;ADRB2;AKAP5;TSKU;PTHLH;GNAI1;CRHR2;AKAP12;GNA14;GNA15;GNAT2;GRK5;RGS1;GALR2;CCR3;ABCA1;P2RY12;PTGIR;GABBR1;AVPR2;NPY1R;ADRA2A;GNAO1;ADCYAP1;ADORA2A;RAMP1
2140	positive regulation of smooth muscle cell proliferation (GO:0048661)	13/37	13	0.0135404	1.86837	0.159178	1	2018_GO_BP	Ontologies	2.35656	10.1381	JUN;STAT1;MMP2;TNF;AIF1;MMP9;EREG;BMP4;IL6;NR4A3;CCL5;HMOX1;MEF2D
2141	positive regulation of axonogenesis (GO:0050772)	13/37	13	0.0135404	1.86837	0.159178	1	2018_GO_BP	Ontologies	2.35656	10.1381	ROBO2;NTRK2;SEMA7A;SEMA4D;LIMK1;ISLR2;NGF;L1CAM;NTN1;ROBO1;PLXNB1;PLXNC1;PLXNA3
2142	regulation of osteoclast differentiation (GO:0045670)	13/37	13	0.0135404	1.86837	0.159178	1	2018_GO_BP	Ontologies	2.35656	10.1381	NOTCH2;CSF1;LILRB3;FAM213A;TNF;LILRB4;FSTL3;IL4;MAFB;IL23A;CCL3;TLR4;FBN1
2137	regulation of tumor necrosis factor production (GO:0032680)	19/61	19	0.0134371	1.87169	0.159178	1	2018_GO_BP	Ontologies	1.9691	8.48631	C5AR2;TNFAIP3;PTPN22;NLRC3;MIF;NOD2;ZFP36;IL23A;TLR9;CCL3;LBP;JAK2;GAS6;CD34;TLR4;HAVCR2;TLR2;LTF;PF4
2138	regulation of tyrosine phosphorylation of STAT protein (GO:0042509)	19/61	19	0.0134371	1.87169	0.159178	1	2018_GO_BP	Ontologies	1.9691	8.48631	CSF1R;CD40;CTF1;TSLP;FLT3;LIF;OSM;PARP14;IL6;SOCS1;CNOT7;IL23A;CCL5;CLCF1;KIT;HCLS1;STAP2;JAK2;FGFR3
2139	regulation of anatomical structure morphogenesis (GO:0022603)	24/82	24	0.0134958	1.8698	0.159178	1	2018_GO_BP	Ontologies	1.80178	7.75733	EGLN1;TBX1;MEF2C;SP100;POGLUT1;PID1;LRRK2;FLT4;STAT2;KRT1;TNFAIP3;VASH1;TSPAN12;WTIP;DLL1;AKAP13;CEACAM1;SFRP1;ARC;IL6;GDNF;ZMYM6;HMOX1;PHIP
2143	cellular response to growth factor stimulus (GO:0071363)	37/139	37	0.0136237	1.86571	0.159746	1	2018_GO_BP	Ontologies	1.58073	6.79075	ACVRL1;FOXC1;RAMP2;BMPR2;FLT4;EGFR;TMEM100;DLL4;ZFP36;DSTYK;CLEC3B;CCL5;CCL2;SOX6;PDE8A;ADAMTS7;NANOS1;TBX1;NTRK2;MEF2C;WNT10A;PLK5;EGR3;HGF;MAGI2;PDE2A;MTSS1L;KLF4;BMP7;BMP6;EEF1A1;BMP4;NR4A1;SFRP1;SNAI2;PRKD2;BMPR1B
2149	regulation of nitric-oxide synthase biosynthetic process (GO:0051769)	6/12	6	0.0140639	1.8519	0.160384	1	2018_GO_BP	Ontologies	4.34724	18.5373	TLR9;CCL2;NOD2;JAK2;TLR4;TLR2
2150	regulation of angiotensin levels in blood (GO:0002002)	6/12	6	0.0140639	1.8519	0.160384	1	2018_GO_BP	Ontologies	4.34724	18.5373	CPA3;ACE2;ACE;MME;CMA1;ATP6AP2
2151	regulation of T cell differentiation in thymus (GO:0033081)	6/12	6	0.0140639	1.8519	0.160384	1	2018_GO_BP	Ontologies	4.34724	18.5373	BMP4;SHH;VNN1;TESPA1;IHH;FOXJ1
2152	positive regulation of stem cell differentiation (GO:2000738)	6/12	6	0.0140639	1.8519	0.160384	1	2018_GO_BP	Ontologies	4.34724	18.5373	TGFB2;FOXC1;TACSTD2;HOXB4;LTBP2;SOX6
2153	negative regulation of leukocyte apoptotic process (GO:2000107)	6/12	6	0.0140639	1.8519	0.160384	1	2018_GO_BP	Ontologies	4.34724	18.5373	IRF7;HCLS1;CCR7;NOD2;MERTK;GAS6
2154	positive regulation of T cell cytokine production (GO:0002726)	6/12	6	0.0140639	1.8519	0.160384	1	2018_GO_BP	Ontologies	4.34724	18.5373	IL6;RSAD2;TNFSF4;NLRP3;PRKCZ;MALT1
2145	regulation of phagocytosis (GO:0050764)	14/41	14	0.0138723	1.85785	0.160384	1	2018_GO_BP	Ontologies	2.25604	9.65104	FCER1G;SYK;SFTPD;RAB27A;GATA2;MERTK;TNF;SIRPA;PRTN3;SFTPA1;FCGR2B;GAS6;DOCK2;TLR2
2146	regulation of calcium-mediated signaling (GO:0050848)	14/41	14	0.0138723	1.85785	0.160384	1	2018_GO_BP	Ontologies	2.25604	9.65104	NANOS1;LRRK2;JPH1;JPH4;RCAN1;BST1;JPH2;P2RX5;CCL4;FKBP1B;CCL3;RGN;DMD;CMKLR1
2147	gluconeogenesis (GO:0006094)	14/41	14	0.0138723	1.85785	0.160384	1	2018_GO_BP	Ontologies	2.25604	9.65104	TPI1;PGAM1;PGAM2;ENO1;ENO2;ENO3;PER2;POLR2D;PGK1;SLC37A4;ALDOA;PPARGC1A;GAPDH;SLC25A13
2148	positive regulation of tyrosine phosphorylation of STAT protein (GO:0042531)	17/53	17	0.0139084	1.85672	0.160384	1	2018_GO_BP	Ontologies	2.05512	8.7862	CSF1R;CD40;CTF1;TSLP;FLT3;LIF;OSM;PARP14;IL6;IL23A;CCL5;CLCF1;KIT;HCLS1;STAP2;JAK2;FGFR3
2144	regulation of heart contraction (GO:0008016)	27/95	27	0.0137354	1.86216	0.160384	1	2018_GO_BP	Ontologies	1.72924	7.4146	CHRM2;RYR2;NPR1;CELF2;NPR2;ATP2A3;ITPR2;ATP1A3;CACNA1H;SLC8A2;TNNI3;CORIN;NANOS1;TGFB2;KCNJ11;DMPK;KCNIP2;ATP2B4;ABCC9;ATP2B2;ATP1B1;ACE2;DES;ASPH;FXYD1;FKBP1B;FXYD6
2158	type B pancreatic cell differentiation (GO:0003309)	5/9	5	0.0147654	1.83076	0.161923	1	2018_GO_BP	Ontologies	5.43327	22.9038	BMP4;INSM1;DLL1;BMP6;BMP5
2159	positive regulation of production of molecular mediator of immune response (GO:0002702)	5/9	5	0.0147654	1.83076	0.161923	1	2018_GO_BP	Ontologies	5.43327	22.9038	SASH3;CLCF1;TLR9;FFAR2;CD244
2160	epithelial cilium movement involved in determination of left/right asymmetry (GO:0060287)	5/9	5	0.0147654	1.83076	0.161923	1	2018_GO_BP	Ontologies	5.43327	22.9038	OFD1;CCDC39;DNAAF1;NPHP3;CCDC40
2161	response to muramyl dipeptide (GO:0032495)	5/9	5	0.0147654	1.83076	0.161923	1	2018_GO_BP	Ontologies	5.43327	22.9038	RIPK2;IRF5;PTPN22;NOD1;NOD2
2162	interleukin-1 secretion (GO:0050701)	5/9	5	0.0147654	1.83076	0.161923	1	2018_GO_BP	Ontologies	5.43327	22.9038	ABCA1;GBP5;CD36;TLR6;TLR4
2163	sympathetic ganglion development (GO:0061549)	5/9	5	0.0147654	1.83076	0.161923	1	2018_GO_BP	Ontologies	5.43327	22.9038	NELL2;SEMA3A;INSM1;SEMA3F;ASCL1
2164	interleukin-23-mediated signaling pathway (GO:0038155)	5/9	5	0.0147654	1.83076	0.161923	1	2018_GO_BP	Ontologies	5.43327	22.9038	IL23A;STAT4;P4HB;IL12RB1;JAK2
2165	glucose import (GO:0046323)	5/9	5	0.0147654	1.83076	0.161923	1	2018_GO_BP	Ontologies	5.43327	22.9038	SORT1;SLC2A12;HNF1A;SLC2A4;SLC2A6
2166	positive regulation of cytokine production involved in inflammatory response (GO:1900017)	5/9	5	0.0147654	1.83076	0.161923	1	2018_GO_BP	Ontologies	5.43327	22.9038	GBP5;NOD2;TLR6;IL17D;TLR4
2167	proline transport (GO:0015824)	5/9	5	0.0147654	1.83076	0.161923	1	2018_GO_BP	Ontologies	5.43327	22.9038	SLC6A7;SLC36A2;SLC6A17;SLC6A15;SLC36A4
2168	mast cell mediated immunity (GO:0002448)	5/9	5	0.0147654	1.83076	0.161923	1	2018_GO_BP	Ontologies	5.43327	22.9038	CHGA;NR4A3;KIT;PIK3CD;PIK3CG
2169	cyclic nucleotide catabolic process (GO:0009214)	5/9	5	0.0147654	1.83076	0.161923	1	2018_GO_BP	Ontologies	5.43327	22.9038	PDE1B;PDE3B;PDE2A;PDE4B;PDE5A
2170	actin crosslink formation (GO:0051764)	5/9	5	0.0147654	1.83076	0.161923	1	2018_GO_BP	Ontologies	5.43327	22.9038	EPS8;BAIAP2L2;DPYSL3;FLNA;LCP1
2157	nitrogen compound transport (GO:0071705)	22/74	22	0.0145655	1.83668	0.161923	1	2018_GO_BP	Ontologies	1.8419	7.78957	CUBN;SLC6A19;SLC38A1;SLC36A2;SLC43A2;TMEM30B;SLC23A1;SLC6A15;SLC6A14;SLC43A1;AQP7;SLC16A10;SLC6A4;SLC7A3;SLC7A6;SLC7A8;TCN2;SLC18A1;ABCD1;RHBG;SLC18A2;SLC38A5
2155	positive regulation of vasculature development (GO:1904018)	29/104	29	0.014321	1.84403	0.161923	1	2018_GO_BP	Ontologies	1.68416	7.15099	CD40;RAMP2;SERPINE1;FGF1;GATA2;HIF1A;TMEM100;HMOX1;CTSH;CD34;CCR3;ANGPT4;PRKCB;SPHK1;GAB1;HMGA2;VEGFC;PGF;CEACAM1;SFRP2;KIT;CHI3L1;PRKD2;ASB4;ANGPTL4;TEK;EPHA1;RAPGEF3;ENG
2156	cellular response to organic cyclic compound (GO:0071407)	36/135	36	0.0143871	1.84203	0.161923	1	2018_GO_BP	Ontologies	1.58449	6.72047	INSIG1;ABCB4;RORC;AQP7;CIB2;ATP1A3;ADCY3;PDXP;RORA;AKAP6;ADCY2;TFPI;TNF;EGFR;GNAI1;TRPM2;GNG2;CDH1;CCL5;CCL3;CCL2;P2RY12;EGR1;MEF2C;IGFBP5;PDE2A;TMEM173;ESR1;NFKB1;SFRP1;NR4A3;MGARP;SLC26A3;CFTR;RAPGEF3;HCN1
2171	positive regulation of cAMP metabolic process (GO:0030816)	10/26	10	0.01483	1.82886	0.162243	1	2018_GO_BP	Ontologies	2.71826	11.4469	CHGA;CXCL10;RAMP2;CXCL9;CXCL11;ADM;RAMP1;PTHLH;RAPGEF3;PF4
2172	cellular response to BMP stimulus (GO:0071773)	25/87	25	0.0150305	1.82303	0.164044	1	2018_GO_BP	Ontologies	1.7558	7.3703	ACVRL1;ZCCHC12;BMPR2;AMHR2;ZCCHC18;CHRDL1;TMEM100;ADAMTS7;GDF10;TGFB2;TGFB3;GDF15;USP9X;GDF3;BMP7;BMP6;RGMA;BMP5;BMP4;GREM2;BMP3;SFRP1;BMPR1B;INHA;ENG
6370	chemokine activity (GO:0008009)	16/46	16	0.00726508	2.13876	0.16429	1	2018_GO_MF	Ontologies	2.32132	11.4317	CXCL9;CCL11;CCL22;CCL20;CXCL1;CXCL3;CXCL2;CXCL5;CXCL16;CXCL10;CXCL11;CCL5;CCL4;CCL3;CCL2;PF4
2173	negative regulation of lymphocyte activation (GO:0051250)	8/19	8	0.0158197	1.8008	0.170219	1	2018_GO_BP	Ontologies	3.16235	13.1127	LST1;TNFAIP3;FOXJ1;PTPN22;TNFAIP8L2;FCGR2B;SAMSN1;PAG1
2174	positive regulation of mononuclear cell migration (GO:0071677)	8/19	8	0.0158197	1.8008	0.170219	1	2018_GO_BP	Ontologies	3.16235	13.1127	CXCL10;CCL5;SERPINE1;CXCL17;TNF;AIF1;PLA2G7;CCR2
2175	purine ribonucleotide catabolic process (GO:0009154)	8/19	8	0.0158197	1.8008	0.170219	1	2018_GO_BP	Ontologies	3.16235	13.1127	PDE1B;PDE3B;PDE2A;PDE4B;PDE5A;AMPD3;NUDT16;NUDT4
2176	hexose transmembrane transport (GO:0035428)	8/19	8	0.0158197	1.8008	0.170219	1	2018_GO_BP	Ontologies	3.16235	13.1127	SLC2A9;SLC2A12;SLC2A1;SLC2A3;SLC5A1;SLC2A4;SLC2A5;SLC2A6
2177	response to interferon-beta (GO:0035456)	8/19	8	0.0158197	1.8008	0.170219	1	2018_GO_BP	Ontologies	3.16235	13.1127	IFITM3;BST2;IFITM1;IFITM2;STAT1;IRF1;XAF1;IKBKE
2178	positive regulation of heart contraction (GO:0045823)	8/19	8	0.0158197	1.8008	0.170219	1	2018_GO_BP	Ontologies	3.16235	13.1127	CHGA;RYR2;TGFB2;RGS2;EDN3;ADM;SCN3B;TRPM4
2179	regulation of leukocyte chemotaxis (GO:0002688)	11/30	11	0.0159738	1.79659	0.170673	1	2018_GO_BP	Ontologies	2.51818	10.4172	CXCL10;CXCL9;CXCL11;IL6;EDN3;MTUS1;CXCL1;CXCL3;CXCL2;CXCL5;PF4
2180	aminoglycan metabolic process (GO:0006022)	11/30	11	0.0159738	1.79659	0.170673	1	2018_GO_BP	Ontologies	2.51818	10.4172	CHIA;SDC2;GPC1;B3GAT2;GPC3;GPC2;GPC4;GPC6;GAL3ST3;HSPG2;DCN
2181	negative regulation of endothelial cell proliferation (GO:0001937)	11/30	11	0.0159738	1.79659	0.170673	1	2018_GO_BP	Ontologies	2.51818	10.4172	DLL4;MEF2C;STAT1;ATP5A1;ATOH8;PTPRM;PPARG;PRL;APOE;VASH1;XDH
2182	regulation of T cell proliferation (GO:0042129)	19/62	19	0.0160566	1.79435	0.17076	1	2018_GO_BP	Ontologies	1.92319	7.94592	CD86;CD274;VCAM1;ARG1;CD80;SFTPD;IL27;PDCD1LG2;FOXP3;AIF1;SPN;IL4;CCDC88B;IL6;PTPRC;IL23A;CCL5;TNFSF4;NCKAP1L
2183	positive regulation of type I interferon production (GO:0032481)	19/62	19	0.0160566	1.79435	0.17076	1	2018_GO_BP	Ontologies	1.92319	7.94592	ZBP1;CREBBP;RIPK2;DDX58;STAT1;PTPN22;TMEM173;NFKB1;NFKB2;IFIH1;IRAK1;IRF1;DHX58;TLR9;IRF7;POLR3G;IRF5;TLR4;TLR2
6371	purinergic receptor activity (GO:0035586)	5/8	5	0.00775049	2.11067	0.171372	1	2018_GO_MF	Ontologies	7.24481	35.2098	P2RX7;P2RX6;P2RX5;ADORA2A;P2RX1
2184	regulation of endothelial cell proliferation (GO:0001936)	23/79	23	0.0163766	1.78578	0.17376	1	2018_GO_BP	Ontologies	1.78811	7.35254	ACVRL1;EGFL7;BMPR2;CCL11;EGR3;STAT1;FLT4;ATP5A1;PTPRM;VEGFC;PRL;PROX1;VASH1;HIF1A;PGF;BMP4;NELL2;NR4A1;ATOH8;PRKD2;APOE;TEK;XDH
54	Nucleotide GPCRs WP207	5/12	5	0.0567071	1.24636	0.174322	1	2019_WikiPathways_Mouse	Pathways	3.10415	8.90847	P2RY6;ADORA2A;P2RY2;P2RY1;ADORA1
2185	negative regulation of endothelial cell migration (GO:0010596)	12/34	12	0.016713	1.77695	0.176509	1	2018_GO_BP	Ontologies	2.3727	9.70806	ACVRL1;DLL4;MECP2;ANGPT4;SP100;MEF2C;ANGPT2;PTPRM;PPARG;APOE;VASH1;DCN
2186	regulation of interferon-beta production (GO:0032648)	12/34	12	0.016713	1.77695	0.176509	1	2018_GO_BP	Ontologies	2.3727	9.70806	IFIH1;DDX58;RIPK2;IRF1;TLR9;IRF7;POLR3G;NLRC3;IRF5;TLR4;RELB;TLR2
2188	membrane depolarization during action potential (GO:0086010)	13/38	13	0.0171339	1.76614	0.179298	1	2018_GO_BP	Ontologies	2.26216	9.19952	KCNH2;CATSPER4;CACNA1B;CACNA1A;CACNA1C;NALCN;CACNA1H;CACNA1I;SCN8A;SCN7A;SCN3B;SCN4B;KCNJ2
2189	positive regulation of innate immune response (GO:0045089)	13/38	13	0.0171339	1.76614	0.179298	1	2018_GO_BP	Ontologies	2.26216	9.19952	ZBP1;GBP5;NLRC5;DDX60;EREG;CCL5;DHX58;TLR9;POLR3G;TLR8;LBP;TLR5;TLR2
2190	T cell differentiation (GO:0030217)	13/38	13	0.0171339	1.76614	0.179298	1	2018_GO_BP	Ontologies	2.26216	9.19952	BLK;FCER1G;PIK3CD;RHOH;PTPN22;DLL4;ZAP70;SHH;CD4;PTPRC;LCK;KIT;LEPR
2187	regulation of defense response (GO:0031347)	22/75	22	0.0170588	1.76805	0.179298	1	2018_GO_BP	Ontologies	1.80703	7.35659	SEMA7A;CMA1;TNFAIP3;PTPN22;NOD1;NOD2;ACE2;BST1;CASP12;SHPK;IRF1;TNFSF4;CASP4;DHX58;CASP1;NLRP3;APOE;GGT1;JAK2;FCGR2B;PIK3AP1;MGLL
2191	regulation of cation channel activity (GO:2001257)	21/71	21	0.0177389	1.75107	0.185206	1	2018_GO_BP	Ontologies	1.82824	7.37143	NANOS1;MEF2C;KCNE2;HOMER1;DAPK1;KCNIP2;KCNAB1;MAPK8IP2;JPH1;MMP9;SHISA7;JPH4;CACNB1;CACNB2;JPH2;NETO1;DLG4;FKBP1B;DMD;SHANK2;SHANK1
2192	skeletal system development (GO:0001501)	38/146	38	0.0179621	1.74564	0.187108	1	2018_GO_BP	Ontologies	1.53311	6.16232	HHIP;COL12A1;SHOX2;LECT2;COL11A2;IHH;TNFRSF11B;PRELP;HAPLN4;HAPLN1;PHEX;PTHLH;DLL3;AKAP13;EXTL1;TRPS1;POLR2D;WNT1;CMKLR1;GDF10;TGFB2;ZBTB16;IGF2;GDF3;BMP7;SGPP2;BMP6;TBX3;BMP5;SULF2;BMP3;CHI3L1;PPIB;BMPR1B;INHA;FGFR3;FGFR1;FBN1
2193	muscle contraction (GO:0006936)	36/137	36	0.018036	1.74386	0.187451	1	2018_GO_BP	Ontologies	1.55292	6.23556	MYOM1;DYSF;TAZ;CACNA1H;CLCN1;MYLK;MYOM3;TTN;CALD1;GALR2;BDKRB2;TNNI2;MYH11;TNNI3;DMD;CHRNB2;TMOD1;NANOS1;DTNA;ACTN3;KCNIP2;TMOD2;ITGA1;PGAM2;NEB;GNAO1;ACTA2;P2RX6;SLC6A8;DES;ASPH;FXYD1;SSPN;ALDOA;SNTB1;MYH7
2194	positive regulation of ATP metabolic process (GO:1903580)	9/23	9	0.0181265	1.74169	0.187539	1	2018_GO_BP	Ontologies	2.79552	11.2111	PFKFB2;P2RX7;PID1;PFKFB3;PRKAA2;ACTN3;ENO1;HIF1A;PPARGC1A
2195	negative regulation of viral transcription (GO:0032897)	9/23	9	0.0181265	1.74169	0.187539	1	2018_GO_BP	Ontologies	2.79552	11.2111	IFITM3;TRIM62;JUN;ZFP36;CCL5;CCL4;CCL3;HMGA2;MID2
55	Eicosanoid metabolism via Cytochrome P450 Mono-Oxygenases (CYP) pathway WP4349	6/16	6	0.0621572	1.20651	0.187602	1	2019_WikiPathways_Mouse	Pathways	2.6077	7.24443	CYP4A12B;CYP4F18;CYP2C55;EPHX2;PPARA;CYP4F14
2196	cellular response to molecule of bacterial origin (GO:0071219)	24/84	24	0.0181773	1.74047	0.187641	1	2018_GO_BP	Ontologies	1.74151	6.97922	CD86;CD274;MEF2C;CD80;SERPINE1;NR1H4;TNFAIP3;PDCD1LG2;NFKB1;CXCL10;ZFP36;IL6;SHPK;TNIP3;TNFSF4;PDE4B;CASP1;STAP1;NLRP3;CCL2;LBP;FCGR2B;TLR4;TLR2
6373	anion:cation symporter activity (GO:0015296)	15/43	15	0.00892891	2.0492	0.187701	1	2018_GO_MF	Ontologies	2.33134	11.0003	SLC10A5;SLC34A2;SLC10A6;SLC23A1;SLC10A2;SLC6A15;SLC1A1;SLC10A3;SLC1A2;SLC4A3;SLC4A4;SLC4A8;SLC6A7;SLC6A8;SLC17A2
6372	phosphatidylinositol bisphosphate kinase activity (GO:0052813)	22/71	22	0.00877067	2.05697	0.187701	1	2018_GO_MF	Ontologies	1.95503	9.25968	CD86;IRS1;CD80;HGF;GAB1;PIK3CD;NRG1;FGF1;ESR1;PIK3CG;VAV1;EGFR;EREG;BTC;NRG4;LCK;CD19;KIT;FYN;PIK3AP1;FGFR3;FGFR1
6374	GTPase activator activity (GO:0005096)	62/249	62	0.00905492	2.04312	0.187701	1	2018_GO_MF	Ontologies	1.44696	6.80713	ARHGAP9;DOCK4;ARHGAP8;LRRK2;FAM13A;ARHGAP6;ARHGAP36;ARHGAP4;ARHGAP44;RGS4;PREX1;RGS2;RGS3;RGS1;TAGAP;STARD8;ELMOD1;TBC1D8;ARAP3;TBC1D9;TBC1D2B;OCRL;AXIN2;GMIP;DEPDC7;ACAP1;RASA4;CDC42EP3;TBC1D25;PLCB1;ARHGEF6;RGS18;RGS14;AGAP2;ASAP3;RASAL1;RASAL3;ARHGAP15;KALRN;RANBP3L;SH3BP1;CHN2;CHN1;RGS20;NCKAP1L;SRGAP3;RGS22;JUN;MTSS1L;ARHGAP29;ARHGAP26;ARHGAP25;ARHGAP24;STXBP5L;SGSM1;ARHGAP32;ARHGAP31;ARHGAP…
6375	actin binding (GO:0003779)	63/254	63	0.00934979	2.0292	0.189858	1	2018_GO_MF	Ontologies	1.43953	6.72608	MYOM1;AVIL;LRRK2;WIPF3;FMN2;LSP1;RCSD1;ESPN;PPP1R9A;SLC6A4;MYOM3;EPS8;POF1B;COTL1;PHACTR1;TMSB10;TMOD1;GAS2L3;PAWR;MYO7A;SPTB;CACNB2;CEACAM1;LCP1;ALDOA;DBN1;PFN2;PLEKHH2;SYNPO2;WAS;CXCR4;NOD2;AIF1;CORO1A;EGFR;NCALD;TTN;ABLIM1;SCIN;ABLIM2;ABLIM3;MICAL1;FLNA;MYH14;ABL2;TNNI2;EPS8L1;DMD;TNNI3;EPS8L3;MYH10;SVIL;NEBL;KLHL1;CGN;CORO2A;SSH2;CAMSAP3;MYO1B;PARVG;TRPV4;MSRB2;MYO1F
56	Kit Receptor Signaling Pathway WP407	18/67	18	0.0644584	1.19072	0.191073	1	2019_WikiPathways_Mouse	Pathways	1.59785	4.38088	MAP2K1;CISH;PRKCB;STAT1;MATK;CSF2RB;PIK3CG;VAV1;SOCS1;FES;KITL;INPP5D;KIT;BTK;PLCE1;STAP1;FYN;JAK2
2197	sympathetic nervous system development (GO:0048485)	7/16	7	0.0188204	1.72537	0.192111	1	2018_GO_BP	Ontologies	3.38147	13.434	NELL2;GDNF;SEMA3A;SEMA3F;GATA3;INSM1;ASCL1
2198	extracellular matrix assembly (GO:0085029)	7/16	7	0.0188204	1.72537	0.192111	1	2018_GO_BP	Ontologies	3.38147	13.434	MFAP4;RAMP2;TNXB;MYH11;GAS6;FBLN5;GPM6B
2199	regulation of energy homeostasis (GO:2000505)	7/16	7	0.0188204	1.72537	0.192111	1	2018_GO_BP	Ontologies	3.38147	13.434	PRKAA2;NR4A3;LEPR;CD36;DLL1;PPARGC1A;FOXO1
2200	neurotransmitter transport (GO:0006836)	7/16	7	0.0188204	1.72537	0.192111	1	2018_GO_BP	Ontologies	3.38147	13.434	SNAP25;SLC38A1;SLC6A15;SLC17A6;SLC17A8;SLC18A1;SLC18A2
2201	negative regulation of lipid storage (GO:0010888)	7/16	7	0.0188204	1.72537	0.192111	1	2018_GO_BP	Ontologies	3.38147	13.434	ABCA1;NFKBIA;IL6;PPARG;PPARA;TNF;ABCG1
2203	negative regulation of neuron apoptotic process (GO:0043524)	19/63	19	0.0190581	1.71992	0.193672	1	2018_GO_BP	Ontologies	1.87937	7.44279	PRKCG;NTRK2;MEF2C;TGFB3;WFS1;F2R;AGAP2;NDNF;NGF;HIF1A;TOX3;CLN3;GDNF;CLCF1;BCL2;CCL2;APOE;PPARGC1A;CPEB4
2202	negative regulation of defense response (GO:0031348)	23/80	23	0.0190181	1.72083	0.193672	1	2018_GO_BP	Ontologies	1.75663	6.96043	CXCL17;RORC;NR1H4;TNFAIP3;TRAFD1;APOA1;RORA;NOD1;NLRC3;NOD2;GATA3;KLF4;PROC;NOV;DHX58;FFAR4;NLRP3;VPS35;PPARG;TNFAIP8L2;APOE;TEK;PPARA
6376	monocarboxylic acid transmembrane transporter activity (GO:0008028)	12/32	12	0.00991355	2.00377	0.19728	1	2018_GO_MF	Ontologies	2.61029	12.0435	SLC5A8;CEACAM1;SLCO2B1;BSG;SLC16A12;SLC16A7;SLC16A11;SLC16A8;SLC16A10;EMB;SLC16A2;SLC16A4
455	cGMP effects Homo sapiens R-HSA-418457	8/18	8	0.0109217	1.96171	0.197358	1	2016_Reactome	Pathways	3.4788	15.7138	PDE1B;KCNMB1;PDE3B;PDE2A;KCNMB2;KCNMB4;PDE5A;PRKG1
456	Nitric oxide stimulates guanylate cyclase Homo sapiens R-HSA-392154	10/25	10	0.0109244	1.9616	0.197358	1	2016_Reactome	Pathways	2.89966	13.0971	GUCY1A2;NOS2;PDE1B;KCNMB1;PDE3B;KCNMB2;PDE2A;KCNMB4;PDE5A;PRKG1
6377	phosphatidylinositol 3-kinase activity (GO:0035004)	23/76	23	0.0101467	1.99368	0.197959	1	2018_GO_MF	Ontologies	1.88968	8.67477	CD86;IRS1;CD80;HGF;GAB1;PIK3CD;NRG1;FGF1;ESR1;PIK3CG;VAV1;EGFR;EREG;BTC;NRG4;LCK;CD19;KIT;TLR9;FYN;PIK3AP1;FGFR3;FGFR1
2205	negative regulation of myeloid leukocyte differentiation (GO:0002762)	10/27	10	0.0196866	1.70583	0.198297	1	2018_GO_BP	Ontologies	2.55821	10.0482	IL4;CEACAM1;MAFB;CCL3;LILRB3;INHA;LILRB4;TLR4;FSTL3;FBN1
2206	regulation of vascular endothelial growth factor production (GO:0010574)	10/27	10	0.0196866	1.70583	0.198297	1	2018_GO_BP	Ontologies	2.55821	10.0482	C3;CCBE1;IL6;FLT4;CXCL17;RORA;HPSE;HIF1A;CCR2;SULF2
2207	regulation of blood vessel diameter (GO:0097746)	10/27	10	0.0196866	1.70583	0.198297	1	2018_GO_BP	Ontologies	2.55821	10.0482	CHGA;PER2;ACE2;ACE;NPR1;EPHX2;KCNMB2;BDKRB2;HMOX1;KCNMB4
2204	sterol metabolic process (GO:0016125)	18/59	18	0.0196728	1.70613	0.198297	1	2018_GO_BP	Ontologies	1.91057	7.50571	ABCA1;APOA1;HMGCR;TM7SF2;CYP39A1;CYP27A1;IL4;CYP26A1;SQLE;SOAT2;CYP11A1;FDX1;PMVK;SC5D;APOE;DHCR7;APOB;ABCG1
2208	regulation of neuron apoptotic process (GO:0043523)	25/89	25	0.0199575	1.69989	0.200584	0	2018_GO_BP	Ontologies	1.70073	6.6569	AGAP2;FAIM2;NDNF;CLN3;TRIM2;CCL3;CCL2;APOE;PPARGC1A;PRKCG;TFAP2A;NTRK2;MEF2C;TGFB2;EGLN3;TGFB3;WFS1;F2R;NGF;TOX3;GDNF;CLCF1;BCL2;NSMF;CPEB4
2210	negative regulation of cell-cell adhesion (GO:0022408)	11/31	11	0.0206667	1.68473	0.205754	0	2018_GO_BP	Ontologies	2.39212	9.2796	IL1RN;EPCAM;PODXL;CDH1;APOA1;SNAI2;PLG;WNT1;KLF4;PPARA;B4GALNT2
2211	negative regulation of tumor necrosis factor superfamily cytokine production (GO:1903556)	11/31	11	0.0206667	1.68473	0.205754	0	2018_GO_BP	Ontologies	2.39212	9.2796	CD274;C5AR2;TNFAIP3;PTPN22;NLRC3;LBP;GAS6;CD34;TLR4;HAVCR2;LTF
2212	negative regulation of blood vessel endothelial cell migration (GO:0043537)	11/31	11	0.0206667	1.68473	0.205754	0	2018_GO_BP	Ontologies	2.39212	9.2796	ACVRL1;DLL4;MECP2;ANGPT4;MEF2C;ANGPT2;PPARG;APOE;VASH1;MEOX2;KLF4
2213	positive regulation of developmental growth (GO:0048639)	16/51	16	0.0207237	1.68353	0.205754	0	2018_GO_BP	Ontologies	1.98909	7.71065	CPNE9;SEMA7A;UNC13A;CPNE5;ACTN3;SEMA4D;SYT1;LIMK1;ISLR2;RASAL1;NGF;L1CAM;NTN1;DLL1;PPIB;PLCB1
2214	cell-cell junction organization (GO:0045216)	21/72	21	0.0207419	1.68315	0.205754	0	2018_GO_BP	Ontologies	1.79228	6.94615	DSP;CSF1R;TGFB2;TGFB3;CADM2;F2R;CLDN1;CDH6;SDK1;CDH3;PARD6A;MARVELD2;CDH1;TRPV4;GJA4;MARVELD3;PRTN3;CDH15;CDH26;CDH17;CD177
2209	positive regulation of cell growth (GO:0030307)	27/98	27	0.0206145	1.68583	0.205754	0	2018_GO_BP	Ontologies	1.65587	6.42768	CPNE9;PSMD10;SEMA7A;SLC44A4;CPNE5;HPN;RASAL1;AKAP6;DNPH1;NTN1;EGFR;CXCL16;TAF9B;HIST1H1B;LGI1;TGFB2;UNC13A;SYT1;SEMA4D;SPHK1;LIMK1;ISLR2;L1CAM;NGF;SFRP1;SFRP2;BCL2
2215	protein autophosphorylation (GO:0046777)	44/175	44	0.0210171	1.67743	0.208033	0	2018_GO_BP	Ontologies	1.46379	5.65378	BLK;CSF1R;ITK;FLT3;LRRK2;FLT4;PRKX;EGFR;GRK1;STK33;GRK5;IRAK1;MKNK1;PIM1;ABL2;FYN;JAK2;EPHB1;EPHB3;MAP4K1;EPHA4;NTRK2;SYK;EPHA8;DAPK1;TNK1;INSRR;MATK;BMX;MAPK15;ZAP70;FES;LCK;WNK2;KIT;BTK;SIK1;PRKD2;TNIK;TEK;EPHA1;FGFR3;FGFR1;DDR2
2216	positive regulation of pathway-restricted SMAD protein phosphorylation (GO:0010862)	15/47	15	0.0211082	1.67555	0.208483	0	2018_GO_BP	Ontologies	2.03942	7.86828	ACVRL1;GDF10;TGFB2;BMPR2;TGFB3;GDF15;INHBB;GDF3;BMP7;BMP6;BMP5;BMP4;BMP3;INHA;ENG
2217	regulation of heart rate by cardiac conduction (GO:0086091)	12/35	12	0.0212036	1.67359	0.208525	0	2018_GO_BP	Ontologies	2.2694	8.74531	DSP;KCNH2;CACNB2;KCNE2;KCNE3;KCND3;CACNA1C;SCN3B;SCN4B;KCNJ2;DSC2;TRPM4
2218	positive regulation of NIK/NF-kappaB signaling (GO:1901224)	12/35	12	0.0212036	1.67359	0.208525	0	2018_GO_BP	Ontologies	2.2694	8.74531	C1QTNF4;PTP4A3;IRAK1;TNFSF15;CHI3L1;NOD1;NOD2;TLR6;TNF;AGER;EGFR;MALT1
2219	membrane depolarization (GO:0051899)	14/43	14	0.0213513	1.67058	0.209078	0	2018_GO_BP	Ontologies	2.10019	8.0787	CHRNB2;KCNH2;CHRNA4;CATSPER4;CACNA1B;CACNA1A;CACNA1C;NALCN;CACNA1H;P2RX7;CACNA1I;SCN8A;SCN7A;SCN3B
2220	regulation of interferon-gamma production (GO:0032649)	14/43	14	0.0213513	1.67058	0.209078	0	2018_GO_BP	Ontologies	2.10019	8.0787	CD274;ISG15;PDCD1LG2;FOXP3;IL23A;TNFSF4;PDE4B;SLAMF6;CCR7;IL12RB1;GAS6;TLR4;CCR2;HAVCR2
2222	regulation of granulocyte chemotaxis (GO:0071622)	6/13	6	0.0220408	1.65677	0.210346	0	2018_GO_BP	Ontologies	3.72598	14.2141	BST1;CSF1;RARRES2;CCL5;CXCL17;CMKLR1
2223	membrane repolarization (GO:0086009)	6/13	6	0.0220408	1.65677	0.210346	0	2018_GO_BP	Ontologies	3.72598	14.2141	KCNH2;KCNE2;KCND3;KCNIP2;ATP1B1;KCNJ2
2224	cellular response to low-density lipoprotein particle stimulus (GO:0071404)	6/13	6	0.0220408	1.65677	0.210346	0	2018_GO_BP	Ontologies	3.72598	14.2141	ABCA1;FCER1G;SYK;PPARG;CD36;LDLR
2225	prostanoid biosynthetic process (GO:0046457)	6/13	6	0.0220408	1.65677	0.210346	0	2018_GO_BP	Ontologies	3.72598	14.2141	CD74;FAM213B;MIF;PTGDS;PTGS1;PTGES
2226	semaphorin-plexin signaling pathway involved in neuron projection guidance (GO:1902285)	6/13	6	0.0220408	1.65677	0.210346	0	2018_GO_BP	Ontologies	3.72598	14.2141	NELL2;SEMA3A;PLXNB1;SEMA3F;PLXNC1;PLXNA3
2227	positive regulation of alpha-beta T cell proliferation (GO:0046641)	6/13	6	0.0220408	1.65677	0.210346	0	2018_GO_BP	Ontologies	3.72598	14.2141	SYK;IL23A;TNFSF4;RASAL3;CD55;CCR2
2228	positive regulation of interleukin-17 production (GO:0032740)	6/13	6	0.0220408	1.65677	0.210346	0	2018_GO_BP	Ontologies	3.72598	14.2141	IL15;IL23A;SLAMF6;PRKCQ;NOD2;LY9
2229	glomerular visceral epithelial cell differentiation (GO:0072112)	6/13	6	0.0220408	1.65677	0.210346	0	2018_GO_BP	Ontologies	3.72598	14.2141	PODXL;BASP1;MAGI2;PTPRO;PROM1;KLF15
2230	amyloid precursor protein metabolic process (GO:0042982)	6/13	6	0.0220408	1.65677	0.210346	0	2018_GO_BP	Ontologies	3.72598	14.2141	ACHE;CLN3;PSEN2;TMCC2;APOE;ABCG1
2231	positive regulation of smoothened signaling pathway (GO:0045880)	6/13	6	0.0220408	1.65677	0.210346	0	2018_GO_BP	Ontologies	3.72598	14.2141	SFRP1;SHH;STK36;IHH;KIF7;GLI1
2232	regulation of lymphocyte activation (GO:0051249)	6/13	6	0.0220408	1.65677	0.210346	0	2018_GO_BP	Ontologies	3.72598	14.2141	CD4;LCK;CCL5;IKZF3;PAG1;LAT
2233	positive regulation of interleukin-2 production (GO:0032743)	8/20	8	0.0221247	1.65512	0.210346	0	2018_GO_BP	Ontologies	2.89864	11.0469	CD86;CD4;IRF4;CD80;PDE4B;PRKD2;MALT1;CCR2
2234	negative regulation of macromolecule biosynthetic process (GO:0010558)	8/20	8	0.0221247	1.65512	0.210346	0	2018_GO_BP	Ontologies	2.89864	11.0469	CIITA;IL6;PPARG;APBB1;PPARA;FOXP3;PF4;ASB1
2221	BMP signaling pathway (GO:0030509)	23/81	23	0.0219809	1.65795	0.210346	0	2018_GO_BP	Ontologies	1.72624	6.59007	ACVRL1;GDF10;ZCCHC12;TGFB2;BMPR2;AMHR2;TGFB3;GDF15;USP9X;ZCCHC18;GDF3;CHRDL1;BMP7;BMP6;RGMA;BMP5;TMEM100;BMP4;GREM2;BMP3;BMPR1B;INHA;ENG
457	GPCR ligand binding Homo sapiens R-HSA-500792	103/447	103	0.0118867	1.92494	0.211953	0	2016_Reactome	Pathways	1.30853	5.79983	CHRM2;CHRM3;GPR68;GPR65;IHH;FZD10;CXCL16;CCRL2;ADORA1;CASR;F2R;NPY1R;PDYN;ADCYAP1;PTGFR;ADCYAP1R1;CALCA;C5AR2;C5AR1;FPR1;LPAR3;ADRB2;NTS;CRHR2;C3;WNT6;HRH1;GALR2;HRH2;PENK;HRH4;WNT1;GPR17;WNT10A;FZD4;PTCH2;CXCL10;CXCL11;CXCL9;WNT2B;HTR2C;ADM;ADRA1D;CXCL1;CXCL3;QRFP;CXCL2;CXCL5;SHH;GPR132;GNGT2;CCKAR;GRM6;FFAR4;BDKRB2;BDKRB1;FFAR2;CCR7;CCR3;CCR2;PTGIR;EDN3;AVPR2;WNT9A;TACR1;ADRA2A;SSTR5;ADORA2A;CX…
57	Purine metabolism WP2185	40/171	40	0.072984	1.13677	0.21255	0	2019_WikiPathways_Mouse	Pathways	1.32928	3.47942	PDE1C;PNP2;PDE1B;NPR1;NPR2;PDE3B;ADCY3;ADCY2;AK7;AK8;NT5E;POLR2D;PDE4B;PGM2;PDE6C;NUDT16;PDE6A;PDE8A;XDH;GUCY1A2;ENTPD1;ENTPD2;RRM2;ENTPD3;PKLR;PDE2A;PDE4C;AMPD2;NME4;AMPD3;NME5;DCK;APRT;POLE4;PKM;IMPDH1;POLE2;POLR3G;PDE5A;PDE7B
2235	positive regulation of JAK-STAT cascade (GO:0046427)	19/64	19	0.022475	1.6483	0.212791	0	2018_GO_BP	Ontologies	1.83749	6.97391	CSF1R;CD40;CTF1;TSLP;FLT3;F2R;LIF;OSM;PRL;PARP14;IL6;IL23A;CCL5;CLCF1;KIT;HCLS1;STAP2;JAK2;FGFR3
2236	glucose metabolic process (GO:0006006)	19/64	19	0.022475	1.6483	0.212791	0	2018_GO_BP	Ontologies	1.83749	6.97391	TPI1;KCNJ11;PGAM1;DCXR;PGAM2;SORD;ENO1;ENO2;ENO3;PER2;POLR2D;PGK1;PGM5;APOD;SLC37A4;ALDOA;GAPDH;PPARGC1A;SLC25A13
61	Serotonin and anxiety-related events WP2140	5/13	5	0.0783735	1.10583	0.213279	0	2019_WikiPathways_Mouse	Pathways	2.71597	6.91558	ARC;PRKCB;HTR2C;FOS;GRIN2D
60	Matrix Metalloproteinases WP441	9/29	9	0.0774403	1.11103	0.213279	0	2019_WikiPathways_Mouse	Pathways	1.95614	5.0043	MMP23;MMP24;MMP15;MMP2;BSG;MMP3;MMP17;TNF;MMP9
58	Notch Signaling Pathway WP29	13/46	13	0.0754261	1.12248	0.213279	0	2019_WikiPathways_Mouse	Pathways	1.71291	4.4272	NOTCH2;NOTCH3;CREBBP;DTX3L;PSEN2;DTX1;DTX3;TNF;DLL1;DLL3;DLL4;MFNG;MAML3
59	MicroRNAs in Cardiomyocyte Hypertrophy WP1560	21/82	21	0.0758255	1.12018	0.213279	0	2019_WikiPathways_Mouse	Pathways	1.49754	3.86263	HDAC4;MAP2K1;CTF1;CISH;PRKCB;LIF;PIK3CD;NRG1;TNF;HDAC9;MYLK3;PIK3CG;NFKB1;MYLK;NFATC4;RCAN1;IKBKE;PLCB2;MAP3K14;PRKG1;MAPK4
62	Neural Crest Differentiation WP2074	25/101	25	0.079662	1.09875	0.213289	0	2019_WikiPathways_Mouse	Pathways	1.43113	3.6207	NOTCH2;HDAC4;NOTCH3;COL11A2;ASCL1;DLL1;HDAC9;DLL3;CDH6;DLL4;CDH1;MYB;WNT1;TFAP2A;TCF7L1;AXIN2;TBX6;BMP7;NFKB1;NFKB2;BMP4;PMP22;SNAI2;FGFR3;FGFR1
2237	regulation of cell differentiation (GO:0045595)	32/121	32	0.0225836	1.64621	0.213377	0	2018_GO_BP	Ontologies	1.56596	5.93583	CSF1;ZBTB46;PLEKHB1;RORC;DLL1;PTHLH;SHH;SCIN;TRPS1;SPOCK2;JUNB;FADS1;TFAP2A;TBX1;CREBBP;JUN;EDN3;PRKCB;IGF2;GDF3;KLF4;RUNX3;HOPX;BMP4;TIAM1;GDNF;FES;SNAI2;SIK1;INSM1;BMPR1B;FGFR1
458	Class A/1 (Rhodopsin-like receptors) Homo sapiens R-HSA-373076	77/323	77	0.0122003	1.91363	0.214757	0	2016_Reactome	Pathways	1.36658	6.02157	CHRM2;CHRM3;CXCL9;GPR68;GPR65;HTR2C;ADRA1D;CXCL1;CXCL3;QRFP;CXCL2;CXCL5;CXCL16;GPR132;CCKAR;CCRL2;FFAR4;ADORA1;BDKRB2;BDKRB1;FFAR2;CCR7;CCR3;CCR2;PTGIR;EDN3;F2R;AVPR2;NPY1R;TACR1;PDYN;ADRA2A;SSTR5;ADORA2A;CX3CR1;PTGFR;CCL11;PTGER1;C5AR2;PTAFR;C5AR1;FPR1;CXCR4;LPAR3;CXCR6;ADRB2;NTS;C3;PROKR1;HRH1;P2RY6;NPW;CNR2;GALR2;HRH2;P2RY2;CCL5;PENK;CXCR2;HRH4;P2RY1;CCL4;S1PR1;CCL3;CCL2;S1PR5;S1PR4;P2RY12;GPR…
2238	positive regulation of nucleic acid-templated transcription (GO:1903508)	112/502	112	0.0228411	1.64128	0.215366	0	2018_GO_BP	Ontologies	1.25451	4.74105	CD86;EHF;NCF1;CD80;RORC;RORA;RORB;ELK1;TNF;SOX2;ZXDA;SALL1;CDH1;MYB;ZXDC;CAPN3;SOX8;NANOS1;MEF2C;MAP2K1;F2R;FOXH1;HNF1A;POU3F1;FOXP3;RUNX3;SFRP1;MYCN;PHIP;SKAP1;CASZ1;GATA3;HIF1A;GATA1;NPAS2;FOXO1;IRAK1;PRDM16;NKX2-1;HIVEP3;WNT1;PPARGC1A;IVNS1ABP;TFAP2A;NFE2;EGR1;CREBBP;JUN;EGR2;FZD4;TGFB3;ZBTB16;PYHIN1;NFATC2;HMGA2;PBX4;TRERF1;ESR1;BMP7;FLI1;NFKB1;IL4;BMP4;IL6;PHF19;RET;CDKN1C;ACVRL1;CIITA;TGFB1…
6378	sterol binding (GO:0032934)	16/48	16	0.0113752	1.94404	0.21766	0	2018_GO_MF	Ontologies	2.17597	9.74032	ABCA1;STARD4;RORC;APOA1;RORA;SYP;OSBPL10;SOAT2;GPR183;ANXA6;APOD;APOE;PROM1;ABCG1;PROM2;OSBP2
459	Elevation of cytosolic Ca2+ levels Homo sapiens R-HSA-139853	7/15	7	0.0125887	1.90002	0.218789	0	2016_Reactome	Pathways	3.80439	16.644	TRPC7;P2RX7;P2RX6;P2RX5;TRPC6;P2RX1;ITPR2
461	Proton-coupled monocarboxylate transport Homo sapiens R-HSA-433692	4/6	4	0.0133204	1.87548	0.219633	0	2016_Reactome	Pathways	8.69198	37.536	BSG;SLC16A7;SLC16A8;EMB
462	Activation of C3 and C5 Homo sapiens R-HSA-174577	4/6	4	0.0133204	1.87548	0.219633	0	2016_Reactome	Pathways	8.69198	37.536	C4B;C3;CFB;C2
463	Synthesis of 5-eicosatetraenoic acids Homo sapiens R-HSA-2142688	4/6	4	0.0133204	1.87548	0.219633	0	2016_Reactome	Pathways	8.69198	37.536	GPX2;GPX1;ALOX5;ALOX5AP
464	Cell-cell junction organization Homo sapiens R-HSA-421270	19/61	19	0.0134371	1.87169	0.219633	0	2016_Reactome	Pathways	1.9691	8.48631	CADM2;PARD6G;CLDN1;CDH6;CLDN10;CLDN20;CDH3;CLDN3;PARD6A;CLDN15;CDH1;CLDN8;CLDN23;CLDN7;CDH15;PVRL4;CDH17;PVRL1;CRB3
460	Cell junction organization Homo sapiens R-HSA-446728	25/86	25	0.0129593	1.88742	0.219633	0	2016_Reactome	Pathways	1.7847	7.7562	COL17A1;LAMA3;PARD6G;CLDN1;CDH6;CLDN20;CDH3;PARD6A;CDH1;CLDN23;FLNA;DST;LAMB3;CADM2;CLDN10;CLDN3;CLDN15;CLDN8;CLDN7;CDH15;PVRL4;CDH17;PVRL1;ARHGEF6;CRB3
2267	interleukin-18-mediated signaling pathway (GO:0035655)	4/7	4	0.0264994	1.57676	0.222187	0	2018_GO_BP	Ontologies	5.7943	21.037	IL18RAP;ALOX5;IL18R1;IL18BP
2268	cellular response to interleukin-18 (GO:0071351)	4/7	4	0.0264994	1.57676	0.222187	0	2018_GO_BP	Ontologies	5.7943	21.037	IL18RAP;ALOX5;IL18R1;IL18BP
2269	AV node cell action potential (GO:0086016)	4/7	4	0.0264994	1.57676	0.222187	0	2018_GO_BP	Ontologies	5.7943	21.037	CACNB2;CACNA1C;SCN4B;TRPM4
2270	negative regulation of interleukin-8 secretion (GO:2000483)	4/7	4	0.0264994	1.57676	0.222187	0	2018_GO_BP	Ontologies	5.7943	21.037	ANXA4;PTPN22;SSC5D;TLR6
2271	elastic fiber assembly (GO:0048251)	4/7	4	0.0264994	1.57676	0.222187	0	2018_GO_BP	Ontologies	5.7943	21.037	MFAP4;TNXB;MYH11;FBLN5
2272	sulfur amino acid biosynthetic process (GO:0000097)	4/7	4	0.0264994	1.57676	0.222187	0	2018_GO_BP	Ontologies	5.7943	21.037	CBS;CTH;GGT1;CDO1
2273	regulation of natural killer cell chemotaxis (GO:2000501)	4/7	4	0.0264994	1.57676	0.222187	0	2018_GO_BP	Ontologies	5.7943	21.037	CCL5;CCL4;CCL3;CCL2
2274	positive regulation of apoptotic cell clearance (GO:2000427)	4/7	4	0.0264994	1.57676	0.222187	0	2018_GO_BP	Ontologies	5.7943	21.037	C4B;C3;CCL2;C2
2275	negative regulation of synapse organization (GO:1905809)	4/7	4	0.0264994	1.57676	0.222187	0	2018_GO_BP	Ontologies	5.7943	21.037	ROBO2;SLIT1;APOE;TLR2
2276	regulation of chemokine biosynthetic process (GO:0045073)	4/7	4	0.0264994	1.57676	0.222187	0	2018_GO_BP	Ontologies	5.7943	21.037	EGR1;IL6;HMOX1;TNF
2277	gas homeostasis (GO:0033483)	4/7	4	0.0264994	1.57676	0.222187	0	2018_GO_BP	Ontologies	5.7943	21.037	EGLN1;ALAS2;WNT7B;HIF1A
2278	negative regulation of cell adhesion mediated by integrin (GO:0033629)	4/7	4	0.0264994	1.57676	0.222187	0	2018_GO_BP	Ontologies	5.7943	21.037	ACER2;SERPINE1;PDE3B;SNAI2
2279	determination of digestive tract left/right asymmetry (GO:0071907)	4/7	4	0.0264994	1.57676	0.222187	0	2018_GO_BP	Ontologies	5.7943	21.037	CCDC39;DNAAF1;NPHP3;CCDC40
2280	membrane fusion involved in viral entry into host cell (GO:0039663)	4/7	4	0.0264994	1.57676	0.222187	0	2018_GO_BP	Ontologies	5.7943	21.037	CD4;CXCR4;GAS6;PPIA
2281	positive regulation of hemopoiesis (GO:1903708)	4/7	4	0.0264994	1.57676	0.222187	0	2018_GO_BP	Ontologies	5.7943	21.037	CSF3;FOXC1;FES;HOXA5
2282	positive regulation of tumor necrosis factor-mediated signaling pathway (GO:1903265)	4/7	4	0.0264994	1.57676	0.222187	0	2018_GO_BP	Ontologies	5.7943	21.037	CASP4;CASP1;HSPA1B;HSPA1A
2283	fusion of virus membrane with host plasma membrane (GO:0019064)	4/7	4	0.0264994	1.57676	0.222187	0	2018_GO_BP	Ontologies	5.7943	21.037	CD4;CXCR4;GAS6;PPIA
2284	regulation of NADP metabolic process (GO:1902031)	4/7	4	0.0264994	1.57676	0.222187	0	2018_GO_BP	Ontologies	5.7943	21.037	PGAM1;PGAM2;ME1;CELSR1
2285	epithelial cell differentiation involved in kidney development (GO:0035850)	4/7	4	0.0264994	1.57676	0.222187	0	2018_GO_BP	Ontologies	5.7943	21.037	BMP4;MEF2C;SALL1;PAX2
2286	regulation of cell-cell adhesion mediated by integrin (GO:0033632)	4/7	4	0.0264994	1.57676	0.222187	0	2018_GO_BP	Ontologies	5.7943	21.037	DPP4;PODXL;CCL5;FERMT3
2287	kidney epithelium development (GO:0072073)	4/7	4	0.0264994	1.57676	0.222187	0	2018_GO_BP	Ontologies	5.7943	21.037	SALL1;WNT7B;FGF1;PAX2
2288	regulation of transcription involved in cell fate commitment (GO:0060850)	4/7	4	0.0264994	1.57676	0.222187	0	2018_GO_BP	Ontologies	5.7943	21.037	RORC;PPARG;RORA;PROX1
2289	marginal zone B cell differentiation (GO:0002315)	4/7	4	0.0264994	1.57676	0.222187	0	2018_GO_BP	Ontologies	5.7943	21.037	DOCK10;NOTCH2;MFNG;DLL1
2290	positive regulation of CD4-positive, alpha-beta T cell activation (GO:2000516)	4/7	4	0.0264994	1.57676	0.222187	0	2018_GO_BP	Ontologies	5.7943	21.037	TNFSF4;NCKAP1L;PRKCQ;CD55
2291	cAMP catabolic process (GO:0006198)	4/7	4	0.0264994	1.57676	0.222187	0	2018_GO_BP	Ontologies	5.7943	21.037	PDE1B;PDE3B;PDE2A;PDE4B
2292	skeletal muscle myosin thick filament assembly (GO:0030241)	4/7	4	0.0264994	1.57676	0.222187	0	2018_GO_BP	Ontologies	5.7943	21.037	MYOM1;MYH11;TTN;MYOM3
2293	positive regulation of glutamate receptor signaling pathway (GO:1900451)	4/7	4	0.0264994	1.57676	0.222187	0	2018_GO_BP	Ontologies	5.7943	21.037	NLGN3;ARC;ADRB2;EPHB2
2294	regulation of dendritic spine maintenance (GO:1902950)	4/7	4	0.0264994	1.57676	0.222187	0	2018_GO_BP	Ontologies	5.7943	21.037	VPS35;FYN;APOE;FCGR2B
2295	nucleoside diphosphate metabolic process (GO:0009132)	4/7	4	0.0264994	1.57676	0.222187	0	2018_GO_BP	Ontologies	5.7943	21.037	CMPK1;CMPK2;AK7;AK8
2296	negative regulation of osteoblast proliferation (GO:0033689)	4/7	4	0.0264994	1.57676	0.222187	0	2018_GO_BP	Ontologies	5.7943	21.037	SFRP1;TNN;PLXNB1;ATRAID
2245	ganglion development (GO:0061548)	5/10	5	0.0250305	1.60153	0.222187	0	2018_GO_BP	Ontologies	4.34635	16.0279	NELL2;SEMA3A;INSM1;SEMA3F;ASCL1
2246	galactose metabolic process (GO:0006012)	5/10	5	0.0250305	1.60153	0.222187	0	2018_GO_BP	Ontologies	4.34635	16.0279	GALE;CHST1;PGM2;PGM5;GALK1
2247	regulation of protein exit from endoplasmic reticulum (GO:0070861)	5/10	5	0.0250305	1.60153	0.222187	0	2018_GO_BP	Ontologies	4.34635	16.0279	SEC16B;BRSK2;TMEM30B;INSIG1;SORL1
2248	motor neuron axon guidance (GO:0008045)	5/10	5	0.0250305	1.60153	0.222187	0	2018_GO_BP	Ontologies	4.34635	16.0279	EPHA4;CHN1;SLIT1;PLXNA3;RNF165
2249	myeloid dendritic cell differentiation (GO:0043011)	5/10	5	0.0250305	1.60153	0.222187	0	2018_GO_BP	Ontologies	4.34635	16.0279	IL4;BATF2;BATF3;UBD;BATF
2250	ganglioside biosynthetic process (GO:0001574)	5/10	5	0.0250305	1.60153	0.222187	0	2018_GO_BP	Ontologies	4.34635	16.0279	ST8SIA2;ST8SIA4;ST8SIA6;B4GALNT1;ST6GALNAC3
2251	regulation of immunoglobulin production (GO:0002637)	5/10	5	0.0250305	1.60153	0.222187	0	2018_GO_BP	Ontologies	4.34635	16.0279	IL4;SASH3;CLCF1;TLR9;FCGR2B
2252	very-low-density lipoprotein particle assembly (GO:0034379)	5/10	5	0.0250305	1.60153	0.222187	0	2018_GO_BP	Ontologies	4.34635	16.0279	SOAT2;APOC1;APOC4;P4HB;APOB
2253	regulation of plasminogen activation (GO:0010755)	5/10	5	0.0250305	1.60153	0.222187	0	2018_GO_BP	Ontologies	4.34635	16.0279	CLEC3B;SERPINE2;HPN;SERPINE1;ENO1
2254	pulmonary valve development (GO:0003177)	5/10	5	0.0250305	1.60153	0.222187	0	2018_GO_BP	Ontologies	4.34635	16.0279	BMP4;NOTCH2;HEYL;TGFB2;STRA6
2255	regulation of NLRP3 inflammasome complex assembly (GO:1900225)	5/10	5	0.0250305	1.60153	0.222187	0	2018_GO_BP	Ontologies	4.34635	16.0279	GBP5;NLRC3;CD36;TLR6;TLR4
2256	mesenchymal to epithelial transition (GO:0060231)	5/10	5	0.0250305	1.60153	0.222187	0	2018_GO_BP	Ontologies	4.34635	16.0279	BMP4;SALL1;BASP1;GATA3;PAX2
2241	negative regulation of sequestering of calcium ion (GO:0051283)	9/24	9	0.0242923	1.61453	0.222187	0	2018_GO_BP	Ontologies	2.609	9.6992	RYR2;TRPM2;PTPRC;LCK;F2R;PLCG2;ITPR2;HTR2C;CCR7
2242	cAMP metabolic process (GO:0046058)	9/24	9	0.0242923	1.61453	0.222187	0	2018_GO_BP	Ontologies	2.609	9.6992	ADORA2A;PDE1B;PDE3B;PDE2A;PDE4B;ADCY3;ADM;ADCY2;PTHLH
2243	positive regulation of neutrophil chemotaxis (GO:0090023)	9/24	9	0.0242923	1.61453	0.222187	0	2018_GO_BP	Ontologies	2.609	9.6992	CD74;RAC2;CXCL1;NCKAP1L;CCR7;CXCL3;CXCL2;CXCL5;PF4
2244	ear morphogenesis (GO:0042471)	9/24	9	0.0242923	1.61453	0.222187	0	2018_GO_BP	Ontologies	2.609	9.6992	TBX1;TFAP2A;SALL1;WHRN;USH1C;EPHB2;PAX2;PDZD7;ATP6V1B1
2259	negative regulation of homeostatic process (GO:0032845)	10/28	10	0.0256095	1.5916	0.222187	0	2018_GO_BP	Ontologies	2.41594	8.85391	NANOS1;P2RX7;CALCA;ZFP36;IL6;MAFB;BCL2;TNFAIP3;HOXA5;ADRA2A
2260	regulation of NIK/NF-kappaB signaling (GO:1901222)	10/28	10	0.0256095	1.5916	0.222187	0	2018_GO_BP	Ontologies	2.41594	8.85391	C1QTNF4;TRIM40;PTP4A3;PTPN22;NOD1;NLRC3;NOD2;TNF;AGER;EGFR
2261	regulation of actin polymerization or depolymerization (GO:0008064)	10/28	10	0.0256095	1.5916	0.222187	0	2018_GO_BP	Ontologies	2.41594	8.85391	EPS8;FCHSD2;SH3BP1;WAS;EPS8L1;HCLS1;EPS8L3;PAK3;SSH2;PFN2
2265	regulation of cell-cell adhesion (GO:0022407)	11/32	11	0.0262994	1.58005	0.222187	0	2018_GO_BP	Ontologies	2.27807	8.28811	DPP4;CEACAM1;PODXL;CDH1;SIRPA;WNT1;CELSR2;B4GALNT2;FSTL3;EPHB3;FERMT3
2266	aminoglycan catabolic process (GO:0006026)	11/32	11	0.0262994	1.58005	0.222187	0	2018_GO_BP	Ontologies	2.27807	8.28811	OVGP1;CHIA;SDC2;GPC1;GPC3;GPC2;CHI3L1;GPC4;HPSE;GPC6;HSPG2
2297	sodium ion transmembrane transport (GO:0035725)	12/36	12	0.0265283	1.57629	0.222187	0	2018_GO_BP	Ontologies	2.17471	7.89319	HCN3;SCNN1G;SCNN1B;SCN8A;SCNN1A;SCN7A;SCN3B;KCNK1;NALCN;SCN4B;SLC8A2;HCN1
2298	calcium ion transmembrane import into cytosol (GO:0097553)	12/36	12	0.0265283	1.57629	0.222187	0	2018_GO_BP	Ontologies	2.17471	7.89319	RYR2;TRPM2;PTPRC;LCK;F2R;PLCG2;ATP2B4;ITPR2;HTR2C;CCR7;GRIN2C;GRIN2D
2299	zymogen activation (GO:0031638)	12/36	12	0.0265283	1.57629	0.222187	0	2018_GO_BP	Ontologies	2.17471	7.89319	CYFIP2;TMPRSS7;ST14;KLK1;ASPH;PLAU;RIPK2;PGK1;CTSH;PLAT;GGT1;PRSS12
2263	negative regulation of type I interferon production (GO:0032480)	14/44	14	0.0260649	1.58394	0.222187	0	2018_GO_BP	Ontologies	2.03006	7.40397	OTUD5;UBA7;DDX58;NLRC5;TNFAIP3;UBE2L6;NLRC3;ISG15;RELB;IFIH1;DHX58;RPS27A;IKBKE;HAVCR2
2264	regulation of intracellular pH (GO:0051453)	14/44	14	0.0260649	1.58394	0.222187	0	2018_GO_BP	Ontologies	2.03006	7.40397	SLC26A2;LRRK2;SLC4A3;SLC4A4;SLC9A2;CLN3;SLC4A8;SLC9A4;SLC9A7;SLC9A9;SLC26A10;SLC26A9;SLC26A3;CFTR
2258	positive regulation of chemotaxis (GO:0050921)	15/48	15	0.0255322	1.59291	0.222187	0	2018_GO_BP	Ontologies	1.9775	7.25309	CXCL9;EDN3;RARRES2;CXCL1;CXCL3;CXCL2;AIF1;CXCL5;CXCL10;CXCL11;IL6;PRKD2;STX3;CCR2;PF4
2240	chordate embryonic development (GO:0043009)	17/56	17	0.0241251	1.61753	0.222187	0	2018_GO_BP	Ontologies	1.89669	7.06422	TRIM71;TBX1;ARNT2;MBNL1;TGFB3;RARRES2;WNT7B;IGF2;PROX1;GATA3;BMP7;BMP5;SULF2;POLR2D;SOX8;LMX1B;FGFR1
2239	positive regulation of cytokine secretion (GO:0050715)	21/73	21	0.024123	1.61757	0.222187	0	2018_GO_BP	Ontologies	1.7577	6.54672	CSF1R;CD274;CHIA;TSLP;DDX58;F2R;PTPN22;MIF;GATA3;TNF;PRKCZ;IFIH1;C1QTNF4;TLR1;TLR8;FFAR2;CD34;GAPDH;CD244;HAVCR2;TLR2
2257	regulation of endothelial cell migration (GO:0010594)	20/69	20	0.0252264	1.59815	0.222187	0	2018_GO_BP	Ontologies	1.77634	6.5367	ACVRL1;ANGPT4;SP100;BMPR2;ANGPT1;FLT4;PTPRM;PROX1;VASH1;GATA3;FGF1;DCN;DLL4;BMP4;NELL2;CEACAM1;SH3BP1;ATOH8;PRKD2;TEK
2262	protein phosphorylation (GO:0006468)	105/470	105	0.0258866	1.58692	0.222187	0	2018_GO_BP	Ontologies	1.25622	4.59026	MYLK3;RPS6KA2;CHEK1;PIM1;NEK1;MAP3K8;STK32A;EPHB2;ROS1;EPHB1;EPHB3;PRKCG;EPHA4;CDKL4;MAP2K1;PRKCB;DAPK1;EPHA8;IGFBP3;MATK;PHKA1;RUNX3;PRKAR1B;BTK;PRKCQ;PRKD2;TSSK3;SIK1;TNIK;ERG;EPHA1;CSF1R;BRSK1;BRSK2;WNK4;PRKCZ;GRK1;STK33;NUAK1;PRDX4;NUAK2;GRK5;IRAK1;STK36;ABL2;IP6K3;MARK1;TGFB2;DMPK;PLK2;TNK1;DCLK2;BMX;DCLK1;BMP4;FES;WNK2;BMPR1B;FGFR3;FGFR1;RET;ACVRL1;DYRK3;FLT3;LRRK2;FLT4;MAST1;PIK3CD;PIK3CG;…
2300	negative regulation of inflammatory response (GO:0050728)	22/78	22	0.0265773	1.57549	0.22219	0	2018_GO_BP	Ontologies	1.70991	6.20304	CXCL17;RORC;NR1H4;TNFAIP3;APOA1;RORA;NOD1;NLRC3;NOD2;GATA3;KLF4;PROC;NOV;FFAR4;NLRP3;VPS35;PPARG;APOD;TNFAIP8L2;APOE;TEK;PPARA
2301	positive regulation of monocyte chemotaxis (GO:0090026)	7/17	7	0.0269265	1.56982	0.222265	0	2018_GO_BP	Ontologies	3.04314	10.9999	CXCL10;CCL5;SERPINE1;CXCL17;AIF1;PLA2G7;CCR2
2302	negative regulation of B cell activation (GO:0050869)	7/17	7	0.0269265	1.56982	0.222265	0	2018_GO_BP	Ontologies	3.04314	10.9999	SFRP1;CD300A;TNFAIP3;FOXJ1;FCGR2B;INHA;SAMSN1
2303	pharyngeal system development (GO:0060037)	7/17	7	0.0269265	1.56982	0.222265	0	2018_GO_BP	Ontologies	3.04314	10.9999	TBX1;BMP4;TGFB2;BMPR2;GATA3;BMP7;BMP5
2304	embryo development ending in birth or egg hatching (GO:0009792)	7/17	7	0.0269265	1.56982	0.222265	0	2018_GO_BP	Ontologies	3.04314	10.9999	CAMSAP3;SCEL;STOX2;TGFB2;NR5A2;CELF4;FGFR1
2305	response to purine-containing compound (GO:0014074)	7/17	7	0.0269265	1.56982	0.222265	0	2018_GO_BP	Ontologies	3.04314	10.9999	P2RX7;RYR2;TRPM2;JUN;KCNJ11;STAT1;JUNB
2306	positive regulation of cartilage development (GO:0061036)	7/17	7	0.0269265	1.56982	0.222265	0	2018_GO_BP	Ontologies	3.04314	10.9999	ACVRL1;BMP4;BMPR2;ZBTB16;BMPR1B;SOX6;LOXL2
2307	positive regulation of lymphocyte migration (GO:2000403)	7/17	7	0.0269265	1.56982	0.222265	0	2018_GO_BP	Ontologies	3.04314	10.9999	SPN;CXCL10;CCL20;CCL5;CCL4;CCL3;AIF1
466	CD28 dependent Vav1 pathway Homo sapiens R-HSA-389359	6/12	6	0.0140639	1.8519	0.224531	0	2016_Reactome	Pathways	4.34724	18.5373	CD86;LCK;CD80;FYN;PAK3;VAV1
465	Diseases of metabolism Homo sapiens R-HSA-5668914	15/45	15	0.0140196	1.85326	0.224531	0	2016_Reactome	Pathways	2.17565	9.28415	EPM2A;SFTPB;CUBN;AMN;SFTPC;SFTPD;CSF2RB;CSF2RA;GYS1;TCN2;PPP1R3C;CYP11A1;FDX1;SFTPA1;RPS27A
6382	bile acid:sodium symporter activity (GO:0008508)	4/6	4	0.0133204	1.87548	0.228514	0	2018_GO_MF	Ontologies	8.69198	37.536	SLC10A5;SLC10A6;SLC10A2;SLC10A3
6383	alpha-N-acetylgalactosaminide alpha-2,6-sialyltransferase activity (GO:0001665)	4/6	4	0.0133204	1.87548	0.228514	0	2018_GO_MF	Ontologies	8.69198	37.536	ST6GALNAC2;ST6GALNAC3;ST6GALNAC4;ST6GALNAC5
6384	peptidyl-proline 4-dioxygenase activity (GO:0031545)	4/6	4	0.0133204	1.87548	0.228514	0	2018_GO_MF	Ontologies	8.69198	37.536	EGLN1;PDIA2;EGLN3;P4HB
6379	3',5'-cyclic-AMP phosphodiesterase activity (GO:0004115)	7/15	7	0.0125887	1.90002	0.228514	0	2018_GO_MF	Ontologies	3.80439	16.644	PDE1B;PDE3B;PDE2A;PDE4C;PDE4B;PDE7B;PDE8A
6380	syntaxin-1 binding (GO:0017075)	7/15	7	0.0125887	1.90002	0.228514	0	2018_GO_MF	Ontologies	3.80439	16.644	SNAP25;UNC13A;SYT1;DAPK1;SNPH;LRRK2;CPLX2
6381	phospholipase activity (GO:0004620)	21/69	21	0.0127564	1.89427	0.228514	0	2018_GO_MF	Ontologies	1.90465	8.30754	PLA2G4F;PLA2G2D;PNPLA7;ABHD3;PLA2G1B;ABHD6;PLD6;PLD1;PLB1;LIPC;PLCB4;LIPH;ENPP2;PLCG2;PNPLA3;PLCE1;PLCB1;PLCB2;MGLL;LYPLAL1;PLA1A
2308	positive regulation of defense response (GO:0031349)	21/74	21	0.02791	1.55424	0.229554	0	2018_GO_BP	Ontologies	1.72443	6.17135	GBP5;MEF2C;TSLP;IL15;SERPINE1;PDE2A;PLA2G7;EREG;MAPK13;NFKBIA;IL23A;CCL5;TNFSF4;CCL4;TLR9;CCL3;TLR8;POLR3G;TLR4;CCR2;TLR2
2309	regulation of G-protein coupled receptor protein signaling pathway (GO:0008277)	21/74	21	0.02791	1.55424	0.229554	0	2018_GO_BP	Ontologies	1.72443	6.17135	LRRK2;GUCA1B;SYP;RGS4;GRK1;C3;ADCYAP1;RGS2;RGS3;GRK5;GRK4;GNG4;CCL5;CNGA1;PLCE1;RGS20;PDE6A;RGS11;PPEF1;PLCB1;MGLL
467	A tetrasaccharide linker sequence is required for GAG synthesis Homo sapiens R-HSA-1971475	10/26	10	0.01483	1.82886	0.234041	0	2016_Reactome	Pathways	2.71826	11.4469	SDC2;GPC1;B3GAT2;GPC3;GPC2;GXYLT2;GPC4;GPC6;HSPG2;DCN
2310	response to retinoic acid (GO:0032526)	17/57	17	0.0285528	1.54435	0.23442	0	2018_GO_BP	Ontologies	1.84915	6.57559	RET;TBX1;LTK;WNT5B;FZD4;WNT7B;FZD10;RORB;WNT9A;ASCL1;PAX2;ACER2;WNT6;POLR2D;CTSH;ABL2;PPARG
468	Cell-Cell communication Homo sapiens R-HSA-1500931	35/131	35	0.0151928	1.81836	0.235421	0	2016_Reactome	Pathways	1.58848	6.65085	COL17A1;LAMA3;PARD6G;CLDN1;NTN1;FYB;CDH6;CLDN20;CDH3;PARD6A;CDH1;CLDN23;SIRPA;FLNA;FYN;ACTN3;DST;LAMB3;CADM2;MAGI2;MAPK12;MAPK13;CLDN10;TYROBP;CLDN3;CLDN15;CLDN8;CLDN7;CDH15;PVRL4;CDH17;DSCAML1;PVRL1;ARHGEF6;CRB3
469	Toll-Like Receptors Cascades Homo sapiens R-HSA-168898	37/140	37	0.0152603	1.81644	0.235421	0	2016_Reactome	Pathways	1.56529	6.54683	UNC93B1;PELI3;NOD1;NOD2;ELK1;AGER;SOCS1;IRAK1;CTSL;RPS6KA2;CTSK;PLCG2;MAP3K8;LBP;CD36;RPS27A;IKBKE;DUSP4;MAP2K1;MEF2C;JUN;RIPK2;CD180;FOS;NFKB1;DNM1;NFKB2;NFKBIA;TLR1;BTK;TLR9;IRF7;TLR8;TLR6;TLR5;TLR4;TLR2
6385	voltage-gated potassium channel activity involved in cardiac muscle cell action potential repolarization (GO:0086008)	6/12	6	0.0140639	1.8519	0.235746	0	2018_GO_MF	Ontologies	4.34724	18.5373	KCNH2;KCNE2;KCNJ8;KCND3;KCNIP2;KCNJ2
6386	protein kinase activity (GO:0004672)	116/513	116	0.0142158	1.84723	0.235746	0	2018_GO_MF	Ontologies	1.27725	5.43265	ARAF;IL5RA;FGF1;RASSF2;RPS6KA2;CHEK1;PIM1;PDK4;NEK1;MAP3K8;STK32A;EPHB2;ROS1;EPHB1;EPHB3;PDK1;PRKCG;EPHA4;MAP2K1;PRKCB;DAPK1;EPHA8;HGF;MATK;EREG;BTC;BTK;PRKCQ;PRKD2;ROR1;TSSK3;SIK1;TNIK;ALPK1;EPHA1;BLK;CSF1R;BRSK1;BRSK2;WNK4;CSF2RB;PRKCZ;CSF2RA;GRK1;STK33;NUAK1;NUAK2;GRK5;IRAK1;STK36;GRK4;ABL2;MARK1;DMPK;PLK2;TNK1;DCLK2;BMX;DCLK1;MAP3K15;FES;WNK2;BMPR1B;MAP3K14;FGFR3;FGFR1;RET;ACVRL1;CDKN1A;DYRK3…
470	Defective B3GALT6 causes EDSP2 and SEMDJL1 Homo sapiens R-HSA-4420332	8/19	8	0.0158197	1.8008	0.235828	0	2016_Reactome	Pathways	3.16235	13.1127	SDC2;GPC1;GPC3;GPC2;GPC4;HSPG2;GPC6;DCN
471	Defective B4GALT7 causes EDS, progeroid type Homo sapiens R-HSA-3560783	8/19	8	0.0158197	1.8008	0.235828	0	2016_Reactome	Pathways	3.16235	13.1127	SDC2;GPC1;GPC3;GPC2;GPC4;HSPG2;GPC6;DCN
472	Defective B3GAT3 causes JDSSDHD Homo sapiens R-HSA-3560801	8/19	8	0.0158197	1.8008	0.235828	0	2016_Reactome	Pathways	3.16235	13.1127	SDC2;GPC1;GPC3;GPC2;GPC4;HSPG2;GPC6;DCN
473	Tight junction interactions Homo sapiens R-HSA-420029	11/30	11	0.0159738	1.79659	0.235828	0	2016_Reactome	Pathways	2.51818	10.4172	CLDN10;CLDN20;PARD6A;CLDN3;CLDN15;CLDN8;CLDN23;CLDN7;PARD6G;CLDN1;CRB3
6387	Toll-like receptor binding (GO:0035325)	5/9	5	0.0147654	1.83076	0.23696	0	2018_GO_MF	Ontologies	5.43327	22.9038	TLR1;UNC93B1;CD36;TLR6;TLR2
6388	D-glucose transmembrane transporter activity (GO:0055056)	5/9	5	0.0147654	1.83076	0.23696	0	2018_GO_MF	Ontologies	5.43327	22.9038	SLC2A12;SLC2A1;SLC2A3;SLC2A4;SLC2A6
2311	negative regulation of neuron death (GO:1901215)	23/83	23	0.0289647	1.53813	0.237376	0	2018_GO_BP	Ontologies	1.66849	5.90927	PRKCG;CHGA;NTRK2;MEF2C;TGFB3;WFS1;LRRK2;F2R;AGAP2;NDNF;NGF;SORL1;TOX3;CLN3;GDNF;CLCF1;BCL2;CCL2;VPS35;APOE;CD34;PPARGC1A;CPEB4
173	Platelet Amyloid Precursor Protein Pathway Homo sapiens h plateletAppPathway	7/14	7	0.00798981	2.09746	0.241425	0	2016_BioCarta	Pathways	4.34814	20.9997	PLAU;COL4A4;SERPINE1;COL4A3;COL4A6;PLG;PLAT
174	Beta-arrestins in GPCR Desensitization Homo sapiens h bArrestinPathway	11/28	11	0.00902524	2.04454	0.241425	0	2016_BioCarta	Pathways	2.81478	13.2512	CCL11;PTGER1;P2RY2;CCL4;FPR1;HTR2C;CXCR4;ADRB2;PPARA;CCR3;DNM1
2313	monocarboxylic acid transport (GO:0015718)	16/53	16	0.0296141	1.5285	0.241831	0	2018_GO_BP	Ontologies	1.88134	6.62137	NCOA1;SLC10A5;SLC10A6;SLC10A2;SLC10A3;NR1H4;SLC16A12;SLC16A11;CEACAM1;SLCO2B1;SLC16A7;SLC16A8;SLC16A2;PPARA;SLC16A4;MFSD2A
2312	positive regulation of cellular metabolic process (GO:0031325)	25/92	25	0.0296124	1.52853	0.241831	0	2018_GO_BP	Ontologies	1.62427	5.71673	CDKN1A;PID1;CSF1;HPN;ARRB2;GATA3;HIF1A;CCL5;APOE;XDH;HOXA5;STARD4;PRELID1;ANXA2;ANGPT1;GADD45A;MAGI2;APOA1;KLF4;NFKBIA;SFRP4;ACE2;APOC1;PPARA;VAMP3
179	Pertussis toxin-insensitive CCR5 Signaling in Macrophage Homo sapiens h Ccr5Pathway	5/9	5	0.0147654	1.83076	0.243061	0	2016_BioCarta	Pathways	5.43327	22.9038	JUN;CCL4;CXCR4;CCL2;FOS
178	Phospholipase C-epsilon pathway Homo sapiens h plcePathway	6/12	6	0.0140639	1.8519	0.243061	0	2016_BioCarta	Pathways	4.34724	18.5373	PRKAR1B;PTGER1;PRKAR2B;PLCE1;ADRB2;RAPGEF3
177	Fibrinolysis Pathway Homo sapiens h fibrinolysisPathway	7/15	7	0.0125887	1.90002	0.243061	0	2016_BioCarta	Pathways	3.80439	16.644	CPB2;PLAU;F2R;SERPINE1;F13A1;PLAT;PLG
176	Activation of cAMP-dependent protein kinase, PKA Homo sapiens h gsPathway	11/29	11	0.0121259	1.91629	0.243061	0	2016_BioCarta	Pathways	2.65824	11.7293	CCL11;PRKAR1B;PTGER1;PRKAR2B;P2RY2;CCL4;FPR1;HTR2C;CXCR4;ADRB2;CCR3
175	Mechanism of Gene Regulation by Peroxisome Proliferators via PPARa Homo sapiens h pparaPathway	17/52	17	0.0113883	1.94354	0.243061	0	2016_BioCarta	Pathways	2.11397	9.46037	NCOA1;HSP90AA1;JUN;CREBBP;NOS2;DUSP1;PRKCB;APOA1;TNF;NFKBIA;PRKAR1B;PRKAR2B;ME1;FAT1;PPARA;PPARGC1A;HSPA1A
474	Lipoprotein metabolism Homo sapiens R-HSA-174824	12/34	12	0.016713	1.77695	0.244116	0	2016_Reactome	Pathways	2.3727	9.70806	ABCA1;CUBN;AMN;LIPC;APOA1;APOE;P4HB;APOB;PLTP;LDLR;HSPG2;ABCG1
180	Role of Beta-arrestins in the activation and targeting of MAP kinases Homo sapiens h barr-mapkPathway	11/30	11	0.0159738	1.79659	0.244171	0	2016_BioCarta	Pathways	2.51818	10.4172	MAP2K1;CCL11;PTGER1;P2RY2;CCL4;FPR1;HTR2C;CXCR4;ADRB2;CCR3;DNM1
2314	positive regulation of leukocyte cell-cell adhesion (GO:1903039)	8/21	8	0.030011	1.52272	0.244635	0	2018_GO_BP	Ontologies	2.67551	9.38084	CCDC88B;NR4A3;LCK;SIRPA;CCL2;PRKCQ;TNF;CCR2
477	Netrin-1 signaling Homo sapiens R-HSA-373752	14/42	14	0.0173068	1.76178	0.244971	0	2016_Reactome	Pathways	2.17534	8.82459	TRPC7;TRIO;TRPC6;AGAP2;NTN4;NTN1;ROBO1;RGMA;ABLIM1;ABLIM2;ABLIM3;SLIT1;FYN;PRKCQ
476	Transport of glucose and other sugars, bile salts and organic acids, metal ions and amine compounds Homo sapiens R-HSA-425366	28/101	28	0.017186	1.76483	0.244971	0	2016_Reactome	Pathways	1.67039	6.78791	SLC44A3;SLC44A4;SLC47A1;SLC2A1;SLC40A1;SLC2A3;SLC5A1;SLC2A4;SLC2A5;SLC2A6;SLC22A15;HEPH;BSG;SLC16A7;SLC16A8;EMB;SLC18A1;RHBG;SLC18A2;SLC13A2;SLC6A19;SLC10A6;SLC30A2;SLC6A15;SLC6A14;SLC2A12;SLC2A9;SLC6A7
475	NCAM signaling for neurite out-growth Homo sapiens R-HSA-375165	64/266	64	0.0171445	1.76587	0.244971	0	2016_Reactome	Pathways	1.38218	5.62004	RET;IRS1;ITGA2B;RASGRF1;ARAF;PEBP1;IL5RA;WDR83;ARRB2;FGF1;RASGEF1A;JAK2;DUSP4;DUSP2;MAP2K1;VWF;DUSP1;GFRA1;NRG1;IL17RD;GFRA2;SPTB;EREG;BTC;CNKSR2;CACNB1;CNKSR1;CACNB2;RASA4;NRG4;COL4A4;KIT;COL4A3;IL3RA;COL6A3;PSMD10;RASAL1;CSF2RB;CACNA1C;RASAL3;IL2RG;CSF2RA;EGFR;CACNA1H;PSMB10;CACNA1I;ST8SIA4;FYN;RPS27A;ANGPT1;ST8SIA2;GRIN2C;PSMB8;GRIN2D;PSMB9;GRIN1;GDNF;ARTN;DLG4;COL9A3;TEK;FGFR3;LAT;FGFR1
478	Response to elevated platelet cytosolic Ca2+ Homo sapiens R-HSA-76005	30/110	30	0.0176174	1.75406	0.246823	0	2016_Reactome	Pathways	1.63328	6.5966	FIGF;ITIH3;SERPINE1;ITGA2B;F13A1;PLG;TTN;ISLR;CLEC3B;PHACTR2;SPP2;FLNA;CD36;PRKCG;TGFB2;VWF;PRKCB;TGFB3;HGF;RARRES2;IGF2;APOA1;VEGFC;PECAM1;SERPING1;SCG3;ALDOA;GAS6;PPIA;PF4
2315	peptidyl-tyrosine autophosphorylation (GO:0038083)	14/45	14	0.0315048	1.50162	0.256355	0	2018_GO_BP	Ontologies	1.96446	6.79233	BLK;ITK;SYK;TNK1;MATK;BMX;EGFR;ZAP70;FES;LCK;BTK;ABL2;FYN;JAK2
2322	myeloid dendritic cell activation (GO:0001773)	6/14	6	0.032579	1.48706	0.256986	0	2018_GO_BP	Ontologies	3.26003	11.1626	IL4;BATF2;BATF3;UBD;DOCK2;BATF
2323	positive regulation of response to cytokine stimulus (GO:0060760)	6/14	6	0.032579	1.48706	0.256986	0	2018_GO_BP	Ontologies	3.26003	11.1626	IFIH1;CD74;TSLP;DDX58;IL7;GAS6
2324	regulation of lymphocyte differentiation (GO:0045619)	6/14	6	0.032579	1.48706	0.256986	0	2018_GO_BP	Ontologies	3.26003	11.1626	PRELID1;TBX21;TLR9;NCKAP1L;PRDM1;IKZF3
2325	neutrophil activation (GO:0042119)	6/14	6	0.032579	1.48706	0.256986	0	2018_GO_BP	Ontologies	3.26003	11.1626	PREX1;FCER1G;SYK;CCL5;CXCR2;DNASE1
2326	fatty acid transport (GO:0015908)	6/14	6	0.032579	1.48706	0.256986	0	2018_GO_BP	Ontologies	3.26003	11.1626	SLC27A1;SLCO3A1;PPARG;APOE;PPARA;MFSD2A
2327	negative regulation of smooth muscle cell migration (GO:0014912)	6/14	6	0.032579	1.48706	0.256986	0	2018_GO_BP	Ontologies	3.26003	11.1626	MEF2C;IGFBP5;IGFBP3;SERPINE1;AIF1;PRKG1
2328	intermediate filament organization (GO:0045109)	6/14	6	0.032579	1.48706	0.256986	0	2018_GO_BP	Ontologies	3.26003	11.1626	DSP;DES;KRT14;PKP1;KRT20;MTM1
2316	negative regulation of wound healing (GO:0061045)	9/25	9	0.0318117	1.49741	0.256986	0	2018_GO_BP	Ontologies	2.44578	8.43287	VTN;THBD;PROC;SERPINE2;SERPINE1;PROZ;APOE;TFPI;CD34
2317	positive regulation of neutrophil migration (GO:1902624)	9/25	9	0.0318117	1.49741	0.256986	0	2018_GO_BP	Ontologies	2.44578	8.43287	CD74;RAC2;CXCL1;NCKAP1L;CCR7;CXCL3;CXCL2;CXCL5;PF4
2318	negative regulation of epithelial to mesenchymal transition (GO:0010719)	9/25	9	0.0318117	1.49741	0.256986	0	2018_GO_BP	Ontologies	2.44578	8.43287	EFNA1;TGFB2;SFRP1;SFRP2;HPN;NKX2-1;VASN;OVOL2;BMP5
2319	L-amino acid transport (GO:0015807)	9/25	9	0.0318117	1.49741	0.256986	0	2018_GO_BP	Ontologies	2.44578	8.43287	SLC7A5;SLC36A2;SLC6A17;SLC1A1;SLC1A2;CTNS;SLC36A4;SLC38A5;SLC25A13
2329	MyD88-dependent toll-like receptor signaling pathway (GO:0002755)	10/29	10	0.0327062	1.48537	0.256986	0	2018_GO_BP	Ontologies	2.28864	7.82759	TLR1;IRAK1;BTK;REG3G;CD36;TLR6;RPS27A;TLR5;TLR4;TLR2
2330	regulation of cellular biosynthetic process (GO:0031326)	10/29	10	0.0327062	1.48537	0.256986	0	2018_GO_BP	Ontologies	2.28864	7.82759	C3;PRKAA2;CCL5;NOS1AP;PDK4;NR1H4;IGF2BP3;GATA3;ADIPOR2;TRERF1
2331	regulation of macrophage derived foam cell differentiation (GO:0010743)	10/29	10	0.0327062	1.48537	0.256986	0	2018_GO_BP	Ontologies	2.28864	7.82759	ABCA1;NFKBIA;CSF1;PPARG;CD36;APOB;PPARA;NFKB1;ABCG1;PF4
2332	cardiac muscle cell action potential (GO:0086001)	10/29	10	0.0327062	1.48537	0.256986	0	2018_GO_BP	Ontologies	2.28864	7.82759	KCNH2;KCNE2;KCND3;KCNIP2;DMD;CACNA1C;SCN3B;ATP1B1;SCN4B;KCNJ2
2333	positive regulation of receptor activity (GO:2000273)	12/37	12	0.0327625	1.48462	0.256986	0	2018_GO_BP	Ontologies	2.08759	7.13636	NLGN3;JPH2;GSTM2;ARC;NCF1;ANXA2;AKAP6;ADRB2;EPHB2;ADRA2A;CFTR;EREG
2334	regulation of dendrite development (GO:0050773)	12/37	12	0.0327625	1.48462	0.256986	0	2018_GO_BP	Ontologies	2.08759	7.13636	CHRNB2;MEF2C;SEMA4D;SDC2;KNDC1;NSMF;VLDLR;TNIK;CPEB3;BMP7;DBN1;BMP5
2335	actin filament bundle assembly (GO:0051017)	12/37	12	0.0327625	1.48462	0.256986	0	2018_GO_BP	Ontologies	2.08759	7.13636	EPS8;BAIAP2L2;MYO1B;DPYSL3;USH1C;PDXP;PAWR;RHOF;LCP1;ESPN;RND2;AIF1
2336	regulation of regulated secretory pathway (GO:1903305)	12/37	12	0.0327625	1.48462	0.256986	0	2018_GO_BP	Ontologies	2.08759	7.13636	SYT5;SYT1;RAB15;SYTL1;RAB27A;C2CD4B;SYT13;SYT9;SYT8;SYTL4;SYTL3;SYTL2
2320	regulation of actin cytoskeleton organization (GO:0032956)	21/75	21	0.0321299	1.49309	0.256986	0	2018_GO_BP	Ontologies	1.69239	5.81839	CSF1R;ARHGEF19;SEMA3E;NEB;GRHL3;FZD10;RHOF;RND2;CORO1A;ARHGAP44;EPS8;BST2;TRPM2;BST1;SH3BP1;DLC1;ARHGDIB;ABL2;RHOQ;RAPGEF3;GPM6B
2321	positive regulation of transcription from RNA polymerase II promoter (GO:0045944)	180/848	180	0.0323571	1.49003	0.256986	0	2018_GO_BP	Ontologies	1.17855	4.04352	EHF;CSF3;PID1;SERPINE1;RORC;RORA;RORB;IKZF1;IKZF2;FGF1;IKZF3;ELK1;TNF;SPIB;SOX2;SALL1;CREB3L3;MYB;SOX8;PITX2;JUNB;IER5;HOXA5;IER2;NANOS1;MEF2C;HGF;FOXH1;LMO2;EBF2;HNF1A;FOXP3;ADCYAP1;SFRP2;MYCN;RFX5;HOXB4;PRKD2;PHIP;MAML3;ERG;LMX1B;SKAP1;NOTCH3;BEX1;AKNA;EPAS1;INSIG1;GATA3;GATA2;GATA1;HIF1A;NPAS2;FOXO1;GALR2;PRDM16;NKX2-1;NLRP3;OTX1;PPARGC1A;TFAP2A;EGR1;CREBBP;JUN;EGR2;TGFB2;TGFB3;LIF;HMGA2;NFATC…
2337	glycogen metabolic process (GO:0005977)	11/33	11	0.0329606	1.482	0.257656	0	2018_GO_BP	Ontologies	2.17439	7.41998	PER2;GYS1;PPP1R3C;GBE1;STBD1;PGM2;PYGM;PGM5;PHKA1;PYGL;RPS27A
2338	regulation of interleukin-12 production (GO:0032655)	11/33	11	0.0329606	1.482	0.257656	0	2018_GO_BP	Ontologies	2.17439	7.41998	RIPK2;IL23A;TNFSF4;TLR9;CCR7;IRF5;PLCB1;AGER;TLR4;CMKLR1;TLR2
479	Sema3A PAK dependent Axon repulsion Homo sapiens R-HSA-399954	7/16	7	0.0188204	1.72537	0.261014	0	2016_Reactome	Pathways	3.38147	13.434	HSP90AA1;FES;SEMA3A;LIMK1;FYN;PAK3;PLXNA3
480	Regulation of insulin secretion Homo sapiens R-HSA-422356	23/80	23	0.0190181	1.72083	0.261119	0	2016_Reactome	Pathways	1.75663	6.96043	SYT5;SNAP25;CHRM3;KCNJ11;SLC2A1;ITPR2;CACNA1A;AKAP5;CACNA1C;ADRA2A;GNAI1;CACNB2;GNA14;GNA15;GNGT2;GNG2;PRKAR1B;GNG4;PRKAR2B;KCNS3;PLCB1;PLCB2;RAPGEF3
2339	sodium ion transport (GO:0006814)	17/58	17	0.0335581	1.4742	0.261879	0	2018_GO_BP	Ontologies	1.80394	6.12344	HCN3;SLC23A1;SLC5A1;SLC4A4;NALCN;SLC8A2;SCNN1G;SCNN1B;SCN8A;SCNN1A;SCN7A;SGK1;SCN3B;KCNK1;SCN4B;SLC17A2;HCN1
481	Interleukin-6 family signaling Homo sapiens R-HSA-6783589	10/27	10	0.0196866	1.70583	0.26346	0	2016_Reactome	Pathways	2.55821	10.0482	IL11;IL6;CTF1;STAT1;CLCF1;LIF;OSM;IL27;JAK2;IL27RA
482	Effects of PIP2 hydrolysis Homo sapiens R-HSA-114508	10/27	10	0.0196866	1.70583	0.26346	0	2016_Reactome	Pathways	2.55821	10.0482	DGKG;TRPC7;TRPC6;DGKA;ITPR2;ABHD6;PRKCQ;RASGRP2;MGLL;DGKH
486	HS-GAG biosynthesis Homo sapiens R-HSA-2022928	11/31	11	0.0206667	1.68473	0.26346	0	2016_Reactome	Pathways	2.39212	9.2796	HS3ST3B1;SDC2;GPC1;GPC3;GPC2;GPC4;HS3ST6;GPC6;HSPG2;HS6ST2;HS3ST1
487	Metabolism of fat-soluble vitamins Homo sapiens R-HSA-6806667	16/51	16	0.0207237	1.68353	0.26346	0	2016_Reactome	Pathways	1.98909	7.71065	CUBN;SDC2;APOA1;LRP2;HSPG2;PLB1;RDH11;GPC1;GPC3;GPC2;GPC4;APOE;APOB;GPC6;LDLR;LRP12
488	Ion homeostasis Homo sapiens R-HSA-5578775	16/51	16	0.0207237	1.68353	0.26346	0	2016_Reactome	Pathways	1.98909	7.71065	RYR2;KCNJ11;DMPK;ATP2A3;ATP2B4;ITPR2;ATP1A3;ABCC9;ATP2B2;ATP1B1;SLC8A2;ASPH;FXYD1;FKBP1B;TNNI3;FXYD6
483	ECM proteoglycans Homo sapiens R-HSA-3000178	17/55	17	0.0202355	1.69389	0.26346	0	2016_Reactome	Pathways	1.94672	7.59282	TGFB2;TNXB;LAMA2;TGFB3;SERPINE1;ITGA2B;LAMA3;TNC;LRP4;HAPLN1;DCN;VTN;TNN;COL9A3;ITGB6;FMOD;ITGA9
484	Regulation of cholesterol biosynthesis by SREBP (SREBF) Homo sapiens R-HSA-1655829	17/55	17	0.0202355	1.69389	0.26346	0	2016_Reactome	Pathways	1.94672	7.59282	NCOA1;IDI1;FDPS;CREBBP;HMGCS1;INSIG1;ELOVL6;HMGCR;LSS;TM7SF2;SQLE;PMVK;SC5D;MVD;DHCR7;PPARA;FDFT1
485	G alpha (i) signalling events Homo sapiens R-HSA-418594	58/240	58	0.020521	1.6878	0.26346	0	2016_Reactome	Pathways	1.38971	5.40086	CHRM2;CXCL9;CXCL1;CXCL3;CXCL2;CXCL5;CXCL16;RGS4;GNGT2;GNAT2;RGS1;GRM6;ADORA1;BDKRB2;BDKRB1;CCR7;CCR3;CCR2;CASR;NPY1R;PDYN;ADRA2A;SSTR5;RGS18;RGS14;C5AR1;FPR1;ADCY3;CXCR4;LPAR3;ADCY2;CXCR6;GNAI1;C3;GNG2;NPW;CNR2;GALR2;GNG4;CCL5;PENK;CXCR2;HRH4;S1PR1;RGS20;RGS22;S1PR5;S1PR4;P2RY12;GPR17;P2RY13;GABBR1;CCL20;P2RY14;CXCL10;CXCL11;RGS11;PF4
64	Leptin Insulin Overlap WP578	6/18	6	0.103505	0.985037	0.268467	0	2019_WikiPathways_Mouse	Pathways	2.17282	4.92824	SOCS1;IRS1;LEPR;IRS3;JAK2;PIK3CG
63	Peptide GPCRs WP234	18/71	18	0.102619	0.988771	0.268467	0	2019_WikiPathways_Mouse	Pathways	1.47689	3.36249	CX3CR1;AVPR2;C5AR1;NPY1R;FPR1;CXCR4;TACR1;CXCR6;AGTR1A;SSTR5;CCKAR;GALR2;CXCR2;BDKRB2;BDKRB1;CCR7;CCR3;CCR2
181	Cadmium induces DNA synthesis and proliferation in macrophages Homo sapiens h cdMacPathway	7/16	7	0.0188204	1.72537	0.268504	0	2016_BioCarta	Pathways	3.38147	13.434	NFKBIA;JUN;MAP2K1;PRKCB;FOS;PLCB1;TNF
2340	negative regulation of multicellular organismal process (GO:0051241)	32/125	32	0.034839	1.45793	0.271412	0	2018_GO_BP	Ontologies	1.49824	5.02961	HPN;PTPRO;TACSTD2;LRP4;GATA3;REG3G;TNF;EGFR;LOXL2;SLC6A4;ROBO1;SHH;ARHGDIB;MARVELD3;NKX2-1;MEF2C;F2R;APOA1;VASN;TBX18;OVOL2;BMP5;EFNA1;IL4;BMP4;SFRP1;CEACAM1;SFRP2;PROC;GAS6;IL17D;PFN2
2341	cell morphogenesis involved in differentiation (GO:0000904)	16/54	16	0.0349911	1.45604	0.272133	0	2018_GO_BP	Ontologies	1.83171	6.14112	MEF2C;ITGA4;PROX1;EFNA1;CLDN3;POF1B;RAB25;PARVG;DACT2;ITGB7;RADIL;TEK;EPHA1;EPHB3;VAMP3;FERMT3
490	RHO GTPases Activate NADPH Oxidases Homo sapiens R-HSA-5668599	6/13	6	0.0220408	1.65677	0.273669	0	2016_Reactome	Pathways	3.72598	14.2141	NCF1;NCF2;NCF4;NOXA1;RAC2;CYBB
491	IL-6-type cytokine receptor ligand interactions Homo sapiens R-HSA-6788467	8/20	8	0.0221247	1.65512	0.273669	0	2016_Reactome	Pathways	2.89864	11.0469	IL11;CTF1;CLCF1;LIF;OSM;IL27;JAK2;IL27RA
489	Peptide hormone metabolism Homo sapiens R-HSA-2980736	23/81	23	0.0219809	1.65795	0.273669	0	2016_Reactome	Pathways	1.72624	6.59007	CPA3;ACHE;PCSK1;BCHE;CPB2;ACE;MME;CMA1;ATP6AP2;RAB27A;PAX6;INHBB;KLF4;PLA2G7;CPN1;DPP4;ACE2;SPCS3;SPCS2;ANPEP;KIF5A;FFAR4;INHA
2342	cellular response to interferon-gamma (GO:0071346)	30/116	30	0.035303	1.45219	0.274093	0	2018_GO_BP	Ontologies	1.51877	5.07843	CIITA;SP100;CCL11;PTAFR;AQP4;AIF1;ICAM1;CCL5;CCL4;CASP1;CCL3;CCL2;JAK2;GBP2;IL12RB1;GBP6;TRIM62;VCAM1;CCL22;DAPK1;CCL20;STAT1;OAS2;IRF4;IRF1;IRF7;IRF8;IRF5;IRF6;GAPDH
2343	regulation of protein secretion (GO:0050708)	28/107	28	0.0355975	1.44858	0.275911	0	2018_GO_BP	Ontologies	1.54295	5.1465	MYOM1;SNAP25;ACHE;PLA2G1B;SLC2A1;CACNA1A;ITPR2;CACNA1C;TNF;TTN;DPP4;CCL5;MYH10;EXPH5;TGFB2;RSAD2;KCNJ11;TGFB3;SYTL4;BMP6;ADRA2A;GCK;SSTR5;STXBP5L;PER2;KCNS3;PPIA;RAPGEF3
65	Apoptosis WP1254	20/81	20	0.1102	0.957818	0.27717	0	2019_WikiPathways_Mouse	Pathways	1.42584	3.14463	BNIP3L;JUN;IGF2;TRP63;TRAF1;TNF;NFKB1;NFKBIA;IRF4;IRF1;CASP4;CASP1;TNFSF10;IRF7;BCL2;FAS;IRF5;TNFRSF25;IRF6;NFKBIE
66	PPAR signaling pathway WP2316	20/81	20	0.1102	0.957818	0.27717	0	2019_WikiPathways_Mouse	Pathways	1.42584	3.14463	SLC27A1;CYP4A12B;AQP7;APOA1;ACAA1B;CYP27A1;FADS2;FABP2;ACOX2;FABP5;ME1;SCD2;PPARG;ACSBG1;HMGCS2;CD36;SCD1;ANGPTL4;PPARA;PLTP
183	Lck and Fyn tyrosine kinases in initiation of TCR Activation Homo sapiens h tcraPathway	6/13	6	0.0220408	1.65677	0.277455	0	2016_BioCarta	Pathways	3.72598	14.2141	ZAP70;CD4;PTPRC;LCK;FYN;CD247
182	Toll-Like Receptor Pathway Homo sapiens h tollPathway	12/35	12	0.0212036	1.67359	0.277455	0	2016_BioCarta	Pathways	2.2694	8.74531	NFKBIA;JUN;IRAK1;TLR9;FOS;TLR6;PGLYRP1;PPARA;ELK1;MAP3K14;TLR4;TLR2
67	Oxidation by Cytochrome P450 WP1274	11/40	11	0.113624	0.944531	0.281515	0	2019_WikiPathways_Mouse	Pathways	1.64883	3.58597	CYP39A1;CYP27A1;CYP26A1;CYP4F39;CYP4F18;CYP11A1;CYP2S1;CYP4V3;CYP4B1;CYP2F2;CYP51
2344	regulation of blood vessel endothelial cell migration (GO:0043535)	15/50	15	0.0363916	1.439	0.281588	0	2018_GO_BP	Ontologies	1.86427	6.1771	ACVRL1;ANGPT4;CD40;MEF2C;ANGPT2;ANGPT1;ATP5A1;VASH1;HIF1A;MECP2;SH3BP1;PPARG;PRKD2;APOE;FGFR1
6390	alkali metal ion binding (GO:0031420)	7/16	7	0.0188204	1.72537	0.283731	0	2018_GO_MF	Ontologies	3.38147	13.434	HDAC4;SLC34A2;PDXK;SLC24A3;KCNJ11;CAPN3;ATP1B1
6391	peptidoglycan binding (GO:0042834)	7/16	7	0.0188204	1.72537	0.283731	0	2018_GO_MF	Ontologies	3.38147	13.434	PGLYRP2;NLRP3;NOD1;REG3G;NOD2;PGLYRP1;TLR2
6392	transmembrane receptor protein serine/threonine kinase binding (GO:0070696)	7/16	7	0.0188204	1.72537	0.283731	0	2018_GO_MF	Ontologies	3.38147	13.434	BMP4;BMP3;TGFB2;TGFB3;BMP7;BMP6;BMP5
6389	cation transmembrane transporter activity (GO:0008324)	27/97	27	0.0180733	1.74296	0.283731	0	2018_GO_MF	Ontologies	1.67963	6.74088	ATP8A1;CATSPER4;SLC1A1;CACNA1B;CACNA1A;CACNA1C;NALCN;CACNA1H;SLC7A3;CACNA1I;TRPM2;CALHM2;TMEM44;PIEZO2;SCN7A;RHBG;SLC36A4;SLC38A5;TRPC6;SLC36A2;ATP2B4;ATP2B2;SLC6A7;SLC7A8;SCN8A;TRPV4;P2RX1
2345	negative regulation of extrinsic apoptotic signaling pathway (GO:2001237)	21/76	21	0.0368091	1.43405	0.284338	0	2018_GO_BP	Ontologies	1.66152	5.48635	GPX1;PELI3;SERPINE1;TNFAIP3;FAIM2;NOL3;TNF;GATA1;ICAM1;BMP5;BMP4;GDNF;TNFSF10;BCL2;HMOX1;FAS;SNAI2;PHIP;HSPA1B;HSPA1A;PF4
2346	transmembrane receptor protein serine/threonine kinase signaling pathway (GO:0007178)	36/144	36	0.0369189	1.43275	0.284705	0	2018_GO_BP	Ontologies	1.45164	4.78899	ACVRL1;ZCCHC12;BMPR2;AMHR2;TGFB1I1;LTBP2;ZCCHC18;ARRB2;PRKCZ;CHRDL1;TMEM100;PARD6A;IRAK1;RPS27A;GDF10;TGFB2;JUN;TGFB3;GDF15;USP9X;FOXH1;INHBB;GDF3;CGN;FOS;BMP7;BMP6;BMP5;RGMA;BMP4;BMP3;GREM2;EID2;BMPR1B;INHA;ENG
2347	leukotriene biosynthetic process (GO:0019370)	7/18	7	0.0371114	1.43049	0.284749	0	2018_GO_BP	Ontologies	2.76632	9.11178	GGT5;GGT7;GGT6;PLA2G1B;ALOX5;ALOX5AP;GGT1
2348	glycogen biosynthetic process (GO:0005978)	7/18	7	0.0371114	1.43049	0.284749	0	2018_GO_BP	Ontologies	2.76632	9.11178	PER2;GYS1;PPP1R3C;GBE1;PGM2;PGM5;RPS27A
2349	glucan biosynthetic process (GO:0009250)	7/18	7	0.0371114	1.43049	0.284749	0	2018_GO_BP	Ontologies	2.76632	9.11178	PER2;GYS1;PPP1R3C;GBE1;PGM2;PGM5;RPS27A
2354	regulation of leukocyte cell-cell adhesion (GO:1903037)	5/11	5	0.0389391	1.40961	0.288136	0	2018_GO_BP	Ontologies	3.62173	11.7553	CD4;CCL5;PPARA;LAT;PAG1
2355	relaxation of cardiac muscle (GO:0055119)	5/11	5	0.0389391	1.40961	0.288136	0	2018_GO_BP	Ontologies	3.62173	11.7553	CHGA;GSTM2;RGS2;ATP1B1;KCNJ2
2356	macrophage differentiation (GO:0030225)	5/11	5	0.0389391	1.40961	0.288136	0	2018_GO_BP	Ontologies	3.62173	11.7553	BMP4;CSF1R;CSF3;CSF1;MMP9
2357	regulation of cholesterol esterification (GO:0010872)	5/11	5	0.0389391	1.40961	0.288136	0	2018_GO_BP	Ontologies	3.62173	11.7553	STARD4;APOC1;APOA1;APOE;ABCG1
2358	positive regulation of chondrocyte differentiation (GO:0032332)	5/11	5	0.0389391	1.40961	0.288136	0	2018_GO_BP	Ontologies	3.62173	11.7553	ACVRL1;ZBTB16;BMPR1B;SOX6;LOXL2
2359	negative regulation of T cell differentiation (GO:0045581)	5/11	5	0.0389391	1.40961	0.288136	0	2018_GO_BP	Ontologies	3.62173	11.7553	BMP4;IRF1;TNFSF4;IHH;FOXJ1
2360	response to nitric oxide (GO:0071731)	5/11	5	0.0389391	1.40961	0.288136	0	2018_GO_BP	Ontologies	3.62173	11.7553	EGLN1;MMP3;DPEP1;CCR7;FOXO1
2361	positive regulation of fatty acid oxidation (GO:0046321)	5/11	5	0.0389391	1.40961	0.288136	0	2018_GO_BP	Ontologies	3.62173	11.7553	NR4A3;IRS1;PPARA;PPARGC1A;PLIN5
2362	cyclooxygenase pathway (GO:0019371)	5/11	5	0.0389391	1.40961	0.288136	0	2018_GO_BP	Ontologies	3.62173	11.7553	HPGDS;TBXAS1;PTGDS;PTGES;PTGS1
2363	response to thyroid hormone (GO:0097066)	5/11	5	0.0389391	1.40961	0.288136	0	2018_GO_BP	Ontologies	3.62173	11.7553	CTSL;LMO2;HPN;CTSH;GATA1
2364	hemidesmosome assembly (GO:0031581)	5/11	5	0.0389391	1.40961	0.288136	0	2018_GO_BP	Ontologies	3.62173	11.7553	COL17A1;LAMB3;LAMA3;KRT14;KRT5
2365	cardiac muscle cell membrane repolarization (GO:0099622)	5/11	5	0.0389391	1.40961	0.288136	0	2018_GO_BP	Ontologies	3.62173	11.7553	KCNH2;KCND3;KCNIP2;ATP1B1;KCNJ2
2366	regulation of vascular endothelial growth factor signaling pathway (GO:1900746)	5/11	5	0.0389391	1.40961	0.288136	0	2018_GO_BP	Ontologies	3.62173	11.7553	CCBE1;XDH;DLL1;DCN;ROBO1
2367	cell-substrate junction assembly (GO:0007044)	5/11	5	0.0389391	1.40961	0.288136	0	2018_GO_BP	Ontologies	3.62173	11.7553	COL17A1;LAMB3;LAMA3;KRT14;KRT5
2368	regulation of non-canonical Wnt signaling pathway (GO:2000050)	5/11	5	0.0389391	1.40961	0.288136	0	2018_GO_BP	Ontologies	3.62173	11.7553	SFRP4;TIAM1;SFRP1;DAAM2;NPHP3
2369	regulation of ventricular cardiac muscle cell action potential (GO:0098911)	5/11	5	0.0389391	1.40961	0.288136	0	2018_GO_BP	Ontologies	3.62173	11.7553	DSP;RYR2;CACNA1C;DSC2;TRPM4
2370	myeloid cell activation involved in immune response (GO:0002275)	5/11	5	0.0389391	1.40961	0.288136	0	2018_GO_BP	Ontologies	3.62173	11.7553	FCER1G;SYK;DNASE1;LBP;DOCK2
2371	somite development (GO:0061053)	5/11	5	0.0389391	1.40961	0.288136	0	2018_GO_BP	Ontologies	3.62173	11.7553	SHH;SFRP2;IHH;MEOX2;MEOX1
2350	aminoglycan biosynthetic process (GO:0006023)	14/46	14	0.0377246	1.42338	0.288136	0	2018_GO_BP	Ontologies	1.90295	6.23681	HS3ST3B1;SDC2;HS3ST6;HSPG2;HS6ST2;HS3ST1;UGDH;B3GNT8;B3GNT7;GPC1;GPC3;GPC2;GPC4;GPC6
2352	regulation of neuron death (GO:1901214)	20/72	20	0.0388351	1.41078	0.288136	0	2018_GO_BP	Ontologies	1.67355	5.43642	CHGA;EGR1;MEF2C;EGLN3;LRRK2;FAIM2;DHCR24;FOS;SORL1;TRIM2;CCL5;DDIT4;VPS35;NSMF;FYN;APOE;FCGR2B;CD34;EPHB1;PPARGC1A
2353	Rho protein signal transduction (GO:0007266)	20/72	20	0.0388351	1.41078	0.288136	0	2018_GO_BP	Ontologies	1.67355	5.43642	LIMK1;ARHGDIG;WAS;RHOH;ARHGAP29;RHOF;RND2;ARHGAP6;NTN1;ADRA2A;ARHGAP4;EPS8;CNKSR1;CDC42EP3;RAC2;EPS8L1;EPS8L3;PAK3;CTNNAL1;RHOQ
2351	positive regulation of MAP kinase activity (GO:0043406)	43/177	43	0.0380649	1.41948	0.288136	0	2018_GO_BP	Ontologies	1.39786	4.56885	TENM1;CD40;FLT3;PLA2G1B;LRRK2;C5AR1;CXCL17;FPR1;DUSP19;CXCR4;NOD1;FZD10;TNFRSF11A;NOD2;FGF1;TNF;PIK3CG;EGFR;ROBO1;IRAK1;PDGFD;PLCE1;RPS27A;MAP4K1;MAP2K1;EDN3;GADD45A;RIPK2;F2R;IGF2;NRG1;NGF;TPD52L1;ADRA2A;BMP4;MAP3K15;KIT;TLR9;TLR6;MUC20;MAP3K14;TLR4;FGFR1
2372	inorganic cation transmembrane transport (GO:0098662)	35/140	35	0.0391878	1.40685	0.289042	0	2018_GO_BP	Ontologies	1.45151	4.70202	HCN3;SLC24A3;HVCN1;SLC40A1;ATP2A3;CACNA1A;CACNA1C;TCIRG1;ATP2C2;NALCN;CACNA1H;SLC8A2;TRPM2;SCN7A;ATP6V0A4;TRPM5;SCN3B;ATP6V0E2;TRPM6;TRPM4;TRPC7;TRPC6;SCARA5;SLC30A2;ATP2B4;SCNN1G;SCNN1B;SCN8A;TRPV4;SCNN1A;GAS6;KCNK1;SCN4B;ATP6V1B1;HCN1
2373	negative regulation of sequence-specific DNA binding transcription factor activity (GO:0043433)	35/140	35	0.0391878	1.40685	0.289042	0	2018_GO_BP	Ontologies	1.45151	4.70202	PSMD10;HDAC4;SP100;NLRC5;TNFAIP3;NOD1;NLRC3;ARRB2;NOD2;PKHD1;IRAK1;PIM1;NLRP3;FLNA;CMKLR1;HAVCR2;EGLN1;TRIM40;WFS1;ANXA4;FOXH1;FOXJ1;PROX1;KLF4;FOXP3;ESR1;BMP7;PARP10;NFKBIA;SFRP4;HEYL;TNFSF4;TLR9;SIK1;GAS6
2374	negative regulation of protein import into nucleus (GO:0042308)	8/22	8	0.0396284	1.40199	0.290779	0	2018_GO_BP	Ontologies	2.48425	8.01967	PARP10;NOV;PDE2A;DACT3;SNAI2;APOD;AXIN2;GAS6
2375	regulation of ERBB signaling pathway (GO:1901184)	8/22	8	0.0396284	1.40199	0.290779	0	2018_GO_BP	Ontologies	2.48425	8.01967	BTC;PTPN18;CEACAM1;NRG4;MVB12B;NRG1;EGFR;EREG
2376	epidermis development (GO:0008544)	22/81	22	0.039683	1.4014	0.290779	0	2018_GO_BP	Ontologies	1.62267	5.23607	KRTDAP;DSP;COL17A1;WNT10A;LAMB3;BNC1;LAMA3;WAS;GRHL3;KRT5;GLI1;GRHL1;EVPL;DLL1;PTHLH;KRT83;SCEL;KRT17;FABP5;KRT16;KRT14;TGM5
2377	negative regulation of cell death (GO:0060548)	22/81	22	0.039683	1.4014	0.290779	0	2018_GO_BP	Ontologies	1.62267	5.23607	CHGA;BNIP3L;WFS1;LRRK2;BNIP3;AMIGO2;PARP16;BMP7;SORL1;WISP1;PAX2;NPAS2;BMP4;NOV;AGR3;VPS35;APOE;CD34;PDE8A;PPARGC1A;HSPA1B;HSPA1A
2378	regulation of cytokine production (GO:0001817)	28/108	28	0.0397413	1.40076	0.290779	0	2018_GO_BP	Ontologies	1.52357	4.91408	CD83;HILPDA;NOD1;GATA3;NOD2;TNF;IFIH1;NLRP3;CCR7;IGF2BP3;RPS27A;CCR2;ZBP1;DDX58;NFAM1;SFTPD;ISG15;TMEM173;ADRA2A;EREG;CCDC88B;ACE2;IL6;TNFSF4;IRF7;SNAI2;TRIM56;LTF
2379	regulation of cellular pH (GO:0030641)	12/38	12	0.0399758	1.3982	0.292027	0	2018_GO_BP	Ontologies	2.00717	6.46206	SLC9A2;CLN3;SLC4A8;SLC26A2;SLC9A4;SLC9A7;SLC9A9;SLC26A10;SLC26A9;SLC4A3;SLC4A4;SLC26A3
2383	positive regulation of granulocyte chemotaxis (GO:0071624)	9/26	9	0.0408021	1.38932	0.295702	0	2018_GO_BP	Ontologies	2.30177	7.36342	CD74;RAC2;CXCL1;NCKAP1L;CCR7;CXCL3;CXCL2;CXCL5;PF4
2384	monovalent inorganic cation homeostasis (GO:0055067)	9/26	9	0.0408021	1.38932	0.295702	0	2018_GO_BP	Ontologies	2.30177	7.36342	KCNH2;SCNN1G;SLC12A5;SLC9A7;SCNN1B;SCNN1A;PDK4;ATP6V0A4;ATP6V1B1
2380	epithelial tube morphogenesis (GO:0060562)	11/34	11	0.0407312	1.39007	0.295702	0	2018_GO_BP	Ontologies	2.07972	6.6567	ACVRL1;BMP4;CSF1R;RYR2;SHH;MEF2C;PODXL;PRKX;PRKD2;GATA3;RASIP1
2381	response to peptide (GO:1901652)	11/34	11	0.0407312	1.39007	0.295702	0	2018_GO_BP	Ontologies	2.07972	6.6567	CCKAR;IRS1;STAT1;AVPR2;CACNA1A;FYN;IRF5;REG3G;NOD2;AGER;GNAI1
2382	regulation of axon extension (GO:0030516)	11/34	11	0.0407312	1.39007	0.295702	0	2018_GO_BP	Ontologies	2.07972	6.6567	RTN4R;EPHA4;OLFM1;SEMA7A;SEMA3A;LIMK1;ISLR2;APOE;L1CAM;NTN1;PLXNA3
2386	positive regulation of phospholipase C activity (GO:0010863)	10/30	10	0.0410724	1.38645	0.296253	0	2018_GO_BP	Ontologies	2.17408	6.94056	ITK;GNA15;C5AR1;KIT;ABL2;S1PR4;ESR1;PLCB2;EGFR;FGFR1
2387	regulation of protein polymerization (GO:0032271)	10/30	10	0.0410724	1.38645	0.296253	0	2018_GO_BP	Ontologies	2.17408	6.94056	EPS8;CAMSAP3;FCHSD2;MAP2;EPS8L1;HCLS1;EPS8L3;TPPP;PAK3;PFN2
2385	regulation of actin filament polymerization (GO:0030833)	19/68	19	0.0409526	1.38772	0.296253	0	2018_GO_BP	Ontologies	1.68707	5.39077	TENM1;CSF3;CCL11;ALOX15;RHOH;EPS8;BAIAP2L2;FCHSD2;CDC42EP3;RAC2;HCLS1;EPS8L1;CCR7;NCKAP1L;EPS8L3;PAK3;KANK4;PFN2;KANK3
2388	positive regulation of cytoskeleton organization (GO:0051495)	21/77	21	0.0419728	1.37703	0.30227	0	2018_GO_BP	Ontologies	1.63175	5.17384	TENM1;CSF3;CCL11;SYNPO2;ALOX15;LIMK1;RHOH;PDXP;PROX1;MYLK3;P2RX7;BAIAP2L2;FES;CDC42EP3;RAC2;HCLS1;STAP1;CCR7;NCKAP1L;TEK;PFN2
184	TSP-1 Induced Apoptosis in Microvascular Endothelial Cell Homo sapiens h tsp1Pathway	4/7	4	0.0264994	1.57676	0.303277	0	2016_BioCarta	Pathways	5.7943	21.037	JUN;FYN;FOS;CD36
185	Aspirin Blocks Signaling Pathway Involved in Platelet Activation Homo sapiens h sppaPathway	7/17	7	0.0269265	1.56982	0.303277	0	2016_BioCarta	Pathways	3.04314	10.9999	MAP2K1;PRKCB;F2R;TBXAS1;PLCB1;GNAI1;PTGS1
2394	cellular response to forskolin (GO:1904322)	4/8	4	0.0452483	1.3444	0.306095	0	2018_GO_BP	Ontologies	4.34545	13.4517	ADCY3;ADCY2;GNAI1;CFTR
2395	cellular response to interleukin-21 (GO:0098757)	4/8	4	0.0452483	1.3444	0.306095	0	2018_GO_BP	Ontologies	4.34545	13.4517	STAT1;IL21R;STAT4;IL2RG
2396	ventricular cardiac muscle cell membrane repolarization (GO:0099625)	4/8	4	0.0452483	1.3444	0.306095	0	2018_GO_BP	Ontologies	4.34545	13.4517	KCNH2;KCNE2;KCNJ8;KCND3
2397	galactose catabolic process (GO:0019388)	4/8	4	0.0452483	1.3444	0.306095	0	2018_GO_BP	Ontologies	4.34545	13.4517	GALE;PGM2;PGM5;GALK1
2398	positive regulation of steroid biosynthetic process (GO:0010893)	4/8	4	0.0452483	1.3444	0.306095	0	2018_GO_BP	Ontologies	4.34545	13.4517	STARD4;FGF1;TNF;ABCG1
2399	interleukin-21-mediated signaling pathway (GO:0038114)	4/8	4	0.0452483	1.3444	0.306095	0	2018_GO_BP	Ontologies	4.34545	13.4517	STAT1;IL21R;STAT4;IL2RG
2400	regulation of microvillus organization (GO:0032530)	4/8	4	0.0452483	1.3444	0.306095	0	2018_GO_BP	Ontologies	4.34545	13.4517	PODXL;CDHR2;USH1C;PLD1
2401	response to forskolin (GO:1904321)	4/8	4	0.0452483	1.3444	0.306095	0	2018_GO_BP	Ontologies	4.34545	13.4517	ADCY3;ADCY2;GNAI1;CFTR
2402	positive regulation of cAMP-mediated signaling (GO:0043950)	4/8	4	0.0452483	1.3444	0.306095	0	2018_GO_BP	Ontologies	4.34545	13.4517	CXCL10;CXCL11;CXCL9;PF4
2403	desensitization of G-protein coupled receptor protein signaling pathway (GO:0002029)	4/8	4	0.0452483	1.3444	0.306095	0	2018_GO_BP	Ontologies	4.34545	13.4517	ADM;ARRB2;ADRB2;LY6G6E
2404	positive regulation of metanephros development (GO:0072216)	4/8	4	0.0452483	1.3444	0.306095	0	2018_GO_BP	Ontologies	4.34545	13.4517	RET;BASP1;LIF;PAX2
2405	lung epithelium development (GO:0060428)	4/8	4	0.0452483	1.3444	0.306095	0	2018_GO_BP	Ontologies	4.34545	13.4517	WNT7B;FOXJ1;ASCL1;STRA6
2406	positive regulation of tumor necrosis factor biosynthetic process (GO:0042535)	4/8	4	0.0452483	1.3444	0.306095	0	2018_GO_BP	Ontologies	4.34545	13.4517	TLR1;SPN;TLR4;CCR2
2407	regulation of aspartic-type endopeptidase activity involved in amyloid precursor protein catabolic process (GO:1902959)	4/8	4	0.0452483	1.3444	0.306095	0	2018_GO_BP	Ontologies	4.34545	13.4517	EFNA1;EPHA4;EFNA3;SORL1
2408	B cell mediated immunity (GO:0019724)	4/8	4	0.0452483	1.3444	0.306095	0	2018_GO_BP	Ontologies	4.34545	13.4517	CD74;FCER1G;TLR8;FCGR2B
2409	positive regulation of vasculogenesis (GO:2001214)	4/8	4	0.0452483	1.3444	0.306095	0	2018_GO_BP	Ontologies	4.34545	13.4517	TMEM100;CEACAM1;ASB4;CD34
2410	ketone body biosynthetic process (GO:0046951)	4/8	4	0.0452483	1.3444	0.306095	0	2018_GO_BP	Ontologies	4.34545	13.4517	ACSS3;BDH1;HMGCS2;ACAT1
2411	basement membrane organization (GO:0071711)	4/8	4	0.0452483	1.3444	0.306095	0	2018_GO_BP	Ontologies	4.34545	13.4517	RAMP2;CMA1;HPN;NID2
2412	ventricular trabecula myocardium morphogenesis (GO:0003222)	4/8	4	0.0452483	1.3444	0.306095	0	2018_GO_BP	Ontologies	4.34545	13.4517	DLL4;TGFB2;NRG1;ENG
2413	positive regulation of interleukin-2 biosynthetic process (GO:0045086)	4/8	4	0.0452483	1.3444	0.306095	0	2018_GO_BP	Ontologies	4.34545	13.4517	CD86;CD4;IRF4;CD80
2414	positive regulation of toll-like receptor 4 signaling pathway (GO:0034145)	4/8	4	0.0452483	1.3444	0.306095	0	2018_GO_BP	Ontologies	4.34545	13.4517	WDFY1;PTPN22;LBP;LTF
2415	negative regulation of vascular permeability (GO:0043116)	4/8	4	0.0452483	1.3444	0.306095	0	2018_GO_BP	Ontologies	4.34545	13.4517	CEACAM1;RAMP2;ANGPT1;PDE2A
2416	nucleotide phosphorylation (GO:0046939)	4/8	4	0.0452483	1.3444	0.306095	0	2018_GO_BP	Ontologies	4.34545	13.4517	CMPK1;CMPK2;AK7;AK8
2417	positive regulation of production of miRNAs involved in gene silencing by miRNA (GO:1903800)	4/8	4	0.0452483	1.3444	0.306095	0	2018_GO_BP	Ontologies	4.34545	13.4517	BMP4;MAP2K1;MYCN;EGFR
2418	regulation of dendritic cell antigen processing and presentation (GO:0002604)	4/8	4	0.0452483	1.3444	0.306095	0	2018_GO_BP	Ontologies	4.34545	13.4517	NOD1;CCR7;NOD2;FCGR2B
2419	regulation of T-helper 2 cell differentiation (GO:0045628)	4/8	4	0.0452483	1.3444	0.306095	0	2018_GO_BP	Ontologies	4.34545	13.4517	CD86;TNFSF4;NLRP3;PRKCZ
2420	regulation of cilium movement (GO:0003352)	4/8	4	0.0452483	1.3444	0.306095	0	2018_GO_BP	Ontologies	4.34545	13.4517	CCDC39;DNAAF1;ARMC4;CCDC40
2421	aldehyde biosynthetic process (GO:0046184)	4/8	4	0.0452483	1.3444	0.306095	0	2018_GO_BP	Ontologies	4.34545	13.4517	PDXK;TPI1;CACNA1H;DDR2
2422	immunoglobulin mediated immune response (GO:0016064)	4/8	4	0.0452483	1.3444	0.306095	0	2018_GO_BP	Ontologies	4.34545	13.4517	CD74;FCER1G;TLR8;FCGR2B
2423	endochondral ossification (GO:0001958)	4/8	4	0.0452483	1.3444	0.306095	0	2018_GO_BP	Ontologies	4.34545	13.4517	BMP4;MEF2C;FOXC1;FGFR3
2424	neuron projection extension involved in neuron projection guidance (GO:1902284)	4/8	4	0.0452483	1.3444	0.306095	0	2018_GO_BP	Ontologies	4.34545	13.4517	NELL2;SEMA3A;SLIT1;SEMA3F
2425	regulation of calcium ion transmembrane transport via high voltage-gated calcium channel (GO:1902514)	4/8	4	0.0452483	1.3444	0.306095	0	2018_GO_BP	Ontologies	4.34545	13.4517	NANOS1;CACNB1;CACNB2;NOS1AP
2426	nucleoside diphosphate phosphorylation (GO:0006165)	4/8	4	0.0452483	1.3444	0.306095	0	2018_GO_BP	Ontologies	4.34545	13.4517	CMPK1;CMPK2;AK7;AK8
2427	negative regulation of leukocyte mediated cytotoxicity (GO:0001911)	4/8	4	0.0452483	1.3444	0.306095	0	2018_GO_BP	Ontologies	4.34545	13.4517	CEACAM1;PTPRC;ARRB2;FCGR2B
2428	positive regulation of alpha-beta T cell differentiation (GO:0046638)	4/8	4	0.0452483	1.3444	0.306095	0	2018_GO_BP	Ontologies	4.34545	13.4517	SHH;TNFSF4;IHH;NCKAP1L
2429	axon extension involved in axon guidance (GO:0048846)	4/8	4	0.0452483	1.3444	0.306095	0	2018_GO_BP	Ontologies	4.34545	13.4517	NELL2;SEMA3A;SLIT1;SEMA3F
2389	positive regulation of cell adhesion (GO:0045785)	18/64	18	0.0431588	1.36493	0.306095	0	2018_GO_BP	Ontologies	1.70237	5.35034	RET;TGFB2;SYK;TFE3;ALOX15;NDNF;DUSP26;TNF;FSTL3;FRMD5;SFRP2;CCL5;SIRPA;CCR7;PRKD2;NCKAP1L;STX3;JAK2
2392	phospholipase C-activating G-protein coupled receptor signaling pathway (GO:0007200)	24/91	24	0.0450494	1.34631	0.306095	0	2018_GO_BP	Ontologies	1.55888	4.83253	CHRM2;CHRM3;GPR17;CALCA;P2RY10;HOMER1;GPR65;C5AR2;F2R;C5AR1;FPR1;HTR2C;ADRA1D;TACR1;ESR1;ADRA2A;GNA14;P2RY6;GNA15;CCKAR;GALR2;CXCR2;PLCE1;GPR157
2391	positive regulation of protein serine/threonine kinase activity (GO:0071902)	30/118	30	0.043492	1.36159	0.306095	0	2018_GO_BP	Ontologies	1.48407	4.65281	PSMD10;CSF1R;TENM1;CD40;FLT3;LRRK2;ADRB2;NOD2;FGF1;TNF;PIK3CG;EGFR;MALT1;ROBO1;IRAK1;PDGFD;MAP2K1;EDN3;TNFSF15;ATP2B4;PARP16;PROX1;TPD52L1;ADRA2A;PSRC1;CHI3L1;MAPRE3;TLR6;FGFR1;LTF
2390	regulation of GTPase activity (GO:0043087)	45/188	45	0.0432715	1.3638	0.306095	0	2018_GO_BP	Ontologies	1.37078	4.30461	RTN4R;CD40;ARHGAP8;CCL11;LRRK2;RASGRF1;ASAP3;FZD10;RASGRP2;RASIP1;FGD1;FGD2;DOCK10;FGD3;SH3BP1;RGS1;CHN2;CCL5;CHN1;CCL4;CCL3;CCL2;PLXNC1;PRKG1;EPHB3;PLXNA3;PROM2;EPHA4;NTRK2;CCL22;SEMA4D;CCL20;F2R;ARHGEF38;OCRL;GMIP;VAV1;ADCYAP1;SFRP1;RASA4;SGSM3;PRTN3;PLXNB1;EPHA1;RAPGEF3
2393	positive regulation of gene expression (GO:0010628)	163/771	163	0.045086	1.34596	0.306095	0	2018_GO_BP	Ontologies	1.17149	3.63066	CD86;RPL5;EHF;PID1;NCF1;CSF1;CD80;RORC;RORA;RORB;ELK1;TNF;SOX2;ZXDA;CDH3;SALL1;CDH1;LAMP3;MYB;ZXDC;CAPN3;VPS35;SOX8;EPHB2;NANOS1;MEF2C;MAP2K1;RPS7;FOXH1;F2R;HNF1A;POU3F1;FOXP3;RUNX3;OLFM1;SFRP4;SFRP1;MYCN;PKP1;PHIP;SKAP1;CASZ1;HPN;GATA3;GATA1;HIF1A;NPAS2;FOXO1;WNT6;IRAK1;PRDM16;NKX2-1;STAP1;HIVEP3;WNT1;PPARGC1A;IVNS1ABP;TFAP2A;EGR1;NFE2;SEC16B;CREBBP;JUN;EGR2;FZD4;TGFB3;ZBTB16;PYHIN1;EPHX2;RAB27A…
492	Acetylcholine regulates insulin secretion Homo sapiens R-HSA-399997	5/10	5	0.0250305	1.60153	0.306847	0	2016_Reactome	Pathways	4.34635	16.0279	CHRM3;GNA14;GNA15;PLCB1;PLCB2
2430	L-alpha-amino acid transmembrane transport (GO:1902475)	6/15	6	0.0459059	1.33813	0.308264	0	2018_GO_BP	Ontologies	2.89763	8.92806	SLC7A5;SLC1A1;SLC1A2;SLC36A4;SLC7A3;SLC25A13
2431	negative regulation of insulin secretion (GO:0046676)	6/15	6	0.0459059	1.33813	0.308264	0	2018_GO_BP	Ontologies	2.89763	8.92806	SFRP1;KCNJ11;NOV;IRS1;INHBB;ADRA2A
2432	protein O-linked fucosylation (GO:0036066)	6/15	6	0.0459059	1.33813	0.308264	0	2018_GO_BP	Ontologies	2.89763	8.92806	ADAMTSL1;ADAMTS5;SPON1;MFNG;CFP;ADAMTS7
2433	toll-like receptor 4 signaling pathway (GO:0034142)	6/15	6	0.0459059	1.33813	0.308264	0	2018_GO_BP	Ontologies	2.89763	8.92806	IRAK1;TNIP3;NR1H4;LBP;PIK3AP1;TLR4
2434	positive regulation of potassium ion transport (GO:0043268)	6/15	6	0.0459059	1.33813	0.308264	0	2018_GO_BP	Ontologies	2.89763	8.92806	KCNH2;FHL1;NOS1AP;FLNA;AKAP6;ADRA2A
493	EPH-ephrin mediated repulsion of cells Homo sapiens R-HSA-3928665	15/48	15	0.0255322	1.59291	0.310228	0	2016_Reactome	Pathways	1.9775	7.25309	EPHA4;EPHA8;MMP2;PSEN2;MMP9;DNM1;EFNA1;EFNB1;TIAM1;EFNA3;FYN;EPHB2;EPHA1;EPHB1;EPHB3
6401	omega peptidase activity (GO:0008242)	4/7	4	0.0264994	1.57676	0.311533	0	2018_GO_MF	Ontologies	5.7943	21.037	GGT5;UCHL1;GGT1;ASRGL1
6402	extracellular ATP-gated cation channel activity (GO:0004931)	4/7	4	0.0264994	1.57676	0.311533	0	2018_GO_MF	Ontologies	5.7943	21.037	P2RX7;P2RX6;P2RX5;P2RX1
6403	insulin-like growth factor II binding (GO:0031995)	4/7	4	0.0264994	1.57676	0.311533	0	2018_GO_MF	Ontologies	5.7943	21.037	IGFBP5;IGFBP3;IGFBP2;IGFBP6
6404	ATP-gated ion channel activity (GO:0035381)	4/7	4	0.0264994	1.57676	0.311533	0	2018_GO_MF	Ontologies	5.7943	21.037	P2RX7;P2RX6;P2RX5;P2RX1
6405	nucleotide receptor activity (GO:0016502)	4/7	4	0.0264994	1.57676	0.311533	0	2018_GO_MF	Ontologies	5.7943	21.037	P2RX7;P2RX6;P2RX5;P2RX1
6406	peptidyl-proline dioxygenase activity (GO:0031543)	4/7	4	0.0264994	1.57676	0.311533	0	2018_GO_MF	Ontologies	5.7943	21.037	EGLN1;PDIA2;EGLN3;P4HB
6407	L-proline transmembrane transporter activity (GO:0015193)	4/7	4	0.0264994	1.57676	0.311533	0	2018_GO_MF	Ontologies	5.7943	21.037	SLC6A7;SLC36A2;SLC6A15;SLC36A4
6398	filamin binding (GO:0031005)	5/10	5	0.0250305	1.60153	0.311533	0	2018_GO_MF	Ontologies	4.34635	16.0279	CEACAM1;NEBL;SYNPO2;DPYSL3;CRMP1
6399	sugar:proton symporter activity (GO:0005351)	5/10	5	0.0250305	1.60153	0.311533	0	2018_GO_MF	Ontologies	4.34635	16.0279	SLC45A4;SLC2A9;SLC45A3;SLC2A12;SLC2A6
6395	hexose transmembrane transporter activity (GO:0015149)	6/13	6	0.0220408	1.65677	0.311533	0	2018_GO_MF	Ontologies	3.72598	14.2141	SLC2A12;SLC2A1;SLC2A3;SLC2A4;SLC2A5;SLC2A6
6410	ephrin receptor activity (GO:0005003)	7/17	7	0.0269265	1.56982	0.311533	0	2018_GO_MF	Ontologies	3.04314	10.9999	EPHA4;EFNA3;EPHA8;EPHB2;EPHA1;EPHB1;EPHB3
6411	low-density lipoprotein particle binding (GO:0030169)	7/17	7	0.0269265	1.56982	0.311533	0	2018_GO_MF	Ontologies	3.04314	10.9999	COLEC12;LIPC;STAB1;STAB2;CD36;SORL1;LDLR
6412	transmembrane-ephrin receptor activity (GO:0005005)	7/17	7	0.0269265	1.56982	0.311533	0	2018_GO_MF	Ontologies	3.04314	10.9999	EPHA4;EFNA3;EPHA8;EPHB2;EPHA1;EPHB1;EPHB3
6397	disulfide oxidoreductase activity (GO:0015036)	9/24	9	0.0242923	1.61453	0.311533	0	2018_GO_MF	Ontologies	2.609	9.6992	PDIA2;TXNL1;STAB1;STAB2;PGK1;TXNDC2;P4HB;PDIA6;PDIA5
6400	dicarboxylic acid transmembrane transporter activity (GO:0005310)	10/28	10	0.0256095	1.5916	0.311533	0	2018_GO_MF	Ontologies	2.41594	8.85391	SLC26A2;ABCC2;SLC1A1;SLC1A2;SLC17A6;SLC26A10;SLC17A8;SLC26A9;SLC26A3;SLC25A13
6394	Rac GTPase binding (GO:0048365)	14/43	14	0.0213513	1.67058	0.311533	0	2018_GO_MF	Ontologies	2.10019	8.0787	DOCK4;WAS;MTSS1L;OCRL;ARHGAP4;EPS8;ARHGAP44;SH3BP1;ARHGDIB;NOXA1;FLNA;SRGAP3;PKN1;PAK3
6408	peptidase inhibitor activity (GO:0030414)	12/36	12	0.0265283	1.57629	0.311533	0	2018_GO_MF	Ontologies	2.17471	7.89319	ITIH3;PCSK1N;SPINK2;ITIH2;PZP;GPC3;FETUB;CST7;TFPI;RENBP;SGPP2;RECK
6393	calcium-dependent phospholipid binding (GO:0005544)	15/47	15	0.0211082	1.67555	0.311533	0	2018_GO_MF	Ontologies	2.03942	7.86828	SYT5;ANXA2;SYT1;ANXA4;DYSF;SYTL1;C2CD4B;SYT13;SYT9;SYT8;SYTL4;SYTL3;SYTL2;PCLO;ANXA6
6409	voltage-gated cation channel activity (GO:0022843)	27/100	27	0.0265295	1.57627	0.311533	0	2018_GO_MF	Ontologies	1.6103	5.84459	HCN3;KCNC1;CATSPER4;HVCN1;CACNA1B;KCNA3;CACNA1A;CACNA1C;NALCN;CACNA1H;CACNA1I;KCNT1;KCNT2;CNGA1;KCNH2;KCNH3;KCNH4;KCND1;KCNJ11;KCND3;CACNB1;CACNB2;KCNS3;KCNQ2;KCNQ5;GAS6;HCN1
6396	GTPase regulator activity (GO:0030695)	65/275	65	0.0236534	1.62611	0.311533	0	2018_GO_MF	Ontologies	1.34999	5.05471	ARHGAP9;DOCK4;ARHGAP8;GDI1;LRRK2;FAM13A;ARHGAP6;ARHGAP36;ARHGAP4;ARHGAP44;RGS4;PREX1;RGS2;RGS3;RGS1;TAGAP;STARD8;ELMOD1;TBC1D8;RHOH;ARAP3;TBC1D9;TBC1D2B;OCRL;AXIN2;GMIP;DEPDC7;ACAP1;RASA4;CDC42EP3;TBC1D25;PLCB1;ARHGEF6;RGS18;RGS14;AGAP2;WAS;ASAP3;RASAL1;RASAL3;ARHGAP15;KALRN;RANBP3L;SH3BP1;CHN2;CHN1;RGS20;NCKAP1L;SRGAP3;RGS22;JUN;MTSS1L;ARHGAP29;ARHGAP26;ARHGAP25;ARHGAP24;STXBP5L;SGSM1;ARHGAP32;A…
2435	negative regulation of protein metabolic process (GO:0051248)	13/43	13	0.0465644	1.33195	0.312227	0	2018_GO_BP	Ontologies	1.88455	5.77977	PRKCG;TRIM40;AGAP2;FMN2;FOXP3;EGFR;NFKB1;FLNA;MDM4;APBB1;APOE;LDLR;ASB1
495	GLI proteins bind promoters of Hh responsive genes to promote transcription Homo sapiens R-HSA-5635851	4/7	4	0.0264994	1.57676	0.313306	0	2016_Reactome	Pathways	5.7943	21.037	HHIP;BOC;PTCH2;GLI1
496	Phase 3 - rapid repolarisation Homo sapiens R-HSA-5576890	4/7	4	0.0264994	1.57676	0.313306	0	2016_Reactome	Pathways	5.7943	21.037	KCNH2;KCNE2;KCNE3;KCNE4
497	Synthesis, secretion, and deacylation of Ghrelin Homo sapiens R-HSA-422085	7/17	7	0.0269265	1.56982	0.313306	0	2016_Reactome	Pathways	3.04314	10.9999	ACHE;BCHE;PCSK1;SPCS3;SPCS2;KLF4;PLA2G7
498	Chylomicron-mediated lipid transport Homo sapiens R-HSA-174800	7/17	7	0.0269265	1.56982	0.313306	0	2016_Reactome	Pathways	3.04314	10.9999	LIPC;APOA1;P4HB;APOE;APOB;HSPG2;LDLR
494	PLC beta mediated events Homo sapiens R-HSA-112043	14/44	14	0.0260649	1.58394	0.313306	0	2016_Reactome	Pathways	2.03006	7.40397	PRKCG;PDE1C;PDE1B;ITPR2;ADCY3;ADCY2;GNAI1;GNAO1;PLCB4;GNAT2;PRKAR1B;PRKAR2B;PLCB1;PLCB2
6413	protein homodimerization activity (GO:0042803)	144/664	144	0.0275933	1.5592	0.315579	0	2018_GO_MF	Ontologies	1.21046	4.34578	CDA;CSF1;CIB2;CPOX;ENO1;IKZF3;CDH6;HPGDS;CDH3;CREB3L3;GRB14;CDH1;NUDT16;KCNH2;CUBN;BNIP3L;CASR;SDS;DGAT2;ACTN3;TAP1;MTUS2;SDCBP2;FOXP3;FOXP2;MID2;SLC9A7;CD226;NBL1;ABCG1;MTMR1;CSF1R;GYPC;ADRB2;PLD6;CORO1A;FBLN5;CD79B;DPP4;IRAK1;HMOX1;APOE;CDH26;RAB11FIP4;GSTM4;TFAP2A;GSTM2;JUN;TGFB2;GSTM1;AMBP;CADM2;FZD4;GADD45A;ZBTB16;EPHX2;PDE2A;INHBB;GGCT;BST2;NR4A2;GRHPR;NR4A3;GDNF;BCL2;CRYL1;CD200;FGFR1;ACHE…
499	Constitutive Signaling by Aberrant PI3K in Cancer Homo sapiens R-HSA-2219530	18/61	18	0.0274547	1.56138	0.316768	0	2016_Reactome	Pathways	1.82148	6.54862	CD86;IRS1;CD80;GAB1;PIK3CD;NRG1;FGF1;VAV1;EGFR;EREG;BTC;NRG4;LCK;CD19;KIT;FYN;FGFR3;FGFR1
2436	epithelial cell differentiation (GO:0030855)	25/96	25	0.0475452	1.32289	0.317871	0	2018_GO_BP	Ontologies	1.53239	4.66776	EHF;TAGLN;GATA3;GLI1;ASCL1;DNPH1;UPK1B;DMBT1;BASP1;PGK1;E2F7;TBX1;GSTK1;ANXA4;PROX1;UPK3A;PAX2;BMP4;DHRS9;GSTA2;CDHR2;GSTA1;PPARG;VDAC1;IRF6
2437	regulation of cell death (GO:0010941)	25/96	25	0.0475452	1.32289	0.317871	0	2018_GO_BP	Ontologies	1.53239	4.66776	LRRK2;WISP1;NPAS2;CCL5;AGR3;VPS35;CD36;PDE8A;JUNB;EPHB1;BNIP3L;JUN;RIPK2;BNIP3;PARP16;DHCR24;AXIN2;BMP7;ACER2;BMP4;ACOX2;NOV;DLC1;HSPA1B;HSPA1A
2438	cellular defense response (GO:0006968)	16/56	16	0.0478126	1.32046	0.319193	0	2018_GO_BP	Ontologies	1.73991	5.29015	CX3CR1;ITK;CXCL9;NCF1;NCF2;CD160;C5AR1;LSP1;TCIRG1;SPN;TYROBP;ADORA2A;CD19;CXCR2;LBP;CCR3
186	PKC-catalyzed phosphorylation of inhibitory phosphoprotein of myosin phosphatase Homo sapiens h myosinPathway	8/21	8	0.030011	1.52272	0.321118	0	2016_BioCarta	Pathways	2.67551	9.38084	TRIO;PRKCB;CACNA1A;PKN1;PPP1R12B;PLCB1;VAV1;MYLK
2439	regulation of extrinsic apoptotic signaling pathway via death domain receptors (GO:1902041)	12/39	12	0.0482297	1.31668	0.321508	0	2018_GO_BP	Ontologies	1.93271	5.85956	SP100;SFRP1;GPX1;SERPINE1;TNFSF10;TNFAIP3;HMOX1;TMC8;FAS;FAIM2;ICAM1;BMP5
505	HS-GAG degradation Homo sapiens R-HSA-2024096	8/21	8	0.030011	1.52272	0.321915	0	2016_Reactome	Pathways	2.67551	9.38084	SDC2;GPC1;GPC3;GPC2;HPSE;GPC4;HSPG2;GPC6
506	RHO GTPases activate PAKs Homo sapiens R-HSA-5627123	8/21	8	0.030011	1.52272	0.321915	0	2016_Reactome	Pathways	2.67551	9.38084	LIMK1;MYH14;FLNA;MYH11;PPP1R12B;PAK3;MYH10;MYLK
507	Regulation of Insulin-like Growth Factor (IGF) transport and uptake by Insulin-like Growth Factor Binding Proteins (IGFBPs) Homo sapiens R-HSA-381426	8/21	8	0.030011	1.52272	0.321915	0	2016_Reactome	Pathways	2.67551	9.38084	KLK1;IGFBP5;MMP2;IGFBP3;IGFBP2;IGF2;PLG;IGFBP6
508	Synthesis of Leukotrienes (LT) and Eoxins (EX) Homo sapiens R-HSA-2142691	8/21	8	0.030011	1.52272	0.321915	0	2016_Reactome	Pathways	2.67551	9.38084	GGT5;ALOX5;ALOX15;ALOX5AP;DPEP2;CYP4B1;DPEP1;GGT1
501	MyD88:Mal cascade initiated on plasma membrane Homo sapiens R-HSA-166058	25/92	25	0.0296124	1.52853	0.321915	0	2016_Reactome	Pathways	1.62427	5.71673	PELI3;NOD1;NOD2;ELK1;AGER;SOCS1;IRAK1;RPS6KA2;MAP3K8;CD36;RPS27A;DUSP4;MEF2C;MAP2K1;JUN;RIPK2;FOS;NFKB1;NFKB2;TLR1;NFKBIA;BTK;TLR6;TLR4;TLR2
502	Toll Like Receptor TLR1:TLR2 Cascade Homo sapiens R-HSA-168179	25/92	25	0.0296124	1.52853	0.321915	0	2016_Reactome	Pathways	1.62427	5.71673	PELI3;NOD1;NOD2;ELK1;AGER;SOCS1;IRAK1;RPS6KA2;MAP3K8;CD36;RPS27A;DUSP4;MEF2C;MAP2K1;JUN;RIPK2;FOS;NFKB1;NFKB2;TLR1;NFKBIA;BTK;TLR6;TLR4;TLR2
503	Toll Like Receptor TLR6:TLR2 Cascade Homo sapiens R-HSA-168188	25/92	25	0.0296124	1.52853	0.321915	0	2016_Reactome	Pathways	1.62427	5.71673	PELI3;NOD1;NOD2;ELK1;AGER;SOCS1;IRAK1;RPS6KA2;MAP3K8;CD36;RPS27A;DUSP4;MEF2C;MAP2K1;JUN;RIPK2;FOS;NFKB1;NFKB2;TLR1;NFKBIA;BTK;TLR6;TLR4;TLR2
504	Toll Like Receptor 2 (TLR2) Cascade Homo sapiens R-HSA-181438	25/92	25	0.0296124	1.52853	0.321915	0	2016_Reactome	Pathways	1.62427	5.71673	PELI3;NOD1;NOD2;ELK1;AGER;SOCS1;IRAK1;RPS6KA2;MAP3K8;CD36;RPS27A;DUSP4;MEF2C;MAP2K1;JUN;RIPK2;FOS;NFKB1;NFKB2;TLR1;NFKBIA;BTK;TLR6;TLR4;TLR2
500	Platelet degranulation Homo sapiens R-HSA-114608	28/105	28	0.0282961	1.54827	0.321915	0	2016_Reactome	Pathways	1.58323	5.64426	FIGF;ITIH3;SERPINE1;ITGA2B;F13A1;PLG;TTN;ISLR;CLEC3B;PHACTR2;SPP2;FLNA;CD36;TGFB2;VWF;TGFB3;HGF;RARRES2;IGF2;APOA1;VEGFC;PECAM1;SERPING1;SCG3;ALDOA;GAS6;PPIA;PF4
2441	negative regulation of phosphate metabolic process (GO:0045936)	7/19	7	0.0495316	1.30512	0.324562	0	2018_GO_BP	Ontologies	2.53563	7.61995	CDKN1C;BMP4;CDA;CDKN1A;STAP1;INHA;BMP7
2442	positive regulation of lipid storage (GO:0010884)	7/19	7	0.0495316	1.30512	0.324562	0	2018_GO_BP	Ontologies	2.53563	7.61995	C3;HILPDA;APOC4;APOB;IKBKE;NFKB1;PLIN5
2443	regulation of transcription factor import into nucleus (GO:0042990)	7/19	7	0.0495316	1.30512	0.324562	0	2018_GO_BP	Ontologies	2.53563	7.61995	NFKBIA;CSF3;DDX58;CDH1;FLNA;HCLS1;TMEM173
2444	leukotriene metabolic process (GO:0006691)	7/19	7	0.0495316	1.30512	0.324562	0	2018_GO_BP	Ontologies	2.53563	7.61995	GGT5;PLA2G1B;ALOX5;ALOX15;ALOX5AP;DPEP1;GGT1
2445	cellular response to interleukin-7 (GO:0098761)	7/19	7	0.0495316	1.30512	0.324562	0	2018_GO_BP	Ontologies	2.53563	7.61995	SOCS1;CISH;TSLP;IRS1;IL7;IL2RG;IL7R
2446	interleukin-7-mediated signaling pathway (GO:0038111)	7/19	7	0.0495316	1.30512	0.324562	0	2018_GO_BP	Ontologies	2.53563	7.61995	SOCS1;CISH;TSLP;IRS1;IL7;IL2RG;IL7R
2447	acylglycerol biosynthetic process (GO:0046463)	7/19	7	0.0495316	1.30512	0.324562	0	2018_GO_BP	Ontologies	2.53563	7.61995	DGAT2;MOGAT2;AGMO;PNPLA3;PLCE1;LPIN1;LPIN3
2449	positive regulation of peptide secretion (GO:0002793)	11/35	11	0.0496814	1.30381	0.324562	0	2018_GO_BP	Ontologies	1.99295	5.98307	ACHE;MYOM1;TGFB2;PLA2G1B;TGFB3;MYH10;SYTL4;PPIA;BMP6;TTN;EXPH5
2450	regulation of sodium ion transport (GO:0002028)	11/35	11	0.0496814	1.30381	0.324562	0	2018_GO_BP	Ontologies	1.99295	5.98307	NANOS1;P2RX7;NKAIN4;BPIFA1;NKAIN3;WNK4;ATP2B4;SIK1;PRSS8;SCN3B;SCN4B
2451	regulation of ion transmembrane transport (GO:0034765)	11/35	11	0.0496814	1.30381	0.324562	0	2018_GO_BP	Ontologies	1.99295	5.98307	KCNH2;P2RX7;KCNE2;KCNJ10;KCNE3;KCNJ8;KCNJ11;KCNJ13;KCNJ15;AKAP6;KCNJ2
2452	actin filament bundle organization (GO:0061572)	11/35	11	0.0496814	1.30381	0.324562	0	2018_GO_BP	Ontologies	1.99295	5.98307	EPS8;BAIAP2L2;MYO1B;DPYSL3;USH1C;PAWR;RHOF;LCP1;ESPN;RND2;AIF1
2453	erythrocyte differentiation (GO:0030218)	11/35	11	0.0496814	1.30381	0.324562	0	2018_GO_BP	Ontologies	1.99295	5.98307	RPS14;DYRK3;ALAS2;TAL1;KIT;HCLS1;NCKAP1L;IKZF1;JAK2;INHA;GATA1
2448	regulation of JAK-STAT cascade (GO:0046425)	18/65	18	0.0495997	1.30452	0.324562	0	2018_GO_BP	Ontologies	1.66605	5.00443	RTN4R;CISH;LRTM2;LRRC4;LRRC3;PRL;PODN;LRRC66;DCN;IL6;PODNL1;SOCS1;CNOT7;IL23A;RTN4RL1;CCL5;KIT;CHAD
2440	Ras protein signal transduction (GO:0007265)	52/223	52	0.0489068	1.31063	0.324562	0	2018_GO_BP	Ontologies	1.32485	3.99818	RAB3B;RAB3C;CDKN1A;GDI1;ARHGDIG;RND2;ARHGAP6;ARHGAP4;EPS8;RAB43;RAB44;RAC2;PLCE1;RHOH;RHOF;IPCEF1;ADRA2A;CNKSR2;RAB32;TIAM1;CNKSR1;RAB30;MRAS;RAB36;RAB37;CDC42EP3;RAB38;RHOQ;RAPGEF3;RASGRP2;PLD1;AIF1;DNAJC27;NTN1;RAB20;RAB25;EPS8L1;EPS8L3;PAK3;RAB6B;CTNNAL1;FARP2;JUN;PLK2;LIMK1;RAB27A;ARHGAP29;RAB27B;RAB15;SGSM3;RAB19;LAT
2454	negative regulation of macromolecule metabolic process (GO:0010605)	31/124	31	0.0498737	1.30213	0.325353	0	2018_GO_BP	Ontologies	1.45103	4.35056	NOTCH2;ACVRL1;PTPN22;TNF;HIF1A;MECP2;DLL4;CCL3;CD34;LDLR;XDH;HAVCR2;MAP2K1;MEF2C;TGFB2;SFMBT2;MIF;PARP14;UPK3B;KLF4;ESR1;NFKB1;PARP10;OLFM1;SFRP1;SFRP2;MYCN;CNOT7;DLG4;RBMS3;ENG
2455	proteolysis (GO:0006508)	66/291	66	0.0500308	1.30076	0.325913	0	2018_GO_BP	Ontologies	1.27853	3.82934	RET;MIPEP;PCSK1;CPM;CPQ;PLAT;UFSP2;PHEX;ENDOU;MMP24;CAPN6;CTSL;PLAU;ANPEP;CTSK;CASP1;CTSH;CAPN3;CTSF;GGT1;TINAG;ADAMTS7;ADGB;CPA3;MME;MMP2;MMP3;TMPRSS11E;PGC;MMP9;AFG3L2;BACE2;FOLH1;MMP15;MMP17;PRTN3;ATG4A;TMPRSS7;CPB2;HTRA3;HPN;TMPRSS4;PSEN2;PLG;MALT1;ZMPSTE24;CPN1;DPP4;CLN3;DPP7;UBD;RHBDL3;RHBDL2;GGT5;NAPSA;ST14;ACE;GCA;CMA1;ADAM33;CELA1;PM20D2;SPCS3;CAPN11;PROC;FBXL2
2456	B cell differentiation (GO:0030183)	15/52	15	0.0502363	1.29898	0.326322	0	2018_GO_BP	Ontologies	1.76328	5.274	HDAC4;IL11;VCAM1;ITGA4;FLT3;NFAM1;HDAC9;CD79B;IL4;LYL1;HHEX;CLCF1;KIT;BLNK;PLCG2
2457	positive regulation of secretion by cell (GO:1903532)	15/52	15	0.0502363	1.29898	0.326322	0	2018_GO_BP	Ontologies	1.76328	5.274	ACHE;MYOM1;TGFB2;EDN3;PLA2G1B;TGFB3;RAB27A;RAB27B;SYTL4;BMP6;TTN;PPIA;MYH10;CFTR;EXPH5
514	LGI-ADAM interactions Homo sapiens R-HSA-5682910	6/14	6	0.032579	1.48706	0.326504	0	2016_Reactome	Pathways	3.26003	11.1626	LGI1;LGI4;DLG4;LGI3;ADAM11;ADAM22
515	DCC mediated attractive signaling Homo sapiens R-HSA-418885	6/14	6	0.032579	1.48706	0.326504	0	2016_Reactome	Pathways	3.26003	11.1626	ABLIM1;TRIO;ABLIM2;ABLIM3;FYN;NTN1
516	Synthesis of Prostaglandins (PG) and Thromboxanes (TX) Homo sapiens R-HSA-2162123	6/14	6	0.032579	1.48706	0.326504	0	2016_Reactome	Pathways	3.26003	11.1626	HPGDS;FAM213B;TBXAS1;PTGDS;PTGS1;PTGES
517	Glutathione synthesis and recycling Homo sapiens R-HSA-174403	6/14	6	0.032579	1.48706	0.326504	0	2016_Reactome	Pathways	3.26003	11.1626	GGT5;GGCT;GGT7;GGT6;OPLAH;GGT1
512	Basigin interactions Homo sapiens R-HSA-210991	9/25	9	0.0318117	1.49741	0.326504	0	2016_Reactome	Pathways	2.44578	8.43287	SPN;SLC7A5;SLC7A6;SLC7A8;BSG;SLC16A8;ATP1B1;L1CAM;PPIA
510	G-protein mediated events Homo sapiens R-HSA-112040	14/45	14	0.0315048	1.50162	0.326504	0	2016_Reactome	Pathways	1.96446	6.79233	PRKCG;PDE1C;PDE1B;ITPR2;ADCY3;ADCY2;GNAI1;GNAO1;PLCB4;GNAT2;PRKAR1B;PRKAR2B;PLCB1;PLCB2
513	G alpha (12/13) signalling events Homo sapiens R-HSA-416482	21/75	21	0.0321299	1.49309	0.326504	0	2016_Reactome	Pathways	1.69239	5.81839	TRIO;PLEKHG5;ARHGEF17;ARHGEF16;ADRA1D;KALRN;VAV1;FGD1;ARHGAP4;FGD2;FGD3;AKAP13;TIAM1;GNGT2;GNG2;GNG4;MCF2L;RAC2;ARHGEF4;PLXNB1;ARHGEF6
511	Visual phototransduction Homo sapiens R-HSA-2187338	26/97	26	0.0316767	1.49926	0.326504	0	2016_Reactome	Pathways	1.59411	5.50315	SDC2;GUCA1B;LRP2;PLB1;GRK1;GRK4;RDH11;HSD17B1;GPC1;CNGA1;GPC3;GPC2;APOE;GPC4;PDE6A;APOB;GPC6;LDLR;STRA6;APOA1;MYO7A;HSPG2;DHRS9;PRKCQ;PPEF1;LRP12
509	Innate Immune System Homo sapiens R-HSA-168249	172/807	172	0.0313637	1.50357	0.326504	0	2016_Reactome	Pathways	1.18455	4.10102	CD86;CYFIP2;OTUD5;IRS1;CD80;WIPF3;ITGA2B;ARAF;PEBP1;IL5RA;UBE2L6;WDR83;FGF1;ELK1;C4B;RPS6KA2;DHX58;PIP4K2A;MAP3K8;ZBP1;PRKCG;MEF2C;MAP2K1;CD180;ATG12;EREG;BTC;TYROBP;PRKAR1B;BTK;PRKCQ;CFB;PSMD10;UBA7;CFH;PDE1C;PDE1B;C5AR2;CFI;C5AR1;PLD4;ITPR2;RASAL1;CSF2RB;RASGRP2;PLD1;RASAL3;AGER;CSF2RA;FOXO1;C2;C3;VTN;C6;SOCS1;C7;IRAK1;PRKAR2B;CD19;PLCG2;CD300LB;NLRP3;NCKAP1L;CREBBP;JUN;NFATC2;ISG15;GRIN2C;NFKB…
68	SREBF and miR33 in cholesterol and lipid homeostasis WP2084	4/11	4	0.133903	0.873209	0.326881	0	2019_WikiPathways_Mouse	Pathways	2.48266	4.99173	HMGCR;PPARA;PPARGC1A;LDLR
2458	glucose homeostasis (GO:0042593)	20/74	20	0.0504895	1.2968	0.327501	0	2018_GO_BP	Ontologies	1.61137	4.81154	CEBPA;PRKAA2;IRS1;WFS1;IGF2;PAX6;PYGL;SLC2A4;HNF1A;ADIPOR2;ADRA2A;FOXO1;GCK;HK3;POLR2D;LEPR;PDK4;FFAR2;PPARG;PPARGC1A
6415	chemokine receptor activity (GO:0004950)	8/21	8	0.030011	1.52272	0.328142	0	2018_GO_MF	Ontologies	2.67551	9.38084	CX3CR1;GPR17;CXCR2;CXCR4;CCR7;CCR3;CCR2;CMKLR1
6416	voltage-gated ion channel activity (GO:0005244)	8/21	8	0.030011	1.52272	0.328142	0	2018_GO_MF	Ontologies	2.67551	9.38084	GRIN3A;HVCN1;KCNA3;VDAC1;GRIN2C;CACNA1H;GRIN2D;HCN1
6417	sialyltransferase activity (GO:0008373)	8/21	8	0.030011	1.52272	0.328142	0	2018_GO_MF	Ontologies	2.67551	9.38084	ST6GALNAC2;ST8SIA2;ST8SIA4;ST8SIA6;ST3GAL6;ST6GALNAC3;ST6GALNAC4;ST6GALNAC5
6414	cytokine receptor binding (GO:0005126)	35/137	35	0.0291941	1.5347	0.328142	0	2018_GO_MF	Ontologies	1.49448	5.28119	CSF3;IL1RN;CSF1;IL25;IL27;PRL;CCL5;CCRL2;JAK2;IL12RB1;GDF10;IL11;TGFB2;TSLP;TGFB3;GDF15;LIF;OSM;INHBB;MIF;GDF3;BMP7;PGF;BMP6;BMP5;IL4;BMP4;BMP3;IL6;IL23A;TNFSF4;CLCF1;TLR9;TLR5;INHA
2461	lamellipodium assembly (GO:0030032)	8/23	8	0.0510961	1.29161	0.328487	0	2018_GO_BP	Ontologies	2.31849	6.89529	ABLIM1;ABLIM2;ABLIM3;PTPRO;KIT;S1PR1;ARHGEF4;ARHGEF6
2462	regulation of smooth muscle contraction (GO:0006940)	8/23	8	0.0510961	1.29161	0.328487	0	2018_GO_BP	Ontologies	2.31849	6.89529	CHRM2;CHRM3;SPHK1;F2R;PLCE1;ADRA1D;TACR1;ADRB2
2463	negative regulation of signal transduction in absence of ligand (GO:1901099)	8/23	8	0.0510961	1.29161	0.328487	0	2018_GO_BP	Ontologies	2.31849	6.89529	GDNF;BCL2;SNAI2;TNF;GATA1;HSPA1B;HSPA1A;PF4
2464	negative regulation of extrinsic apoptotic signaling pathway in absence of ligand (GO:2001240)	8/23	8	0.0510961	1.29161	0.328487	0	2018_GO_BP	Ontologies	2.31849	6.89529	GDNF;BCL2;SNAI2;TNF;GATA1;HSPA1B;HSPA1A;PF4
2465	regulation of extrinsic apoptotic signaling pathway in absence of ligand (GO:2001239)	9/27	9	0.0513598	1.28938	0.328487	0	2018_GO_BP	Ontologies	2.17376	6.45368	RET;GDNF;BCL2;SNAI2;TNF;GATA1;HSPA1B;HSPA1A;PF4
2466	release of sequestered calcium ion into cytosol (GO:0051209)	9/27	9	0.0513598	1.28938	0.328487	0	2018_GO_BP	Ontologies	2.17376	6.45368	RYR2;TRPM2;PTPRC;LCK;F2R;PLCG2;ITPR2;HTR2C;CCR7
2467	negative regulation of osteoblast differentiation (GO:0045668)	9/27	9	0.0513598	1.28938	0.328487	0	2018_GO_BP	Ontologies	2.17376	6.45368	GDF10;RANBP3L;SEMA4D;TNN;TWIST2;RORB;AXIN2;TMEM64;TRPM4
2468	regulation of calcium ion transmembrane transporter activity (GO:1901019)	9/27	9	0.0513598	1.28938	0.328487	0	2018_GO_BP	Ontologies	2.17376	6.45368	JPH4;NANOS1;CACNB1;CACNB2;JPH2;FKBP1B;DMD;JPH1;ADRA2A
2459	regulation of dendritic spine development (GO:0060998)	10/31	10	0.0507894	1.29423	0.328487	0	2018_GO_BP	Ontologies	2.07042	6.16999	ARHGAP44;EPHA4;MEF2C;ARC;LRRK2;FOXO6;APOE;CPEB3;SHANK2;SHANK1
2460	secondary alcohol metabolic process (GO:1902652)	10/31	10	0.0507894	1.29423	0.328487	0	2018_GO_BP	Ontologies	2.07042	6.16999	ABCA1;IL4;SQLE;CYP11A1;SOAT2;FDX1;APOA1;APOE;APOB;ABCG1
518	Class B/2 (Secretin family receptors) Homo sapiens R-HSA-373080	23/84	23	0.0330321	1.48106	0.328646	0	2016_Reactome	Pathways	1.64104	5.5964	RAMP2;CALCA;ADCYAP1R1;WNT10A;WNT2B;FZD4;WNT7B;PTCH2;IHH;ADM;FZD10;WNT9A;PTHLH;CRHR2;ADCYAP1;WNT6;SHH;GNGT2;GNG2;GNG4;WNT1;RAMP1;CD55
69	ErbB signaling pathway WP1261	12/46	12	0.138089	0.85984	0.332215	0	2019_WikiPathways_Mouse	Pathways	1.53414	3.03738	BTC;CDKN1A;JUN;MAP2K1;NRG4;ARAF;GAB1;NRG1;AREG;ELK1;EGFR;EREG
70	Wnt Signaling Pathway WP403	15/60	15	0.140114	0.853518	0.33227	0	2019_WikiPathways_Mouse	Pathways	1.44909	2.8479	PRKCG;JUN;WNT10A;WNT2B;WNT5B;PRKCB;WNT7B;FZD10;PRKCZ;SFRP4;WNT6;PLAU;PRKCQ;WNT1;LDLR
2469	positive regulation of cellular catabolic process (GO:0031331)	27/106	27	0.0521785	1.28251	0.333258	0	2018_GO_BP	Ontologies	1.48745	4.39256	PFKFB2;AMER1;PFKFB3;PRKAA2;IRS1;LRRK2;PRR5L;TNF;HIF1A;FOXO1;VPS35;APOE;RNF152;HSP90AA1;DTX3L;DAPK1;PLK2;BNIP3;TFEB;APOA1;MID2;ADRA2A;DCN;P2RX7;CNOT7;PPARA;PLIN5
2470	negative regulation of viral life cycle (GO:1903901)	17/61	17	0.0524007	1.28066	0.334209	0	2018_GO_BP	Ontologies	1.68064	4.95592	IFITM3;IFITM1;IFITM2;RSAD2;BTBD17;MX1;ISG15;PROX1;IFIT1;TNF;MID2;BST2;ISG20;PARP10;OAS2;CCL5;LTF
6419	exopeptidase activity (GO:0008238)	14/45	14	0.0315048	1.50162	0.337067	0	2018_GO_MF	Ontologies	1.96446	6.79233	CPM;ACE;MME;ZMPSTE24;ACE2;PM20D2;UCHL1;FOLH1;XPNPEP2;ANPEP;DPEP2;CTSH;DPEP1;NUDT16
6418	oxidoreductase activity, acting on the CH-OH group of donors, NAD or NADP as acceptor (GO:0016616)	24/88	24	0.0312787	1.50475	0.337067	0	2018_GO_MF	Ontologies	1.63226	5.65548	DCXR;AKR1D1;DHDH;SORD;KCNAB1;KCNAB2;HMGCR;CELSR1;HSD17B11;ADH7;UGDH;LDHB;GRHPR;LDHA;FAM213B;BDH1;DHRS9;ZADH2;RDH11;IMPDH1;ME1;CRYL1;ME3;CBR3
2472	positive regulation of neuron projection development (GO:0010976)	25/97	25	0.0530551	1.27527	0.337442	0	2018_GO_BP	Ontologies	1.51101	4.43697	CPNE9;RET;ROBO2;LTK;CPNE5;AVIL;RASAL1;NDNF;VLDLR;ROBO1;DPYSL3;ABL2;PLXNC1;APOE;PLXNA3;NTRK2;UNC13A;PLK5;SYT1;MAGI2;NGF;BMP7;BMP5;FES;PLXNB1
2471	actin filament organization (GO:0007015)	30/120	30	0.0530107	1.27564	0.337442	0	2018_GO_BP	Ontologies	1.45091	4.26169	MYOM1;PLA2G1B;WAS;FRY;PPP1R9A;RND2;MYOM3;TTN;EPS8;BAIAP2L2;SCIN;POF1B;SH3BP1;DPYSL3;RAC2;FLNA;TMOD1;NEBL;TMOD2;RHOH;RHOF;PROX1;ARHGAP25;MYO1B;TRPV4;FAT1;LCP1;ALDOA;RHOQ;DBN1
6420	outward rectifier potassium channel activity (GO:0015271)	6/14	6	0.032579	1.48706	0.337668	0	2018_GO_MF	Ontologies	3.26003	11.1626	KCND1;KCNT1;KCNT2;KCND3;KCNIP2;KCNK2
6421	CARD domain binding (GO:0050700)	6/14	6	0.032579	1.48706	0.337668	0	2018_GO_MF	Ontologies	3.26003	11.1626	RIPK2;CARD9;CASP4;CASP1;NOD1;NOD2
6422	nucleoside kinase activity (GO:0019206)	6/14	6	0.032579	1.48706	0.337668	0	2018_GO_MF	Ontologies	3.26003	11.1626	CMPK1;UPRT;TK1;DCK;AK7;AK8
519	Metabolism of lipids and lipoproteins Homo sapiens R-HSA-556833	142/659	142	0.0343954	1.4635	0.339747	0	2016_Reactome	Pathways	1.20014	4.04426	SLC27A1;FAAH;CERK;CPNE7;RORA;PLB1;TM7SF2;FADS2;HPGDS;LIPC;LIPH;PIP4K2A;PTGDS;GGT1;FADS1;CUBN;STARD4;DGAT2;ACOT12;OCRL;HSPG2;CYP39A1;CYP27A1;INPP4A;FDX1;ACOT2;DPEP2;DPEP1;FAR2;ABCG1;PTGES;CDS1;MTMR1;IDI1;ABHD3;ABCB4;INSIG1;ALOX15;PLD4;PLD6;PLD1;NPAS2;ACAT1;MTM1;HSD11B1;CYP11A1;AGMO;INPP5D;PMVK;ARSI;APOE;APOB;PPARGC1A;PLTP;FDFT1;ABCA1;GGT5;FDPS;CREBBP;SRD5A1;SLC10A2;EPHX2;DHCR24;ACSF3;COQ7;MED13L;A…
6425	sodium ion transmembrane transporter activity (GO:0015081)	20/71	20	0.0338092	1.47096	0.3398	0	2018_GO_MF	Ontologies	1.70647	5.77986	CADPS2;SLC34A2;SLC24A3;SLC23A1;ATP1A3;SLC4A3;ATP1B1;SLC4A4;NALCN;SLC8A2;SLC9A2;SCNN1G;SLC4A8;SLC9A4;SLC9A7;SLC9A9;TRPM5;KCNK1;SLC17A2;TRPM4
6423	ion channel activity (GO:0005216)	25/93	25	0.033515	1.47476	0.3398	0	2018_GO_MF	Ontologies	1.60029	5.4342	CHRNA2;CHRNA4;CATSPER4;KCNA3;CACNA1B;CACNA1A;CACNA1C;NALCN;NCALD;CACNA1H;CACNA1I;TRPM2;CALHM2;ANXA6;PIEZO2;SCN7A;TRPM5;CHRNB2;TRPC6;SCNN1G;P2RX5;DLG4;SCN8A;TRPV4;P2RX1
6424	transcription factor activity, RNA polymerase II core promoter proximal region sequence-specific binding (GO:0000982)	65/280	65	0.0336188	1.47342	0.3398	0	2018_GO_MF	Ontologies	1.31819	4.47217	EHF;HNF4G;RORC;ENO1;PRDM1;MEOX2;ELK1;MEOX1;HHEX;DACH1;MYB;HOXA5;BATF2;MEF2C;BATF3;TFE3;TFEB;EBF2;ETV1;HNF1A;PROX1;FOS;KLF15;MYCN;ELF4;IRF4;IRF1;IRF7;IRF8;ERG;PPARA;NFAT5;AKNA;HLF;TSHZ1;TSHZ2;GATA3;ASCL1;GATA1;ARNTL2;OTX1;MEF2D;TFAP2A;CREBBP;EGR2;JUN;BCL11A;NR1H4;HMGA2;FOXJ1;GRHL1;KLF4;ESR1;TBX3;BATF;NFKB2;NR4A2;KLF8;NR4A1;NR4A3;SNAI2;FOSB;INSM1;SSBP2;SSBP3
2473	divalent metal ion transport (GO:0070838)	23/88	23	0.0536477	1.27045	0.340737	0	2018_GO_BP	Ontologies	1.53967	4.50403	CHRNB2;RYR2;RAMP2;CHRNA4;CATSPER4;ATP2A3;CACNA1B;PSEN2;CACNA1A;ATP2B2;CACNA1C;NALCN;CACNA1H;CACNA1I;TRPM2;GRIN3A;NIPAL2;CCL5;TRPV4;CCL3;FYN;RAMP1;TPT1
2474	response to calcium ion (GO:0051592)	21/79	21	0.0538473	1.26884	0.341531	0	2018_GO_BP	Ontologies	1.57529	4.60236	RYR2;MEF2C;CASR;HOMER1;SYT1;KCNIP2;CPNE7;ALOX15;ALG2;RASGRP2;TTN;ITPKB;TRPM2;RASA4;KCNMB1;KCNMB2;ALOX5AP;CAPN3;DPEP1;KCNMB4;SLC25A13
2475	positive regulation of sequence-specific DNA binding transcription factor activity (GO:0051091)	50/215	50	0.0547523	1.2616	0.34679	0	2018_GO_BP	Ontologies	1.31999	3.8345	CD40;EDA;TNF;SHH;CAPN3;CD36;TRIM62;PRKCB;RIPK2;DDX58;SPHK1;NFAM1;TRAF1;MID2;KIT;TRAF5;BTK;TLR9;PRKCQ;PRKD2;PPARG;ROR1;TLR6;TLR4;TLR2;DDR2;LTF;HDAC4;BEX1;PLA2G1B;NOD1;TNFRSF11A;NOD2;PRKCZ;AGER;MALT1;IRAK1;STK36;NLRP3;RPS27A;WNT1;PPARGC1A;FZD4;ESR1;NFKB1;NFKB2;NFKBIA;IL6;HSPA1B;HSPA1A
2476	heart contraction (GO:0060047)	13/44	13	0.055161	1.25837	0.348895	0	2018_GO_BP	Ontologies	1.82365	5.28402	KCNH2;RYR2;GPX1;ACE;TAZ;ATP1B1;TTN;TNNI2;TNNI3;DMD;SCN3B;SCN4B;MYH7
2477	positive regulation of cell death (GO:0010942)	16/57	16	0.0553286	1.25705	0.34899	0	2018_GO_BP	Ontologies	1.69737	4.91299	EGR1;RIPK2;LRRK2;BNIP3;MMP3;AXIN2;FOS;TNF;BMP4;ACER2;ACOX2;DLC1;DDIT4;FYN;CD36;FCGR2B
2478	regulation of Rho protein signal transduction (GO:0035023)	16/57	16	0.0553286	1.25705	0.34899	0	2018_GO_BP	Ontologies	1.69737	4.91299	RTN4R;ABCA1;GPR17;P2RY10;GPR65;F2R;ARAP3;APOA1;ROBO1;EPS8;AKAP13;DLC1;ARHGDIB;EPS8L1;EPS8L3;APOE
2479	pulmonary valve morphogenesis (GO:0003184)	5/12	5	0.0567071	1.24636	0.350367	0	2018_GO_BP	Ontologies	3.10415	8.90847	NOTCH2;BMP4;HEYL;TGFB2;STRA6
2480	regulation of DNA-dependent DNA replication (GO:0090329)	5/12	5	0.0567071	1.24636	0.350367	0	2018_GO_BP	Ontologies	3.10415	8.90847	BMP4;ARTN;GMNN;BMP6;BMP5
2481	regulation of cytokine biosynthetic process (GO:0042035)	5/12	5	0.0567071	1.24636	0.350367	0	2018_GO_BP	Ontologies	3.10415	8.90847	IGF2BP3;GATA3;FOXP3;EREG;ASB1
2482	phospholipid efflux (GO:0033700)	5/12	5	0.0567071	1.24636	0.350367	0	2018_GO_BP	Ontologies	3.10415	8.90847	ABCA1;APOC1;APOA1;APOE;ABCG1
2483	cellular glucan metabolic process (GO:0006073)	5/12	5	0.0567071	1.24636	0.350367	0	2018_GO_BP	Ontologies	3.10415	8.90847	PPP1R3C;GBE1;PYGM;PHKA1;PYGL
2484	plasminogen activation (GO:0031639)	5/12	5	0.0567071	1.24636	0.350367	0	2018_GO_BP	Ontologies	3.10415	8.90847	ST14;TMPRSS7;PLAU;PGK1;PLAT
2485	negative regulation by host of viral transcription (GO:0043922)	5/12	5	0.0567071	1.24636	0.350367	0	2018_GO_BP	Ontologies	3.10415	8.90847	JUN;CCL5;CCL4;CCL3;HMGA2
2486	response to interleukin-6 (GO:0070741)	5/12	5	0.0567071	1.24636	0.350367	0	2018_GO_BP	Ontologies	3.10415	8.90847	PID1;SELPLG;CHI3L1;ST3GAL6;NFKB1
2487	positive regulation of DNA-dependent DNA replication (GO:2000105)	5/12	5	0.0567071	1.24636	0.350367	0	2018_GO_BP	Ontologies	3.10415	8.90847	BMP4;ATRX;BMP6;E2F7;BMP5
2488	negative regulation of ATP metabolic process (GO:1903579)	5/12	5	0.0567071	1.24636	0.350367	0	2018_GO_BP	Ontologies	3.10415	8.90847	HDAC4;PID1;ACTN3;PPARA;CBFA2T3
2489	cellular response to fatty acid (GO:0071398)	5/12	5	0.0567071	1.24636	0.350367	0	2018_GO_BP	Ontologies	3.10415	8.90847	PID1;DGAT2;NR1H4;PDK4;FFAR2
2490	positive regulation of granulocyte macrophage colony-stimulating factor production (GO:0032725)	5/12	5	0.0567071	1.24636	0.350367	0	2018_GO_BP	Ontologies	3.10415	8.90847	DDX58;IL23A;CD80;TLR9;IL17D
2491	regulation of vasculogenesis (GO:2001212)	5/12	5	0.0567071	1.24636	0.350367	0	2018_GO_BP	Ontologies	3.10415	8.90847	TMEM100;CEACAM1;ASB4;XDH;CD34
2492	skeletal myofibril assembly (GO:0014866)	5/12	5	0.0567071	1.24636	0.350367	0	2018_GO_BP	Ontologies	3.10415	8.90847	MYOM1;MYH11;PROX1;TTN;MYOM3
2493	regulation of cholesterol storage (GO:0010885)	5/12	5	0.0567071	1.24636	0.350367	0	2018_GO_BP	Ontologies	3.10415	8.90847	ABCA1;PPARG;PPARA;APOB;ABCG1
2494	regulation of protein kinase B signaling (GO:0051896)	39/163	39	0.0568494	1.24527	0.350367	0	2018_GO_BP	Ontologies	1.36944	3.92666	CD86;CSF3;IRS1;CD80;PIK3CD;GATA3;ARRB2;FGF1;PIK3CG;EGFR;PKHD1;RASD2;CD19;CCL3;CCR7;FYN;XDH;ANGPT1;HGF;MAGI2;IGF2;GAB1;NRG1;ESR1;VAV1;EREG;BTC;NRG4;LCK;KIT;CHI3L1;HCLS1;HPSE;TEK;GAS6;PIK3AP1;FGFR3;FGFR1;ENG
2495	positive regulation of I-kappaB kinase/NF-kappaB signaling (GO:0043123)	39/163	39	0.0568494	1.24527	0.350367	0	2018_GO_BP	Ontologies	1.36944	3.92666	CD40;NOD1;NOD2;TNF;AGER;MALT1;AKAP13;IRAK1;UBD;TNFSF10;CASP1;HMOX1;FLNA;CCR7;RPS27A;IKBKE;CD74;TRIM62;PRKCB;RIPK2;PLK2;SPHK1;PLEKHG5;F2R;CARD9;MID2;BST2;CD4;IL23A;TRAF5;TLR9;S100A4;ROR1;TLR6;MAP3K14;TLR4;CC2D1A;TLR2;LTF
2496	positive regulation of supramolecular fiber organization (GO:1902905)	22/84	22	0.0570099	1.24405	0.350883	0	2018_GO_BP	Ontologies	1.54386	4.42244	TENM1;CSF3;GPX1;CCL11;SYNPO2;ALOX15;LIMK1;RHOH;PDXP;PROX1;MYLK3;BAIAP2L2;PSRC1;NAV3;FES;TRPV4;CDC42EP3;RAC2;CCR7;NCKAP1L;APOE;PFN2
2497	C-terminal protein lipidation (GO:0006501)	20/75	20	0.0571657	1.24286	0.351369	0	2018_GO_BP	Ontologies	1.58197	4.5273	CPM;NTNG2;LYPD2;LYPD3;ATG12;ART3;ART4;BST1;VNN1;RTN4RL1;XPNPEP2;VNN3;LY6D;ATG4A;ALPI;LY6G6C;LY6H;LY6G6D;RECK;LY6E
2498	sensory organ development (GO:0007423)	12/40	12	0.0575769	1.23975	0.352948	0	2018_GO_BP	Ontologies	1.86357	5.31982	SOX2;FOXC1;TGFB2;WNT10A;MAFB;POLR2D;PAX6;GATA3;GDF3;BMPR1B;CHRDL1;STRA6
2499	positive regulation of Ras protein signal transduction (GO:0046579)	12/40	12	0.0575769	1.23975	0.352948	0	2018_GO_BP	Ontologies	1.86357	5.31982	NOTCH2;RTN4R;AKAP13;GPR17;P2RY10;RASGEF1A;GPR65;RASGRF1;F2R;APOA1;NGF;ROBO1
2500	positive regulation of epithelial cell proliferation (GO:0050679)	27/107	27	0.0577747	1.23826	0.353686	0	2018_GO_BP	Ontologies	1.46877	4.18775	BMPR2;CCL11;PTPRN;FLT4;HPN;C5AR1;REG3G;NOD2;HIF1A;EGFR;CDH3;TBX1;EGFL7;EGR3;VEGFC;PROX1;PGF;BMP6;PAX2;BMP5;BMP4;NELL2;NR4A1;SFRP1;NR4A3;PRKD2;TEK
71	IL-6 signaling Pathway WP387	23/99	23	0.152781	0.815931	0.357206	0	2019_WikiPathways_Mouse	Pathways	1.31593	2.47231	NCOA1;MAP2K1;CREBBP;JUN;CD40;HSP90AA1;STAT1;GAB1;IL6RA;HNF1A;FOS;BMX;FOXO1;NFKB1;VAV1;IL6;FES;RPS6KA2;INPP5D;BTK;FYN;JAK2;SGK1
2501	regulation of cell morphogenesis involved in differentiation (GO:0010769)	11/36	11	0.0598688	1.2228	0.36504	0	2018_GO_BP	Ontologies	1.91311	5.38655	CHRNB2;EPHA4;SEMA4D;SDC2;CHN1;KNDC1;NSMF;TNIK;PAK3;SSH2;EPHB3
2502	cardiac muscle contraction (GO:0060048)	11/36	11	0.0598688	1.2228	0.36504	0	2018_GO_BP	Ontologies	1.91311	5.38655	KCNH2;RYR2;TNNI2;TNNI3;DMD;TAZ;SCN3B;ATP1B1;SCN4B;TTN;MYH7
2503	cardiac muscle tissue development (GO:0048738)	11/36	11	0.0598688	1.2228	0.36504	0	2018_GO_BP	Ontologies	1.91311	5.38655	MYOM1;AKAP13;POLR2D;NRG1;SIK1;PROX1;TAZ;BMP7;TTN;MYOM3;BMP5
2504	diterpenoid metabolic process (GO:0016101)	17/62	17	0.0600631	1.22139	0.365737	0	2018_GO_BP	Ontologies	1.64319	4.62123	SDC2;RARRES2;APOA1;LRP2;ADH7;HSPG2;PLB1;RDH11;GPC1;POLR2D;GPC3;GPC2;GPC4;APOE;APOB;GPC6;STRA6
2516	glucose transmembrane transport (GO:1904659)	6/16	6	0.0621572	1.20651	0.365824	0	2018_GO_BP	Ontologies	2.6077	7.24443	SLC2A9;SLC2A1;SLC2A3;SLC2A4;SLC5A1;SLC2A5
2517	regulation of toll-like receptor 4 signaling pathway (GO:0034143)	6/16	6	0.0621572	1.20651	0.365824	0	2018_GO_BP	Ontologies	2.6077	7.24443	BPIFB1;WDFY1;TNFAIP3;PTPN22;LBP;LTF
2518	cardiac ventricle development (GO:0003231)	6/16	6	0.0621572	1.20651	0.365824	0	2018_GO_BP	Ontologies	2.6077	7.24443	DLL4;HEYL;SALL1;GATA3;ENG;STRA6
2519	hexose transport (GO:0008645)	6/16	6	0.0621572	1.20651	0.365824	0	2018_GO_BP	Ontologies	2.6077	7.24443	SLC2A9;SLC45A3;SLC2A12;SLC5A1;SLC2A5;SLC2A6
2520	regulation of steroid metabolic process (GO:0019218)	6/16	6	0.0621572	1.20651	0.365824	0	2018_GO_BP	Ontologies	2.6077	7.24443	EPHX2;NR1H4;RORC;RORA;APOE;ABCG1
2521	bone morphogenesis (GO:0060349)	6/16	6	0.0621572	1.20651	0.365824	0	2018_GO_BP	Ontologies	2.6077	7.24443	TFAP2A;SFRP4;BMPR2;BMPR1B;FGFR3;LTF
2522	negative regulation of peptide hormone secretion (GO:0090278)	6/16	6	0.0621572	1.20651	0.365824	0	2018_GO_BP	Ontologies	2.6077	7.24443	SFRP1;KCNJ11;NOV;IRS1;INHBB;ADRA2A
2523	cardiac epithelial to mesenchymal transition (GO:0060317)	6/16	6	0.0621572	1.20651	0.365824	0	2018_GO_BP	Ontologies	2.6077	7.24443	HEYL;OLFM1;TGFB2;SNAI2;SPRY1;ENG
2524	regulation of stem cell proliferation (GO:0072091)	6/16	6	0.0621572	1.20651	0.365824	0	2018_GO_BP	Ontologies	2.6077	7.24443	ACE;PTPRC;EPCAM;LRRK2;HMGA2;FBLN1
2525	aorta morphogenesis (GO:0035909)	6/16	6	0.0621572	1.20651	0.365824	0	2018_GO_BP	Ontologies	2.6077	7.24443	ACVRL1;TBX1;DLL4;PROX1;MYLK;ENG
2526	regulation of glucose transport (GO:0010827)	6/16	6	0.0621572	1.20651	0.365824	0	2018_GO_BP	Ontologies	2.6077	7.24443	C3;NR4A3;PLA2G1B;PRKCB;SLC2A1;FFAR4
2527	mesenchyme development (GO:0060485)	6/16	6	0.0621572	1.20651	0.365824	0	2018_GO_BP	Ontologies	2.6077	7.24443	BMP4;BMPR2;SFRP2;HMGA2;BMP7;MEOX1
2528	fibrinolysis (GO:0042730)	6/16	6	0.0621572	1.20651	0.365824	0	2018_GO_BP	Ontologies	2.6077	7.24443	CPB2;PLAU;KRT1;SERPINE1;PLAT;PLG
2529	regulation of reactive oxygen species biosynthetic process (GO:1903426)	6/16	6	0.0621572	1.20651	0.365824	0	2018_GO_BP	Ontologies	2.6077	7.24443	NOS1AP;RAB27A;CD36;TLR6;TLR4;SLC18A2
2530	negative regulation of steroid biosynthetic process (GO:0010894)	6/16	6	0.0621572	1.20651	0.365824	0	2018_GO_BP	Ontologies	2.6077	7.24443	NR1H4;SNAI2;PROX1;APOE;NFKB1;BMP5
2509	positive regulation of tumor necrosis factor superfamily cytokine production (GO:1903557)	10/32	10	0.0619213	1.20816	0.365824	0	2018_GO_BP	Ontologies	1.97619	5.49754	IL23A;CCL3;TLR9;NOD2;LBP;MIF;JAK2;TLR4;TLR2;PF4
2510	phagosome maturation (GO:0090382)	10/32	10	0.0619213	1.20816	0.365824	0	2018_GO_BP	Ontologies	1.97619	5.49754	RAB43;RAB32;RAB20;ATP6V0A4;RAB38;TCIRG1;ATP6V0E2;CORO1A;ATP6V1C2;ATP6V1B1
2511	endodermal cell differentiation (GO:0035987)	10/32	10	0.0619213	1.20816	0.365824	0	2018_GO_BP	Ontologies	1.97619	5.49754	VTN;LAMB3;ITGA4;MMP15;MMP2;LAMA3;COL12A1;HMGA2;COL8A1;MMP9
2512	substrate adhesion-dependent cell spreading (GO:0034446)	10/32	10	0.0619213	1.20816	0.365824	0	2018_GO_BP	Ontologies	1.97619	5.49754	EFNA1;ITGA4;PARVG;ITGB7;RADIL;TEK;EPHA1;EPHB3;VAMP3;FERMT3
2513	negative regulation of fat cell differentiation (GO:0045599)	10/32	10	0.0619213	1.20816	0.365824	0	2018_GO_BP	Ontologies	1.97619	5.49754	IL6;TRIO;ZADH2;RORA;GATA3;GATA2;WNT1;TNF;FOXO1;RUNX1T1
2514	regulation of erythrocyte differentiation (GO:0045646)	10/32	10	0.0619213	1.20816	0.365824	0	2018_GO_BP	Ontologies	1.97619	5.49754	ZFP36;MAFB;STAT1;TAL1;NCKAP1L;HIF1A;GATA1;HOXA5;HSPA1B;HSPA1A
2515	positive regulation of dendrite development (GO:1900006)	10/32	10	0.0619213	1.20816	0.365824	0	2018_GO_BP	Ontologies	1.97619	5.49754	PTPRD;CUX2;FOXO6;VLDLR;APOE;CPEB3;BMP7;SHANK2;BMP5;SHANK1
2508	organic hydroxy compound biosynthetic process (GO:1901617)	14/49	14	0.0615317	1.2109	0.365824	0	2018_GO_BP	Ontologies	1.73952	4.85013	PDXK;AKR1D1;ALOX15;HMGCR;CACNA1H;TM7SF2;CYP39A1;CYP27A1;PER2;SQLE;ACOX2;PMVK;SC5D;DHCR7
2505	regulation of hydrolase activity (GO:0051336)	21/80	21	0.0606001	1.21753	0.365824	0	2018_GO_BP	Ontologies	1.54849	4.34113	NANOS1;EPHA4;NTRK2;BRSK2;ARHGAP8;APOA1;OCRL;VAV1;RASIP1;FGD1;FGD2;FGD3;CHN2;CHN1;PLXNB1;PLXNC1;EPHA1;PRKG1;EPHB3;PLXNA3;PROM2
2507	positive regulation of angiogenesis (GO:0045766)	26/103	26	0.0614662	1.21136	0.365824	0	2018_GO_BP	Ontologies	1.46935	4.09841	CD40;RAMP2;SERPINE1;FGF1;GATA2;HIF1A;DLL1;HMOX1;CTSH;CD34;CCR3;ANGPT4;PRKCB;SPHK1;GAB1;HMGA2;VEGFC;KLF4;PGF;SFRP2;CHI3L1;PRKD2;ANGPTL4;TEK;EPHA1;RAPGEF3
2506	phosphate-containing compound metabolic process (GO:0006796)	43/183	43	0.0612481	1.21291	0.365824	0	2018_GO_BP	Ontologies	1.33745	3.73527	ISYNA1;INPP1;LRRK2;PLD4;PIK3CD;PDXP;PLB1;PIK3CG;NUDT4;GK5;IMPA2;INPP5D;ENPP2;PLCG2;PGK1;PIP4K2A;PLCE1;EPHB2;SLC17A2;IP6K3;PRKCG;DUSP4;PLA2G4F;PLA2G2D;EPHX2;OCRL;THNSL2;GCK;INPP4A;PTPRD;ITPKB;PFKL;PTPRC;PLCB4;SHPK;FAM20C;ALPI;PLCH2;ALDOA;PLCB1;ACPP;PLCB2;PLCD1
2539	negative regulation of innate immune response (GO:0045824)	7/20	7	0.0642891	1.19186	0.368687	0	2018_GO_BP	Ontologies	2.34044	6.42303	CNOT7;DHX58;NLRC5;TNFAIP3;TRAFD1;SERPING1;NLRC3
2540	regulation of epidermal cell differentiation (GO:0045604)	7/20	7	0.0642891	1.19186	0.368687	0	2018_GO_BP	Ontologies	2.34044	6.42303	BMP4;SFRP4;ZFP36;CTSL;CTSK;GDF3;DLL1
2541	calcium-independent cell-cell adhesion via plasma membrane cell-adhesion molecules (GO:0016338)	7/20	7	0.0642891	1.19186	0.368687	0	2018_GO_BP	Ontologies	2.34044	6.42303	CLDN10;CLDN20;CLDN15;CLDN8;CLDN23;CLDN7;CLDN1
2542	branching involved in ureteric bud morphogenesis (GO:0001658)	7/20	7	0.0642891	1.19186	0.368687	0	2018_GO_BP	Ontologies	2.34044	6.42303	BMP4;SHH;FOXD1;SALL1;GDNF;FGF1;PAX2
2543	regulation of toll-like receptor signaling pathway (GO:0034121)	7/20	7	0.0642891	1.19186	0.368687	0	2018_GO_BP	Ontologies	2.34044	6.42303	IRF1;TLR9;IRF7;CD36;TLR5;LGR4;TLR2
2544	proteoglycan metabolic process (GO:0006029)	7/20	7	0.0642891	1.19186	0.368687	0	2018_GO_BP	Ontologies	2.34044	6.42303	CSGALNACT1;BMPR2;FOXL1;HPSE;BMPR1B;GAL3ST3;SULF2
2545	regulation of cholesterol transport (GO:0032374)	7/20	7	0.0642891	1.19186	0.368687	0	2018_GO_BP	Ontologies	2.34044	6.42303	ABCA2;ABCB4;APOC1;APOA1;PPARG;APOE;NFKB1
2546	axon extension (GO:0048675)	7/20	7	0.0642891	1.19186	0.368687	0	2018_GO_BP	Ontologies	2.34044	6.42303	NLGN3;NELL2;USP9X;SEMA3A;SLIT1;PLXNB1;SEMA3F
2549	receptor clustering (GO:0043113)	8/24	8	0.064498	1.19045	0.368687	0	2018_GO_BP	Ontologies	2.17345	5.95768	PIGR;ITGA4;DLG4;MAGI2;LRP4;FLNA;ITGB7;ITGAL
2550	regulation of AMPA receptor activity (GO:2000311)	8/24	8	0.064498	1.19045	0.368687	0	2018_GO_BP	Ontologies	2.17345	5.95768	NLGN3;MEF2C;ARC;ADRB2;MAPK8IP2;SHISA7;SHANK2;SHANK1
2551	positive regulation of vascular endothelial growth factor production (GO:0010575)	8/24	8	0.064498	1.19045	0.368687	0	2018_GO_BP	Ontologies	2.17345	5.95768	C3;CCBE1;FLT4;CXCL17;RORA;HPSE;HIF1A;SULF2
2552	negative regulation of T cell proliferation (GO:0042130)	8/24	8	0.064498	1.19045	0.368687	0	2018_GO_BP	Ontologies	2.17345	5.95768	CD86;SPN;CD274;ARG1;CD80;SFTPD;PDCD1LG2;FOXP3
2553	positive regulation of immune effector process (GO:0002699)	8/24	8	0.064498	1.19045	0.368687	0	2018_GO_BP	Ontologies	2.17345	5.95768	IL23A;TNFSF4;MYB;DHX58;LBP;DDX60;IL12RB1;CCR2
2531	positive regulation of cell communication (GO:0010647)	9/28	9	0.0635573	1.19683	0.368687	0	2018_GO_BP	Ontologies	2.05923	5.67484	LGI1;EDN3;SYT1;HOMER1;CLSTN3;DLG4;CD80;GATA3;TRPM4
2532	cGMP metabolic process (GO:0046068)	9/28	9	0.0635573	1.19683	0.368687	0	2018_GO_BP	Ontologies	2.05923	5.67484	GUCY1A2;NPR1;PDE1B;NPR2;PDE2A;HTR2C;ADCY3;ADCY2;PDE5A
2533	positive regulation of fibroblast proliferation (GO:0048146)	9/28	9	0.0635573	1.19683	0.368687	0	2018_GO_BP	Ontologies	2.05923	5.67484	CD74;CDKN1A;PLA2G1B;SPHK1;MIF;WNT1;GAS6;EREG;DDR2
2534	bicellular tight junction assembly (GO:0070830)	9/28	9	0.0635573	1.19683	0.368687	0	2018_GO_BP	Ontologies	2.05923	5.67484	RAMP2;PARD6A;CLDN3;MARVELD2;POF1B;MARVELD3;PARD6G;CLDN1;CRB3
2535	cholesterol homeostasis (GO:0042632)	16/58	16	0.0636221	1.19639	0.368687	0	2018_GO_BP	Ontologies	1.65686	4.5643	ABCA1;ABCA2;DGAT2;ACSM1;INSIG1;EPHX2;NR1H4;APOA1;TMEM97;CYP39A1;LIPC;SOAT2;APOE;APOB;LDLR;ABCG1
2536	sterol homeostasis (GO:0055092)	16/58	16	0.0636221	1.19639	0.368687	0	2018_GO_BP	Ontologies	1.65686	4.5643	ABCA1;ABCA2;DGAT2;ACSM1;INSIG1;EPHX2;NR1H4;APOA1;TMEM97;CYP39A1;LIPC;SOAT2;APOE;APOB;LDLR;ABCG1
2548	positive regulation of synaptic transmission (GO:0050806)	18/67	18	0.0644584	1.19072	0.368687	0	2018_GO_BP	Ontologies	1.59785	4.38088	NLGN3;LGI1;RGS14;SYT1;CLSTN3;PLK2;GRIN2C;PRKCZ;AGER;SHISA7;SLC8A2;GRIN2D;ARC;CUX2;DLG4;EPHB2;SHANK2;SHANK1
2547	positive regulation of JNK cascade (GO:0046330)	20/76	20	0.0644359	1.19087	0.368687	0	2018_GO_BP	Ontologies	1.55363	4.26018	NCF1;GADD45A;FLT4;SEMA3A;WNT7B;CARD9;DUSP19;FZD10;TNFRSF11A;NOD2;TPD52L1;TNF;AGER;RASSF2;TLR9;CCR7;TLR6;PLCB1;FCGR2B;ANKRD6
2537	regulation of type I interferon production (GO:0032479)	22/85	22	0.0638182	1.19506	0.368687	0	2018_GO_BP	Ontologies	1.51926	4.18058	ZBP1;OTUD5;CREBBP;UBA7;DDX58;NLRC5;TNFAIP3;PTPN22;UBE2L6;ISG15;TMEM173;NFKB1;NFKB2;IFIH1;IRAK1;IRF1;DHX58;IRF7;POLR3G;RPS27A;IKBKE;TRIM56
2538	regulation of protein phosphorylation (GO:0001932)	59/261	59	0.0642402	1.19219	0.368687	0	2018_GO_BP	Ontologies	1.27247	3.49308	CD40;PID1;LRRK2;FLT4;ULK4;KNDC1;TNF;PLCE1;RSPO1;EPHB2;PDE8A;HGF;IGFBP3;AKTIP;ATP6AP2;AXIN2;MMP9;PHIP;TNIK;GAS6;ENG;CSF1R;FBLN1;PRR5L;AGER;EGFR;TTN;C3;SOCS1;P2RY1;FYN;PAK3;XDH;PROM2;GDF10;TBX1;CD74;NTRK2;TGFB2;SEMA4D;GDF15;TGFB3;STAT2;RARRES2;IGF2;INHBB;GDF3;BMP7;BMP6;BMP5;EFNA1;BMP4;BST1;BMP3;CD4;FAS;TEK;INSM1;INHA
6426	nucleoside diphosphate kinase activity (GO:0004550)	7/18	7	0.0371114	1.43049	0.369258	0	2018_GO_MF	Ontologies	2.76632	9.11178	NME9;CMPK1;CMPK2;NME4;NME5;AK7;AK8
2554	protein complex subunit organization (GO:0071822)	13/45	13	0.0647713	1.18862	0.369326	0	2018_GO_BP	Ontologies	1.76655	4.83486	TGFB2;COL14A1;COL12A1;COL11A2;DPT;LOXL4;NDC80;LOXL2;AFG3L2;COL5A1;COL5A3;SERPINH1;DDR2
2555	negative regulation of ossification (GO:0030279)	13/45	13	0.0647713	1.18862	0.369326	0	2018_GO_BP	Ontologies	1.76655	4.83486	GDF10;MEF2C;SEMA4D;TWIST2;LRP4;RORB;AXIN2;TMEM64;RANBP3L;SFRP1;TNN;CCL3;TRPM4
520	NGF signalling via TRKA from the plasma membrane Homo sapiens R-HSA-187037	84/374	84	0.0377451	1.42314	0.370171	0	2016_Reactome	Pathways	1.26356	4.14056	RET;CD86;CDKN1A;IRS1;CD80;ITGA2B;RASGRF1;ARAF;PEBP1;IL5RA;PIK3CD;WDR83;ARRB2;FGF1;ELK1;RASGEF1A;RPS6KA2;PIP4K2A;JAK2;SH3GL2;PRKCG;DUSP4;MEF2C;DUSP2;MAP2K1;VWF;DUSP1;GAB1;GFRA1;NRG1;IL17RD;NGF;GFRA2;SPTB;VAV1;DNM1;EREG;BTC;CNKSR2;CNKSR1;ADCYAP1;PRKAR1B;ADORA2A;RASA4;NRG4;LCK;KIT;IL3RA;PSMD10;ADCYAP1R1;PDE1C;PDE1B;ADCY3;ITPR2;ADCY2;RASAL1;CSF2RB;RASAL3;IL2RG;CSF2RA;EGFR;FOXO1;PSMB10;PRKAR2B;CD19;FY…
521	Interferon Signaling Homo sapiens R-HSA-913531	47/196	47	0.0385247	1.41426	0.375138	0	2016_Reactome	Pathways	1.37428	4.4753	IFITM3;IFITM1;SP100;CIITA;IFITM2;EIF4E3;UBA7;PTAFR;UBE2L6;IFIT1;IFIT3;IFIT2;ICAM1;SOCS1;TRIM29;TRIM2;JAK2;RPS27A;GBP2;GBP4;GBP3;GBP6;GBP5;EGR1;TRIM62;GBP7;VCAM1;RSAD2;STAT1;DDX58;STAT2;MX2;MX1;ISG15;PSMB8;BST2;ISG20;OAS2;IRF4;IRF1;IRF7;IRF8;IRF5;IRF6;XAF1;EIF4G3;NUP37
6428	immunoglobulin binding (GO:0019865)	5/11	5	0.0389391	1.40961	0.375526	0	2018_GO_MF	Ontologies	3.62173	11.7553	FCER1G;VWF;AMBP;FCGRT;FCGR2B
6429	3',5'-cyclic-GMP phosphodiesterase activity (GO:0047555)	5/11	5	0.0389391	1.40961	0.375526	0	2018_GO_MF	Ontologies	3.62173	11.7553	PDE1B;PDE3B;PDE2A;PDE5A;PDE6A
6430	bicarbonate transmembrane transporter activity (GO:0015106)	8/22	8	0.0396284	1.40199	0.375526	0	2018_GO_MF	Ontologies	2.48425	8.01967	SLC4A8;SLC26A2;SLC26A9;SLC26A10;SLC4A3;SLC4A4;SLC26A3;CFTR
6431	histone acetyltransferase binding (GO:0035035)	8/22	8	0.0396284	1.40199	0.375526	0	2018_GO_MF	Ontologies	2.48425	8.01967	EGR1;EID1;EPAS1;STAT1;PAX6;KANSL1L;HIF1A;FOXP3
6427	Rho GTPase binding (GO:0017048)	20/72	20	0.0388351	1.41078	0.375526	0	2018_GO_MF	Ontologies	1.67355	5.43642	DOCK4;LRRK2;ARHGEF16;WAS;RHOH;MTSS1L;OCRL;ARHGAP4;ARHGAP44;EPS8;AKAP13;PARD6A;SH3BP1;ARHGDIB;CDC42EP3;NOXA1;FLNA;SRGAP3;PKN1;PAK3
522	Synthesis of IP2, IP, and Ins in the cytosol Homo sapiens R-HSA-1855183	5/11	5	0.0389391	1.40961	0.376502	0	2016_Reactome	Pathways	3.62173	11.7553	INPP4A;ISYNA1;INPP1;IMPA2;OCRL
2556	positive regulation of response to external stimulus (GO:0032103)	23/90	23	0.0668326	1.17501	0.379659	0	2018_GO_BP	Ontologies	1.49353	4.04084	TSLP;IL15;RARRES2;SERPINE1;CD180;PDE2A;PLG;DDX60;PLA2G7;BMP6;MAPK13;NFKBIA;THBD;IL23A;TNFSF4;DHX58;CCL4;TLR9;CCL3;STX3;TLR4;CCR2;TLR2
2557	regulation of Ras protein signal transduction (GO:0046578)	23/90	23	0.0668326	1.17501	0.379659	0	2018_GO_BP	Ontologies	1.49353	4.04084	NOTCH2;TGFB2;DENND1A;RASGRF1;AGAP2;ASAP3;ARAP3;RASAL1;NGF;RASAL3;ARHGAP44;EPS8;ACAP1;RASGEF1A;SH3BP1;RASA4;SGSM3;ARHGDIB;PLCE1;EPS8L1;SPRY1;EPS8L3;EPHB2
2558	regulation of JNK cascade (GO:0046328)	23/90	23	0.0668326	1.17501	0.379659	0	2018_GO_BP	Ontologies	1.49353	4.04084	NCF1;AMBP;GADD45A;FLT4;SEMA3A;WNT7B;ULK4;CARD9;DUSP19;NOD2;MAPK8IP2;TPD52L1;AGER;EGFR;RASSF2;MARVELD3;TLR9;CCR7;PLCB1;FCGR2B;EPHB1;PPEF2;ANKRD6
523	Common Pathway of Fibrin Clot Formation Homo sapiens R-HSA-140875	8/22	8	0.0396284	1.40199	0.380488	0	2016_Reactome	Pathways	2.48425	8.01967	THBD;PROC;SERPINE2;F2R;F13A1;PRTN3;CD177;PF4
2564	negative regulation of phagocytosis (GO:0050765)	4/9	4	0.0696346	1.15717	0.381364	0	2018_GO_BP	Ontologies	3.47615	9.26218	CD300A;PRTN3;FCGR2B;TLR2
2565	regulation of macrophage cytokine production (GO:0010935)	4/9	4	0.0696346	1.15717	0.381364	0	2018_GO_BP	Ontologies	3.47615	9.26218	CD74;TGFB2;SEMA7A;TGFB3
2566	regulation of interleukin-6 biosynthetic process (GO:0045408)	4/9	4	0.0696346	1.15717	0.381364	0	2018_GO_BP	Ontologies	3.47615	9.26218	TLR1;FOXJ1;TLR6;EREG
2567	regulation of T-helper 1 type immune response (GO:0002825)	4/9	4	0.0696346	1.15717	0.381364	0	2018_GO_BP	Ontologies	3.47615	9.26218	IL23A;IL27;IL12RB1;CCR2
2568	potassium ion export (GO:0071435)	4/9	4	0.0696346	1.15717	0.381364	0	2018_GO_BP	Ontologies	3.47615	9.26218	KCNH2;KCNE2;KCND3;KCNIP2
2569	positive regulation of cholesterol esterification (GO:0010873)	4/9	4	0.0696346	1.15717	0.381364	0	2018_GO_BP	Ontologies	3.47615	9.26218	STARD4;APOC1;APOA1;APOE
2570	L-ascorbic acid metabolic process (GO:0019852)	4/9	4	0.0696346	1.15717	0.381364	0	2018_GO_BP	Ontologies	3.47615	9.26218	SLC23A1;SLC2A1;RGN;SLC2A3
2571	nucleoside phosphate biosynthetic process (GO:1901293)	4/9	4	0.0696346	1.15717	0.381364	0	2018_GO_BP	Ontologies	3.47615	9.26218	CMPK1;CMPK2;AK7;AK8
2572	podosome assembly (GO:0071800)	4/9	4	0.0696346	1.15717	0.381364	0	2018_GO_BP	Ontologies	3.47615	9.26218	FARP2;SH3PXD2A;BIN2;NCF1
2573	myeloid leukocyte mediated immunity (GO:0002444)	4/9	4	0.0696346	1.15717	0.381364	0	2018_GO_BP	Ontologies	3.47615	9.26218	IL6;ACE;PLA2G1B;CXCL5
2574	nucleoside triphosphate biosynthetic process (GO:0009142)	4/9	4	0.0696346	1.15717	0.381364	0	2018_GO_BP	Ontologies	3.47615	9.26218	CMPK1;CMPK2;AK7;AK8
2575	negative regulation of activin receptor signaling pathway (GO:0032926)	4/9	4	0.0696346	1.15717	0.381364	0	2018_GO_BP	Ontologies	3.47615	9.26218	FST;MAGI2;DACT2;FSTL3
2576	intestinal lipid absorption (GO:0098856)	4/9	4	0.0696346	1.15717	0.381364	0	2018_GO_BP	Ontologies	3.47615	9.26218	FABP2;SOAT2;CD36;LDLR
2577	endothelial cell chemotaxis (GO:0035767)	4/9	4	0.0696346	1.15717	0.381364	0	2018_GO_BP	Ontologies	3.47615	9.26218	NR4A1;EGR3;NOV;PLEKHG5
2578	regulation of leukocyte activation (GO:0002694)	4/9	4	0.0696346	1.15717	0.381364	0	2018_GO_BP	Ontologies	3.47615	9.26218	CD74;LCK;SHPK;MIF
2579	hexose catabolic process (GO:0019320)	4/9	4	0.0696346	1.15717	0.381364	0	2018_GO_BP	Ontologies	3.47615	9.26218	GALE;PGM2;PGM5;GALK1
2580	B cell homeostasis (GO:0001782)	4/9	4	0.0696346	1.15717	0.381364	0	2018_GO_BP	Ontologies	3.47615	9.26218	DOCK10;MEF2C;TNFAIP3;NCKAP1L
2581	serine family amino acid catabolic process (GO:0009071)	4/9	4	0.0696346	1.15717	0.381364	0	2018_GO_BP	Ontologies	3.47615	9.26218	GCSH;SDS;CBS;THNSL2
2582	regulation of nephron tubule epithelial cell differentiation (GO:0072182)	4/9	4	0.0696346	1.15717	0.381364	0	2018_GO_BP	Ontologies	3.47615	9.26218	LIF;GATA3;PROM1;PAX2
2583	negative regulation of interleukin-17 production (GO:0032700)	4/9	4	0.0696346	1.15717	0.381364	0	2018_GO_BP	Ontologies	3.47615	9.26218	TNFSF4;NCKAP1L;TLR4;FOXP3
2584	negative regulation of leukocyte chemotaxis (GO:0002689)	4/9	4	0.0696346	1.15717	0.381364	0	2018_GO_BP	Ontologies	3.47615	9.26218	NOV;STAP1;MIF;NBL1
2585	megakaryocyte differentiation (GO:0030219)	4/9	4	0.0696346	1.15717	0.381364	0	2018_GO_BP	Ontologies	3.47615	9.26218	IL11;TAL1;KIT;GATA1
2586	regulation of endothelial cell differentiation (GO:0045601)	4/9	4	0.0696346	1.15717	0.381364	0	2018_GO_BP	Ontologies	3.47615	9.26218	TMEM100;CEACAM1;ATOH8;XDH
2587	mitochondrion morphogenesis (GO:0070584)	4/9	4	0.0696346	1.15717	0.381364	0	2018_GO_BP	Ontologies	3.47615	9.26218	PID1;NUBPL;MYH14;MTM1
2588	positive regulation of ion transmembrane transport (GO:0034767)	4/9	4	0.0696346	1.15717	0.381364	0	2018_GO_BP	Ontologies	3.47615	9.26218	P2RX7;TRPC6;WNK2;WNK4
2559	mesenchymal cell differentiation (GO:0048762)	12/41	12	0.068059	1.16711	0.381364	0	2018_GO_BP	Ontologies	1.7992	4.83514	HEYL;FOXC1;RANBP3L;TGFB2;MEF2C;HGF;HMGA2;SNAI2;S100A4;HIF1A;BMP7;LOXL2
2560	negative regulation of STAT cascade (GO:1904893)	12/41	12	0.068059	1.16711	0.381364	0	2018_GO_BP	Ontologies	1.7992	4.83514	RTN4R;PODNL1;SOCS1;CISH;RTN4RL1;LRTM2;CHAD;LRRC4;LRRC3;PODN;LRRC66;DCN
2561	phosphatidic acid metabolic process (GO:0046473)	12/41	12	0.068059	1.16711	0.381364	0	2018_GO_BP	Ontologies	1.7992	4.83514	AGPAT5;SLC27A1;PLA2G2D;PLA2G1B;DGKA;LIPH;PNPLA3;ALPI;PLD6;PLD1;AGPAT3;DGKH
2562	regulation of stress-activated MAPK cascade (GO:0032872)	12/41	12	0.068059	1.16711	0.381364	0	2018_GO_BP	Ontologies	1.7992	4.83514	TGFB2;MAP2K1;ULK4;CARD9;SEMA4C;FAS;NOD2;MAPK8IP2;AGER;EPHB1;EGFR;FOXO1
2563	carbohydrate homeostasis (GO:0033500)	17/63	17	0.0684603	1.16456	0.381364	0	2018_GO_BP	Ontologies	1.60737	4.31015	CEBPA;PRKAA2;IRS1;WFS1;IGF2;PAX6;PYGL;SLC2A4;HNF1A;ADIPOR2;ADRA2A;GCK;POLR2D;LEPR;PDK4;FFAR2;PPARG
526	WNT ligand biogenesis and trafficking Homo sapiens R-HSA-3238698	9/26	9	0.0408021	1.38932	0.382516	0	2016_Reactome	Pathways	2.30177	7.36342	WNT6;WNT10A;WNT2B;WNT5B;WNT7B;VPS35;WNT9A;WNT1;TMED5
524	Negative regulators of RIG-I/MDA5 signaling Homo sapiens R-HSA-936440	11/34	11	0.0407312	1.39007	0.382516	0	2016_Reactome	Pathways	2.07972	6.6567	IFIH1;OTUD5;UBA7;DDX58;NLRC5;TNFAIP3;UBE2L6;ISG15;RPS27A;IKBKE;ATG12
525	ROS, RNS production in response to bacteria Homo sapiens R-HSA-1222556	11/34	11	0.0407312	1.39007	0.382516	0	2016_Reactome	Pathways	2.07972	6.6567	NCF1;NOS2;NCF2;NCF4;CYBB;ATP6V0A4;TCIRG1;ATP6V0E2;ATP6V1C2;LTF;ATP6V1B1
527	Toll Like Receptor 4 (TLR4) Cascade Homo sapiens R-HSA-166016	31/122	31	0.040954	1.3877	0.382516	0	2016_Reactome	Pathways	1.4831	4.73896	PELI3;NOD1;NOD2;ELK1;AGER;SOCS1;IRAK1;RPS6KA2;PLCG2;MAP3K8;LBP;CD36;RPS27A;IKBKE;DUSP4;MAP2K1;MEF2C;JUN;RIPK2;CD180;FOS;NFKB1;DNM1;NFKB2;NFKBIA;TLR1;BTK;IRF7;TLR6;TLR4;TLR2
2589	cellular calcium ion homeostasis (GO:0006874)	30/123	30	0.0699888	1.15497	0.382846	0	2018_GO_BP	Ontologies	1.40384	3.73341	RYR2;CD40;SLC24A3;CCL11;ATP2A3;HTR2C;ATP2C2;SLC8A2;PKHD1;CLN3;CCL5;CCL3;TNNI3;PDE6A;CCR2;TRPC7;CASR;TRPC6;DMPK;WFS1;EPHX2;ATP2B4;ATP2B2;ATP1B1;AFG3L2;TRPV4;FKBP1B;BCL2;RGN;TPT1
72	MAPK signaling pathway WP493	35/159	35	0.1664	0.778847	0.383644	0	2019_WikiPathways_Mouse	Pathways	1.22766	2.20164	ARRB2;TNF;ELK1;PRKCZ;EGFR;CASP1;RAC2;FLNA;MAP3K8;MAP4K3;MAPK4;PRKCG;DUSP4;MAP4K1;MAP2K1;MEF2C;TGFB2;JUN;PRKCB;TGFB3;GADD45A;DUSP1;FOS;NGF;NFKB1;GCK;MAPK12;MAPK13;NR4A1;TMEM37;MRAS;FAS;PTPN7;MAP3K14;HSPA1A
6432	NADP binding (GO:0050661)	10/30	10	0.0410724	1.38645	0.385538	0	2018_GO_MF	Ontologies	2.17408	6.94056	NANOS1;GRHPR;HSD17B1;ME1;KCNAB1;HMGCR;DHCR7;CRYM;TM7SF2;CBR3
2590	ion transmembrane transport (GO:0034220)	50/219	50	0.0718042	1.14385	0.392307	0	2018_GO_BP	Ontologies	1.28843	3.39349	RYR2;ATP8A1;ATP2A3;AQP4;AQP5;TCIRG1;UNC80;ATP7B;ANXA6;CHRNB2;KCNH2;SLC13A2;KCND3;ANO9;ANO4;ATP1B1;SCNN1G;ASPH;SCNN1B;SCNN1A;SGK1;ATP6V1B1;CHRNA2;KCNE2;CHRNA4;ATP1A3;ATP2C2;NALCN;CLCN1;CALHM2;CLCA2;CLCA1;ATP6V0A4;RPS27A;ATP6V0E2;CLCA4;ATP6V1C2;GABRQ;GABRP;KCNIP2;ATP2B4;ATP2B2;P2RX7;P2RX6;P2RX5;P2RX1;FXYD1;FKBP1B;FXYD6;UNC79
2658	regulation of immunoglobulin mediated immune response (GO:0002889)	3/6	3	0.0837564	1.07698	0.394051	0	2018_GO_BP	Ontologies	4.34456	10.7738	IL4;TNFSF4;CD226
2659	epithelial to mesenchymal transition involved in endocardial cushion formation (GO:0003198)	3/6	3	0.0837564	1.07698	0.394051	0	2018_GO_BP	Ontologies	4.34456	10.7738	HEYL;SNAI2;ENG
2660	amylin receptor signaling pathway (GO:0097647)	3/6	3	0.0837564	1.07698	0.394051	0	2018_GO_BP	Ontologies	4.34456	10.7738	RAMP2;ADM;RAMP1
2661	positive regulation of T-helper 17 type immune response (GO:2000318)	3/6	3	0.0837564	1.07698	0.394051	0	2018_GO_BP	Ontologies	4.34456	10.7738	IL23A;PRKCQ;IL12RB1
2662	positive regulation of aspartic-type peptidase activity (GO:1905247)	3/6	3	0.0837564	1.07698	0.394051	0	2018_GO_BP	Ontologies	4.34456	10.7738	EFNA1;EPHA4;EFNA3
2663	lipoxin biosynthetic process (GO:2001301)	3/6	3	0.0837564	1.07698	0.394051	0	2018_GO_BP	Ontologies	4.34456	10.7738	ALOX5;ALOX15;ALOX5AP
2664	positive regulation of ATP biosynthetic process (GO:2001171)	3/6	3	0.0837564	1.07698	0.394051	0	2018_GO_BP	Ontologies	4.34456	10.7738	PID1;ENO1;PPARGC1A
2665	vesicle fusion with endoplasmic reticulum-Golgi intermediate compartment (ERGIC) membrane (GO:1990668)	3/6	3	0.0837564	1.07698	0.394051	0	2018_GO_BP	Ontologies	4.34456	10.7738	SEC14L3;TAP1;TAPBP
2666	male genitalia development (GO:0030539)	3/6	3	0.0837564	1.07698	0.394051	0	2018_GO_BP	Ontologies	4.34456	10.7738	SHH;SRD5A1;TBX3
2667	negative regulation of phospholipid metabolic process (GO:1903726)	3/6	3	0.0837564	1.07698	0.394051	0	2018_GO_BP	Ontologies	4.34456	10.7738	SLC27A1;PIK3IP1;APOC1
2668	monoamine transport (GO:0015844)	3/6	3	0.0837564	1.07698	0.394051	0	2018_GO_BP	Ontologies	4.34456	10.7738	SLC18A1;SLC18A2;SLC6A4
2669	aortic valve development (GO:0003176)	3/6	3	0.0837564	1.07698	0.394051	0	2018_GO_BP	Ontologies	4.34456	10.7738	EFNA1;BMP4;GATA3
2670	positive regulation of memory T cell differentiation (GO:0043382)	3/6	3	0.0837564	1.07698	0.394051	0	2018_GO_BP	Ontologies	4.34456	10.7738	IL23A;TNFSF4;IL12RB1
2671	negative regulation of interferon-gamma-mediated signaling pathway (GO:0060336)	3/6	3	0.0837564	1.07698	0.394051	0	2018_GO_BP	Ontologies	4.34456	10.7738	ARG1;PPARG;PARP14
2672	negative regulation of response to interferon-gamma (GO:0060331)	3/6	3	0.0837564	1.07698	0.394051	0	2018_GO_BP	Ontologies	4.34456	10.7738	ARG1;PPARG;PARP14
2673	regulation of cellular response to oxidative stress (GO:1900407)	3/6	3	0.0837564	1.07698	0.394051	0	2018_GO_BP	Ontologies	4.34456	10.7738	GCH1;BMP7;FBLN5
2674	regulation of interleukin-5 secretion (GO:2000662)	3/6	3	0.0837564	1.07698	0.394051	0	2018_GO_BP	Ontologies	4.34456	10.7738	TSLP;GATA3;PRKCZ
2675	aromatic compound catabolic process (GO:0019439)	3/6	3	0.0837564	1.07698	0.394051	0	2018_GO_BP	Ontologies	4.34456	10.7738	EPHX2;PON1;PDXP
2676	regulation of protein K63-linked ubiquitination (GO:1900044)	3/6	3	0.0837564	1.07698	0.394051	0	2018_GO_BP	Ontologies	4.34456	10.7738	PARP10;PTPN22;NOD2
2677	lens fiber cell development (GO:0070307)	3/6	3	0.0837564	1.07698	0.394051	0	2018_GO_BP	Ontologies	4.34456	10.7738	WNT5B;WNT7B;PROX1
2678	positive regulation of myeloid leukocyte cytokine production involved in immune response (GO:0061081)	3/6	3	0.0837564	1.07698	0.394051	0	2018_GO_BP	Ontologies	4.34456	10.7738	CD74;SEMA7A;NR4A3
2679	aortic valve morphogenesis (GO:0003180)	3/6	3	0.0837564	1.07698	0.394051	0	2018_GO_BP	Ontologies	4.34456	10.7738	EFNA1;BMP4;GATA3
2680	definitive hemopoiesis (GO:0060216)	3/6	3	0.0837564	1.07698	0.394051	0	2018_GO_BP	Ontologies	4.34456	10.7738	MFAP5;LYL1;TEK
2681	macrophage derived foam cell differentiation (GO:0010742)	3/6	3	0.0837564	1.07698	0.394051	0	2018_GO_BP	Ontologies	4.34456	10.7738	STAT1;SOAT2;PPARG
2682	release of sequestered calcium ion into cytosol by sarcoplasmic reticulum (GO:0014808)	3/6	3	0.0837564	1.07698	0.394051	0	2018_GO_BP	Ontologies	4.34456	10.7738	RYR2;CCL3;NOL3
2683	regulation of cellular carbohydrate catabolic process (GO:0043471)	3/6	3	0.0837564	1.07698	0.394051	0	2018_GO_BP	Ontologies	4.34456	10.7738	PPP1R3B;PGAM1;PGAM2
2684	regulation of transforming growth factor beta2 production (GO:0032909)	3/6	3	0.0837564	1.07698	0.394051	0	2018_GO_BP	Ontologies	4.34456	10.7738	TGFB2;CDH3;HIF1A
2685	negative regulation of cytoplasmic translation (GO:2000766)	3/6	3	0.0837564	1.07698	0.394051	0	2018_GO_BP	Ontologies	4.34456	10.7738	CPEB1;CPEB3;CPEB4
2686	negative regulation of erythrocyte differentiation (GO:0045647)	3/6	3	0.0837564	1.07698	0.394051	0	2018_GO_BP	Ontologies	4.34456	10.7738	ZFP36;MAFB;HOXA5
2687	regulation of aldosterone biosynthetic process (GO:0032347)	3/6	3	0.0837564	1.07698	0.394051	0	2018_GO_BP	Ontologies	4.34456	10.7738	BMP6;BMP5;DKK3
2688	negative regulation of T cell differentiation in thymus (GO:0033085)	3/6	3	0.0837564	1.07698	0.394051	0	2018_GO_BP	Ontologies	4.34456	10.7738	BMP4;IHH;FOXJ1
2689	positive regulation of cardiac muscle contraction (GO:0060452)	3/6	3	0.0837564	1.07698	0.394051	0	2018_GO_BP	Ontologies	4.34456	10.7738	CHGA;RGS2;TRPM4
2690	regulation of T-helper 17 cell lineage commitment (GO:2000328)	3/6	3	0.0837564	1.07698	0.394051	0	2018_GO_BP	Ontologies	4.34456	10.7738	IL23A;TBX21;IL12RB1
2691	positive regulation of phospholipid transport (GO:2001140)	3/6	3	0.0837564	1.07698	0.394051	0	2018_GO_BP	Ontologies	4.34456	10.7738	PRELID1;ABCB4;APOE
2692	positive regulation of sodium ion transmembrane transport (GO:1902307)	3/6	3	0.0837564	1.07698	0.394051	0	2018_GO_BP	Ontologies	4.34456	10.7738	NANOS1;WNK2;DMD
2693	mesenchymal to epithelial transition involved in metanephros morphogenesis (GO:0003337)	3/6	3	0.0837564	1.07698	0.394051	0	2018_GO_BP	Ontologies	4.34456	10.7738	BMP4;SALL1;PAX2
2694	positive regulation of antigen processing and presentation (GO:0002579)	3/6	3	0.0837564	1.07698	0.394051	0	2018_GO_BP	Ontologies	4.34456	10.7738	NOD1;CCR7;NOD2
2695	epithelial tube formation (GO:0072175)	3/6	3	0.0837564	1.07698	0.394051	0	2018_GO_BP	Ontologies	4.34456	10.7738	PODXL;GATA3;PAX2
2696	maintenance of protein location in extracellular region (GO:0071694)	3/6	3	0.0837564	1.07698	0.394051	0	2018_GO_BP	Ontologies	4.34456	10.7738	NBL1;LTBP1;FBN1
2697	positive regulation of oxidative stress-induced cell death (GO:1903209)	3/6	3	0.0837564	1.07698	0.394051	0	2018_GO_BP	Ontologies	4.34456	10.7738	MMP3;TLR6;TLR4
2698	venous blood vessel morphogenesis (GO:0048845)	3/6	3	0.0837564	1.07698	0.394051	0	2018_GO_BP	Ontologies	4.34456	10.7738	CCBE1;PROX1;ENG
2699	equilibrioception (GO:0050957)	3/6	3	0.0837564	1.07698	0.394051	0	2018_GO_BP	Ontologies	4.34456	10.7738	PCDH15;USH1C;MYO7A
2700	regulation of cytokine production involved in immune response (GO:0002718)	3/6	3	0.0837564	1.07698	0.394051	0	2018_GO_BP	Ontologies	4.34456	10.7738	BTK;FFAR2;TRPM4
2701	chondrocyte development (GO:0002063)	3/6	3	0.0837564	1.07698	0.394051	0	2018_GO_BP	Ontologies	4.34456	10.7738	BMPR2;BMPR1B;SULF2
2702	positive regulation of dendritic cell antigen processing and presentation (GO:0002606)	3/6	3	0.0837564	1.07698	0.394051	0	2018_GO_BP	Ontologies	4.34456	10.7738	NOD1;CCR7;NOD2
2703	negative regulation of interleukin-6 secretion (GO:1900165)	3/6	3	0.0837564	1.07698	0.394051	0	2018_GO_BP	Ontologies	4.34456	10.7738	C5AR2;PTPN22;GAS6
2704	regulation of sarcomere organization (GO:0060297)	3/6	3	0.0837564	1.07698	0.394051	0	2018_GO_BP	Ontologies	4.34456	10.7738	AKAP13;PROX1;MYLK3
2705	peptidyl-proline hydroxylation (GO:0019511)	3/6	3	0.0837564	1.07698	0.394051	0	2018_GO_BP	Ontologies	4.34456	10.7738	EGLN1;EGLN3;P4HB
2706	amine metabolic process (GO:0009308)	3/6	3	0.0837564	1.07698	0.394051	0	2018_GO_BP	Ontologies	4.34456	10.7738	SULT1C2;VCAM1;INMT
2707	inner ear receptor cell differentiation (GO:0060113)	3/6	3	0.0837564	1.07698	0.394051	0	2018_GO_BP	Ontologies	4.34456	10.7738	WHRN;USH1C;PDZD7
2708	regulation of osteoclast development (GO:2001204)	3/6	3	0.0837564	1.07698	0.394051	0	2018_GO_BP	Ontologies	4.34456	10.7738	NOTCH2;LTF;FBN1
2709	foam cell differentiation (GO:0090077)	3/6	3	0.0837564	1.07698	0.394051	0	2018_GO_BP	Ontologies	4.34456	10.7738	STAT1;SOAT2;PPARG
2710	phospholipase C-activating G-protein coupled acetylcholine receptor signaling pathway (GO:0007207)	3/6	3	0.0837564	1.07698	0.394051	0	2018_GO_BP	Ontologies	4.34456	10.7738	CHRM2;CHRM3;GNA15
2711	regulation of microtubule nucleation (GO:0010968)	3/6	3	0.0837564	1.07698	0.394051	0	2018_GO_BP	Ontologies	4.34456	10.7738	MECP2;HSPA1B;HSPA1A
2712	positive regulation of aspartic-type endopeptidase activity involved in amyloid precursor protein catabolic process (GO:1902961)	3/6	3	0.0837564	1.07698	0.394051	0	2018_GO_BP	Ontologies	4.34456	10.7738	EFNA1;EPHA4;EFNA3
2713	sphingosine-1-phosphate signaling pathway (GO:0003376)	3/6	3	0.0837564	1.07698	0.394051	0	2018_GO_BP	Ontologies	4.34456	10.7738	SPNS3;SPNS2;S1PR1
2714	regulation of glomerular filtration (GO:0003093)	3/6	3	0.0837564	1.07698	0.394051	0	2018_GO_BP	Ontologies	4.34456	10.7738	F2R;PTPRO;GAS6
2715	regulation of fat cell proliferation (GO:0070344)	3/6	3	0.0837564	1.07698	0.394051	0	2018_GO_BP	Ontologies	4.34456	10.7738	PER2;PID1;GATA2
2716	positive regulation of cellular extravasation (GO:0002693)	3/6	3	0.0837564	1.07698	0.394051	0	2018_GO_BP	Ontologies	4.34456	10.7738	PLVAP;CCR2;ICAM1
2717	regulation of macrophage apoptotic process (GO:2000109)	3/6	3	0.0837564	1.07698	0.394051	0	2018_GO_BP	Ontologies	4.34456	10.7738	MEF2C;IRF7;NOD2
2718	transmembrane receptor protein tyrosine phosphatase signaling pathway (GO:0007185)	3/6	3	0.0837564	1.07698	0.394051	0	2018_GO_BP	Ontologies	4.34456	10.7738	PTPRD;TRIO;PTN
2719	regulation of hydrogen peroxide metabolic process (GO:0010310)	3/6	3	0.0837564	1.07698	0.394051	0	2018_GO_BP	Ontologies	4.34456	10.7738	NOXA1;MMP3;RAC2
2720	negative regulation of cellular response to hypoxia (GO:1900038)	3/6	3	0.0837564	1.07698	0.394051	0	2018_GO_BP	Ontologies	4.34456	10.7738	ENO1;NOL3;CD34
2721	activation of transmembrane receptor protein tyrosine kinase activity (GO:0007171)	3/6	3	0.0837564	1.07698	0.394051	0	2018_GO_BP	Ontologies	4.34456	10.7738	ANGPT1;NRG1;ADRB2
2722	inner ear receptor cell development (GO:0060119)	3/6	3	0.0837564	1.07698	0.394051	0	2018_GO_BP	Ontologies	4.34456	10.7738	WHRN;USH1C;PDZD7
2723	regulation of skeletal muscle contraction (GO:0014819)	3/6	3	0.0837564	1.07698	0.394051	0	2018_GO_BP	Ontologies	4.34456	10.7738	DMPK;DMD;KCNJ2
2724	retinal ganglion cell axon guidance (GO:0031290)	3/6	3	0.0837564	1.07698	0.394051	0	2018_GO_BP	Ontologies	4.34456	10.7738	ROBO2;PTPRM;EPHB1
2725	ear development (GO:0043583)	3/6	3	0.0837564	1.07698	0.394051	0	2018_GO_BP	Ontologies	4.34456	10.7738	TBX1;GATA3;STRA6
2602	maintenance of gastrointestinal epithelium (GO:0030277)	5/13	5	0.0783735	1.10583	0.394051	0	2018_GO_BP	Ontologies	2.71597	6.91558	POLR2D;TLR9;NOD2;MUC4;TLR4
2603	multivesicular body sorting pathway (GO:0071985)	5/13	5	0.0783735	1.10583	0.394051	0	2018_GO_BP	Ontologies	2.71597	6.91558	SORT1;RAB27A;RAB27B;SYTL4;EXPH5
2604	regulation of production of miRNAs involved in gene silencing by miRNA (GO:1903798)	5/13	5	0.0783735	1.10583	0.394051	0	2018_GO_BP	Ontologies	2.71597	6.91558	BMP4;MAP2K1;MYCN;ESR1;EGFR
2605	positive regulation of cholesterol efflux (GO:0010875)	5/13	5	0.0783735	1.10583	0.394051	0	2018_GO_BP	Ontologies	2.71597	6.91558	ABCA1;NFKBIA;PON1;APOE;PLTP
2606	cardiocyte differentiation (GO:0035051)	5/13	5	0.0783735	1.10583	0.394051	0	2018_GO_BP	Ontologies	2.71597	6.91558	AKAP13;TGFB2;NRG1;SIK1;PROX1
2607	cellular response to interleukin-15 (GO:0071350)	5/13	5	0.0783735	1.10583	0.394051	0	2018_GO_BP	Ontologies	2.71597	6.91558	IL15RA;CD4;IL15;IL2RG;PLCB1
2608	toll-like receptor 9 signaling pathway (GO:0034162)	5/13	5	0.0783735	1.10583	0.394051	0	2018_GO_BP	Ontologies	2.71597	6.91558	IRAK1;UNC93B1;TLR9;TLR8;PIK3AP1
2609	neuron fate commitment (GO:0048663)	5/13	5	0.0783735	1.10583	0.394051	0	2018_GO_BP	Ontologies	2.71597	6.91558	DLL4;SHH;PAX6;ASCL1;DLL1
2610	positive regulation of muscle contraction (GO:0045933)	5/13	5	0.0783735	1.10583	0.394051	0	2018_GO_BP	Ontologies	2.71597	6.91558	SPHK1;F2R;ADRA1D;ENO1;TACR1
2611	motile cilium assembly (GO:0044458)	5/13	5	0.0783735	1.10583	0.394051	0	2018_GO_BP	Ontologies	2.71597	6.91558	CCDC39;DNAAF3;DNAAF1;RSPH9;CCDC40
2612	regulation of neurotransmitter transport (GO:0051588)	5/13	5	0.0783735	1.10583	0.394051	0	2018_GO_BP	Ontologies	2.71597	6.91558	MEF2C;MCTP1;KCNMB4;CPLX2;SNCAIP
2613	regulation of cAMP-dependent protein kinase activity (GO:2000479)	5/13	5	0.0783735	1.10583	0.394051	0	2018_GO_BP	Ontologies	2.71597	6.91558	PKIB;PRKAR1B;PRKAR2B;ATP2B4;ADRB2
2614	interleukin-15-mediated signaling pathway (GO:0035723)	5/13	5	0.0783735	1.10583	0.394051	0	2018_GO_BP	Ontologies	2.71597	6.91558	IL15RA;CD4;IL15;IL2RG;PLCB1
2615	response to fatty acid (GO:0070542)	5/13	5	0.0783735	1.10583	0.394051	0	2018_GO_BP	Ontologies	2.71597	6.91558	PID1;NR1H4;PDK4;FFAR2;CD36
2616	negative regulation of macrophage derived foam cell differentiation (GO:0010745)	5/13	5	0.0783735	1.10583	0.394051	0	2018_GO_BP	Ontologies	2.71597	6.91558	ABCA1;NFKBIA;PPARG;PPARA;ABCG1
2617	cellular response to exogenous dsRNA (GO:0071360)	5/13	5	0.0783735	1.10583	0.394051	0	2018_GO_BP	Ontologies	2.71597	6.91558	COLEC12;IFIH1;DDX58;TMEM173;IFIT1
2618	intestinal absorption (GO:0050892)	5/13	5	0.0783735	1.10583	0.394051	0	2018_GO_BP	Ontologies	2.71597	6.91558	FABP2;SLC5A1;CD36;SLC2A5;ADRA2A
2619	regulation of NMDA receptor activity (GO:2000310)	5/13	5	0.0783735	1.10583	0.394051	0	2018_GO_BP	Ontologies	2.71597	6.91558	MEF2C;DAPK1;DLG4;MAPK8IP2;EPHB2
2620	regulation of granulocyte macrophage colony-stimulating factor production (GO:0032645)	5/13	5	0.0783735	1.10583	0.394051	0	2018_GO_BP	Ontologies	2.71597	6.91558	CD84;DDX58;IL23A;TLR9;IL17D
2637	cardiac myofibril assembly (GO:0055003)	6/17	6	0.081374	1.08951	0.394051	0	2018_GO_BP	Ontologies	2.37049	5.94686	MYOM1;NEBL;PROX1;MYLK3;TTN;MYOM3
2638	high-density lipoprotein particle remodeling (GO:0034375)	6/17	6	0.081374	1.08951	0.394051	0	2018_GO_BP	Ontologies	2.37049	5.94686	LIPC;APOC1;APOA1;APOE;PLTP;ABCG1
2639	positive regulation of cholesterol transport (GO:0032376)	6/17	6	0.081374	1.08951	0.394051	0	2018_GO_BP	Ontologies	2.37049	5.94686	ABCA1;NFKBIA;ABCB4;PON1;APOE;PLTP
2640	ureteric bud development (GO:0001657)	6/17	6	0.081374	1.08951	0.394051	0	2018_GO_BP	Ontologies	2.37049	5.94686	ROBO2;BMP4;FOXC1;SALL1;FOXJ1;BMP7
2641	negative regulation of interleukin-8 production (GO:0032717)	6/17	6	0.081374	1.08951	0.394051	0	2018_GO_BP	Ontologies	2.37049	5.94686	ANXA4;TLR9;PTPN22;SSC5D;TLR6;KLF4
2642	cardiac atrium morphogenesis (GO:0003209)	6/17	6	0.081374	1.08951	0.394051	0	2018_GO_BP	Ontologies	2.37049	5.94686	NOTCH2;DLL4;TGFB2;BMPR2;PROX1;ENG
2643	negative regulation of cellular carbohydrate metabolic process (GO:0010677)	6/17	6	0.081374	1.08951	0.394051	0	2018_GO_BP	Ontologies	2.37049	5.94686	HDAC4;ACTN3;SIK1;PPARA;CBFA2T3;GCK
2644	regulation of collagen biosynthetic process (GO:0032965)	6/17	6	0.081374	1.08951	0.394051	0	2018_GO_BP	Ontologies	2.37049	5.94686	BMP4;CIITA;IL6;TGFB3;F2R;LARP6
2645	positive regulation of calcium ion transmembrane transporter activity (GO:1901021)	6/17	6	0.081374	1.08951	0.394051	0	2018_GO_BP	Ontologies	2.37049	5.94686	RYR2;GSTM2;JPH2;STAC3;AKAP6;ATP1B1
2646	regulation of T cell migration (GO:2000404)	6/17	6	0.081374	1.08951	0.394051	0	2018_GO_BP	Ontologies	2.37049	5.94686	SPN;CXCL10;CCL20;CCL5;APOD;AIF1
2647	regulation of B cell receptor signaling pathway (GO:0050855)	6/17	6	0.081374	1.08951	0.394051	0	2018_GO_BP	Ontologies	2.37049	5.94686	BLK;CD300A;PRKCB;NFAM1;STAP1;PTPN22
2648	membrane depolarization during cardiac muscle cell action potential (GO:0086012)	6/17	6	0.081374	1.08951	0.394051	0	2018_GO_BP	Ontologies	2.37049	5.94686	CACNB2;CACNA1C;SCN3B;SCN4B;KCNJ2;TRPM4
2649	glycosphingolipid biosynthetic process (GO:0006688)	6/17	6	0.081374	1.08951	0.394051	0	2018_GO_BP	Ontologies	2.37049	5.94686	ST8SIA2;ST8SIA4;ST8SIA6;B4GALNT1;ST6GALNAC3;ST6GALNAC5
2650	energy reserve metabolic process (GO:0006112)	7/21	7	0.0814282	1.08923	0.394051	0	2018_GO_BP	Ontologies	2.17313	5.45029	PID1;PPP1R3C;GBE1;LEPR;PHKA1;PYGM;PYGL
2651	regulation of cardiac muscle contraction by calcium ion signaling (GO:0010882)	7/21	7	0.0814282	1.08923	0.394051	0	2018_GO_BP	Ontologies	2.17313	5.45029	RYR2;GSTM2;FKBP1B;TNNI3;DMD;CACNA1C;ATP1B1
2652	regulation of macrophage activation (GO:0043030)	7/21	7	0.0814282	1.08923	0.394051	0	2018_GO_BP	Ontologies	2.17313	5.45029	CD74;SHPK;MIF;LBP;TLR6;FCGR2B;TLR4
2653	response to nicotine (GO:0035094)	7/21	7	0.0814282	1.08923	0.394051	0	2018_GO_BP	Ontologies	2.17313	5.45029	CHRNB2;CHRNA2;CHRNA4;BCL2;HMOX1;TNF;NFKB1
2623	lamellipodium organization (GO:0097581)	8/25	8	0.0798798	1.09756	0.394051	0	2018_GO_BP	Ontologies	2.04547	5.16938	ABLIM1;ABLIM2;ABLIM3;PTPRO;KIT;S1PR1;ARHGEF4;ARHGEF6
2624	in utero embryonic development (GO:0001701)	8/25	8	0.0798798	1.09756	0.394051	0	2018_GO_BP	Ontologies	2.04547	5.16938	ARNT2;MBNL1;TGFB3;RARRES2;WNT7B;IGF2;SOX8;LMX1B
2625	positive regulation of interleukin-1 beta secretion (GO:0050718)	8/25	8	0.0798798	1.09756	0.394051	0	2018_GO_BP	Ontologies	2.04547	5.16938	P2RX7;RIPK2;CCL3;CASP1;NLRP3;TLR8;NOD2;TLR4
2626	modulation of excitatory postsynaptic potential (GO:0098815)	8/25	8	0.0798798	1.09756	0.394051	0	2018_GO_BP	Ontologies	2.04547	5.16938	NLGN3;CUX2;DLG4;LRRK2;PRKCZ;SHANK2;CBLN1;SHANK1
2627	cellular response to vascular endothelial growth factor stimulus (GO:0035924)	8/25	8	0.0798798	1.09756	0.394051	0	2018_GO_BP	Ontologies	2.04547	5.16938	DLL4;NR4A1;RAMP2;FOXC1;EGR3;FLT4;GAB1;PRKD2
2628	regulation of apoptotic signaling pathway (GO:2001233)	8/25	8	0.0798798	1.09756	0.394051	0	2018_GO_BP	Ontologies	2.04547	5.16938	NR4A2;DEPTOR;BCL2;CTSH;FAS;TRAF1;TPD52L1;MAPK8IP2
2629	negative regulation of insulin receptor signaling pathway (GO:0046627)	8/25	8	0.0798798	1.09756	0.394051	0	2018_GO_BP	Ontologies	2.04547	5.16938	PID1;SOCS1;GRB14;CISH;IRS1;PRKCB;PRKCQ;PRKCZ
2630	positive regulation of Rho protein signal transduction (GO:0035025)	8/25	8	0.0798798	1.09756	0.394051	0	2018_GO_BP	Ontologies	2.04547	5.16938	RTN4R;AKAP13;GPR17;P2RY10;GPR65;F2R;APOA1;ROBO1
2631	regulation of nervous system development (GO:0051960)	8/25	8	0.0798798	1.09756	0.394051	0	2018_GO_BP	Ontologies	2.04547	5.16938	CHRNB2;PER2;MEF2C;TENM4;LGI4;LRRK2;ASCL1;DLL1
2632	regulation of vascular smooth muscle cell proliferation (GO:1904705)	8/25	8	0.0798798	1.09756	0.394051	0	2018_GO_BP	Ontologies	2.04547	5.16938	JUN;MEF2C;TGFB3;MMP2;PPARG;MEF2D;MMP9;PRKG1
2633	positive regulation of phosphatidylinositol 3-kinase activity (GO:0043552)	8/25	8	0.0798798	1.09756	0.394051	0	2018_GO_BP	Ontologies	2.04547	5.16938	IRS1;FLT3;EPHA8;KIT;CCR7;NOD2;TEK;FGFR3
2634	cyclic nucleotide metabolic process (GO:0009187)	8/25	8	0.0798798	1.09756	0.394051	0	2018_GO_BP	Ontologies	2.04547	5.16938	GUCY1A2;NPR1;NPR2;ADCY3;ADCY2;PDE8A;PTHLH;NUDT4
2635	regulation of ryanodine-sensitive calcium-release channel activity (GO:0060314)	8/25	8	0.0798798	1.09756	0.394051	0	2018_GO_BP	Ontologies	2.04547	5.16938	JPH4;NANOS1;JPH2;GSTM2;FKBP1B;AKAP6;DMD;JPH1
2601	regulation of myoblast differentiation (GO:0045661)	9/29	9	0.0774403	1.11103	0.394051	0	2018_GO_BP	Ontologies	1.95614	5.0043	BMP4;RANBP3L;MEF2C;IGFBP3;BOC;SOX8;PLCB1;DLL1;TBX3
2595	cartilage development (GO:0051216)	13/46	13	0.0754261	1.12248	0.394051	0	2018_GO_BP	Ontologies	1.71291	4.4272	MEF2C;WNT2B;WNT5B;ZBTB16;COL11A2;HMGA2;RUNX3;SULF2;BMP4;NOV;TRPV4;CHI3L1;FGFR3
2596	regulation of fibroblast proliferation (GO:0048145)	13/46	13	0.0754261	1.12248	0.394051	0	2018_GO_BP	Ontologies	1.71291	4.4272	CD74;CDKN1A;PLA2G1B;CD300A;SPHK1;NLRC3;MIF;EREG;PARP10;SFRP1;WNT1;GAS6;DDR2
2621	negative regulation of protein secretion (GO:0050709)	12/42	12	0.0797059	1.09851	0.394051	0	2018_GO_BP	Ontologies	1.73912	4.39895	SFRP1;KCNJ11;RSAD2;NOV;IRS1;F2R;FFAR4;INHBB;FCGR2B;FOXP3;ADRA2A;LGR4
2622	cellular response to retinoic acid (GO:0071300)	12/42	12	0.0797059	1.09851	0.394051	0	2018_GO_BP	Ontologies	1.73912	4.39895	RET;TBX1;WNT6;LTK;WNT5B;FZD4;WNT7B;ABL2;FZD10;RORB;WNT9A;PAX2
2655	positive regulation of actin filament polymerization (GO:0030838)	14/51	14	0.08205	1.08592	0.394051	0	2018_GO_BP	Ontologies	1.64529	4.11392	TENM1;CSF3;CCL11;WIPF3;ALOX15;WAS;RHOH;BAIAP2L2;SCIN;CDC42EP3;RAC2;CCR7;NCKAP1L;PFN2
2657	cell chemotaxis (GO:0060326)	16/60	16	0.0826335	1.08284	0.394051	0	2018_GO_BP	Ontologies	1.58135	3.94284	DOCK4;EGR3;CCL20;PLEKHG5;HGF;ARHGEF16;C5AR1;FPR1;ARRB2;NR4A1;HOXB9;NOV;BIN2;KIT;PRKCQ;EPHB1
2597	negative regulation of NF-kappaB transcription factor activity (GO:0032088)	21/82	21	0.0758255	1.12018	0.394051	0	2018_GO_BP	Ontologies	1.49754	3.86263	PSMD10;TRIM40;ANXA4;NLRC5;TNFAIP3;FOXJ1;NOD1;NLRC3;ARRB2;NOD2;KLF4;FOXP3;BMP7;PKHD1;NFKBIA;PARP10;IRAK1;TLR9;NLRP3;HAVCR2;CMKLR1
2598	C-terminal protein amino acid modification (GO:0018410)	21/82	21	0.0758255	1.12018	0.394051	0	2018_GO_BP	Ontologies	1.49754	3.86263	CPM;NTNG2;LYPD2;LYPD3;ATG12;ART3;ART4;BST1;FOLH1;VNN1;RTN4RL1;XPNPEP2;VNN3;LY6D;ATG4A;ALPI;LY6G6C;LY6H;LY6G6D;RECK;LY6E
2656	response to organic cyclic compound (GO:0014070)	18/69	18	0.0820942	1.08569	0.394051	0	2018_GO_BP	Ontologies	1.535	3.83733	CHRNB2;ABCA2;PAQR6;CHRNA2;IGFBP5;CHRNA4;ABCB4;TMEM173;TNF;ESR1;TRPM2;SFRP1;HLCS;CCL5;CCL3;BCL2;HMOX1;CCL2
2593	lipid transport (GO:0006869)	23/91	23	0.0742005	1.12959	0.394051	0	2018_GO_BP	Ontologies	1.47147	3.82728	NCOA1;ABCA1;SLC10A5;PRELID2;ABCA2;SLC10A6;PRELID1;ABCA6;SLC10A2;SLC10A3;NR1H4;ABCA9;NME4;PLEKHA8;FABP2;CEACAM1;SLCO2B1;LBP;APOE;PPARA;PLTP;LDLR;MFSD2A
2591	regulation of lipid metabolic process (GO:0019216)	25/100	25	0.0723002	1.14086	0.394051	0	2018_GO_BP	Ontologies	1.4503	3.80984	SLC27A1;IRS1;ABCB4;RORC;RORA;HMGCR;NPAS2;ME1;HMGCS2;CD36;FADS1;FDFT1;ABCA1;NCOA1;CREBBP;HMGCS1;RARRES2;APOA1;G0S2;GRHL1;APOC1;PPARG;ANGPTL4;RGL1;PPARA
2636	extracellular matrix disassembly (GO:0022617)	20/78	20	0.0808255	1.09245	0.394051	0	2018_GO_BP	Ontologies	1.49987	3.77287	LAMB3;CMA1;ELN;MMP2;MMP3;HPN;LAMA3;PLG;MMP9;HSPG2;DCN;ADAMTS5;CAPNS2;CDH1;CTSL;MMP15;CTSK;BSG;LCP1;FBN1
2600	cellular metal ion homeostasis (GO:0006875)	24/96	24	0.0770261	1.11336	0.394051	0	2018_GO_BP	Ontologies	1.45018	3.7177	RYR2;CD40;CASR;SLC24A3;CCL11;DMPK;EPHX2;ATP2A3;ATP2B4;HTR2C;ATP1A3;ATP2B2;ATP2C2;ATP1B1;SLC8A2;PKHD1;CCL5;TRPV4;RGN;CCL3;TNNI3;KCNJ2;TPT1;CCR2
2599	platelet degranulation (GO:0002576)	30/124	30	0.0764085	1.11686	0.394051	0	2018_GO_BP	Ontologies	1.38882	3.57158	ITIH3;SERPINE1;ITGA2B;F13A1;PLG;TTN;ISLR;CLEC3B;PHACTR2;FLNA;CD36;TGFB2;VWF;TGFB3;HGF;RARRES2;IGF2;APOA1;VEGFC;RAB27B;SYTL4;SGPP2;PECAM1;SERPING1;SCG3;MAGED2;ALDOA;GAS6;FERMT3;PF4
2594	organonitrogen compound biosynthetic process (GO:1901566)	42/181	42	0.0751013	1.12435	0.394051	0	2018_GO_BP	Ontologies	1.31547	3.40565	ACHE;PCSK1;SLC27A1;SLC44A3;ALAS2;SLC44A4;ABHD3;GSTT1;NOD1;HPGDS;SPTSSB;DMD;MFSD2A;GSTM4;GSTK1;CERS4;GSTM2;GSTM1;GCH1;ARG1;SPHK1;APOA1;ELOVL6;ELOVL7;SGPP2;ACER2;IL4;FA2H;FOLH1;GSTA3;GSTA2;GSTA1;LPCAT2;PRKD2;PPARG;DEGS2;NAT8L;CDO1;LPIN1;INHA;LPIN3;GSTM5
2654	neuron differentiation (GO:0030182)	33/139	33	0.0815565	1.08854	0.394051	0	2018_GO_BP	Ontologies	1.35485	3.39586	BRSK1;TENM1;BRSK2;ATP8A2;WNT2B;TENM4;FZD10;RORB;ASCL1;WNT6;SHH;PITX2;WNT1;IER2;NTRK2;MAP2K1;MEF2C;TGFB2;WNT10A;WNT5B;FZD4;WNT7B;DCLK2;PAX6;ATP2B2;WNT9A;PROX1;RUNX3;NR4A2;PTPRD;DDIT4;ID4;LMX1B
2592	regulation of programmed cell death (GO:0043067)	60/268	60	0.0729159	1.13718	0.394051	0	2018_GO_BP	Ontologies	1.25658	3.29028	CD40;FLT3;LRRK2;IKZF3;TNF;CASP1;NEK1;MAP3K8;JAK2;MAP4K1;BNIP3L;MAP2K1;ACTN3;DAPK1;DUSP1;IGFBP3;NME4;PAX2;TOX3;LCK;NOS1AP;TNFRSF25;TNIK;SGK1;BEX2;ANP32A;MAGED1;AMIGO2;TNFRSF11B;TNFRSF11A;MALT1;ABL2;TNFRSF14;FYN;RPS27A;PAK3;RELT;MAP4K3;GDF10;PRELID1;CREBBP;TGFB2;PLK5;STAT1;GDF15;TGFB3;WFS1;BNIP3;INHBB;GDF3;BMP7;CIDEC;BMP6;BMP5;BMP4;BMP3;FAS;INHA;MAP3K14;TPT1
2727	potassium ion import (GO:0010107)	11/38	11	0.0841136	1.07513	0.394919	0	2018_GO_BP	Ontologies	1.77118	4.38471	KCNE2;KCNJ10;SLC12A5;KCNJ8;KCNJ11;KCNJ13;KCNJ15;ATP1A3;ABCC9;ATP1B1;KCNJ2
2726	positive regulation of multicellular organismal process (GO:0051240)	46/202	46	0.0840865	1.07527	0.394919	0	2018_GO_BP	Ontologies	1.28378	3.17853	FOXC1;BMPR2;NPR1;TGFB1I1;SERPINE1;HPN;HILPDA;ENO1;PRL;HIF1A;TNF;LOXL2;SHH;RAB25;GLIPR2;ENPP2;CTSH;SOX8;LBP;SOX6;PPARGC1A;CD34;LDLR;TRPM4;TGFB2;FOXD1;IL15;TGFB3;NFAM1;ZBTB16;FOXJ1;INHBB;AXIN2;ADRA2A;EREG;CCDC88B;BMP4;TIAM1;OLFM1;IL23A;TNFSF4;TMEM119;GAS6;PLCB1;PPIB;BMPR1B
2728	positive regulation of homeostatic process (GO:0032846)	21/83	21	0.0843256	1.07404	0.395509	0	2018_GO_BP	Ontologies	1.47329	3.64355	RYR2;SYK;SLC30A2;NPR1;PLA2G1B;STAT1;ATRX;PIK3CD;HIF1A;GATA1;P2RX7;P2RX5;TAL1;ARTN;FKBP1B;NCKAP1L;PPARGC1A;CFTR;HSPA1B;TRPM4;HSPA1A
6435	C-C chemokine binding (GO:0019957)	4/8	4	0.0452483	1.3444	0.395996	0	2018_GO_MF	Ontologies	4.34545	13.4517	ZFP36;CXCR4;CCR7;CCR3
6436	voltage-gated potassium channel activity involved in ventricular cardiac muscle cell action potential repolarization (GO:1902282)	4/8	4	0.0452483	1.3444	0.395996	0	2018_GO_MF	Ontologies	4.34545	13.4517	KCNH2;KCNE2;KCNJ8;KCND3
6437	acetylcholine receptor regulator activity (GO:0030548)	4/8	4	0.0452483	1.3444	0.395996	0	2018_GO_MF	Ontologies	4.34545	13.4517	LYNX1;LY6G6E;SLURP1;LY6E
6439	adrenergic receptor binding (GO:0031690)	6/15	6	0.0459059	1.33813	0.395996	0	2018_GO_MF	Ontologies	2.89763	8.92806	UCHL1;DLG4;MAGI2;APLP1;ARRDC3;ADRA2A
6440	transmembrane receptor protein tyrosine phosphatase activity (GO:0005001)	6/15	6	0.0459059	1.33813	0.395996	0	2018_GO_MF	Ontologies	2.89763	8.92806	PTPRD;PTPRN2;PTPRC;PTPRZ1;PTPRO;PTPRM
6441	transmembrane receptor protein phosphatase activity (GO:0019198)	6/15	6	0.0459059	1.33813	0.395996	0	2018_GO_MF	Ontologies	2.89763	8.92806	PTPRD;PTPRN2;PTPRC;PTPRZ1;PTPRO;PTPRM
6442	non-membrane spanning protein tyrosine kinase activity (GO:0004715)	13/43	13	0.0465644	1.33195	0.395996	0	2018_GO_MF	Ontologies	1.88455	5.77977	BLK;ITK;SYK;TNK1;MATK;BMX;ZAP70;FES;LCK;BTK;ABL2;FYN;JAK2
6443	cholesterol binding (GO:0015485)	13/43	13	0.0465644	1.33195	0.395996	0	2018_GO_MF	Ontologies	1.88455	5.77977	ABCA1;STARD4;APOA1;SYP;OSBPL10;SOAT2;ANXA6;APOD;APOE;PROM1;ABCG1;PROM2;OSBP2
6438	phosphatidylinositol-4,5-bisphosphate binding (GO:0005546)	17/60	17	0.0454485	1.34248	0.395996	0	2018_GO_MF	Ontologies	1.71983	5.31628	AMER1;AMER2;ANXA2;SYT1;ALOX15;SDCBP2;SNX20;SYTL2;JPH2;MYO1B;SCIN;PLCB1;KCNJ2;PLCD1;PFN2;MARK1;MYO1G
6433	actin filament binding (GO:0051015)	32/127	32	0.0426026	1.37056	0.395996	0	2018_GO_MF	Ontologies	1.46652	4.62809	MYOM1;WIPF3;WAS;ESPN;PPP1R9A;RCSD1;CORO1A;AIF1;EGFR;MYOM3;SLC6A4;TTN;ABLIM1;SCIN;ABLIM2;POF1B;ABLIM3;MYH14;ABL2;FLNA;TNNI3;MYH10;SVIL;NEBL;MYO7A;CORO2A;SPTB;CAMSAP3;CACNB2;MYO1B;TRPV4;LCP1
6434	calcium ion binding (GO:0005509)	65/284	65	0.0437416	1.35911	0.395996	0	2018_GO_MF	Ontologies	1.29379	4.04885	RET;RYR2;MCTP1;IHH;DYSF;CIB2;CDH6;SHH;HPGDS;PCLO;CDH3;CDH1;DNER;ENPP2;CAPN3;CADPS2;CASR;ANXA4;SYTL1;SYTL4;SYTL3;SYTL2;ASPH;PITPNM3;RGN;SPARCL1;CDH15;LCP1;ASTN2;MCTP2;SLC25A13;SLC24A3;CAPSL;PLA2G1B;PON1;ITPR2;C2CD4B;FBLN1;LRP2;NOL3;RASGRP2;ITIH1;AIF1;TTN;THBS3;TRPM2;CLEC3B;SCIN;SPOCK2;SLIT1;CDH26;TRPM4;SYT5;GCA;SYT1;KCNIP1;KCNIP2;SYT13;SYT9;TUBB4A;SYT8;CABYR;SELL;TPT1;FBN1
2729	cell morphogenesis involved in neuron differentiation (GO:0048667)	24/97	24	0.084907	1.07106	0.397827	0	2018_GO_BP	Ontologies	1.43023	3.52722	BRSK1;NTNG2;LINGO1;MEF2C;BRSK2;ECM2;SDC2;LRP4;PRELP;MAPK8IP2;CELSR2;PAX2;AFG3L2;MAP2;SLITRK4;OGN;TLR9;SLIT1;SLITRK6;SLITRK5;APBB1;PAK3;FMOD;DSCAML1
530	Ligand-receptor interactions Homo sapiens R-HSA-5632681	4/8	4	0.0452483	1.3444	0.398243	0	2016_Reactome	Pathways	4.34545	13.4517	SHH;HHIP;BOC;IHH
531	Nef and signal transduction Homo sapiens R-HSA-164944	4/8	4	0.0452483	1.3444	0.398243	0	2016_Reactome	Pathways	4.34545	13.4517	LCK;FYN;CD247;DOCK2
532	VEGF ligand-receptor interactions Homo sapiens R-HSA-194313	4/8	4	0.0452483	1.3444	0.398243	0	2016_Reactome	Pathways	4.34545	13.4517	FIGF;FLT4;VEGFC;PGF
533	VEGF binds to VEGFR leading to receptor dimerization Homo sapiens R-HSA-195399	4/8	4	0.0452483	1.3444	0.398243	0	2016_Reactome	Pathways	4.34545	13.4517	FIGF;FLT4;VEGFC;PGF
534	Free fatty acids regulate insulin secretion Homo sapiens R-HSA-400451	4/8	4	0.0452483	1.3444	0.398243	0	2016_Reactome	Pathways	4.34545	13.4517	GNA14;GNA15;PLCB1;PLCB2
535	Fatty Acids bound to GPR40 (FFAR1) regulate insulin secretion Homo sapiens R-HSA-434316	4/8	4	0.0452483	1.3444	0.398243	0	2016_Reactome	Pathways	4.34545	13.4517	GNA14;GNA15;PLCB1;PLCB2
536	Metabolism of ingested SeMet, Sec, MeSec into H2Se Homo sapiens R-HSA-2408508	4/8	4	0.0452483	1.3444	0.398243	0	2016_Reactome	Pathways	4.34545	13.4517	CBS;CTH;SCLY;HNMT
528	Antigen activates B Cell Receptor (BCR) leading to generation of second messengers Homo sapiens R-HSA-983695	14/47	14	0.044774	1.34897	0.398243	0	2016_Reactome	Pathways	1.84517	5.73133	BLK;SYK;ITPR2;PIK3CD;DAPP1;VAV1;CD79B;CD19;BLNK;PLCG2;BTK;FYN;PIK3AP1;CD22
529	Stimuli-sensing channels Homo sapiens R-HSA-2672351	26/100	26	0.0447764	1.34895	0.398243	0	2016_Reactome	Pathways	1.5292	4.74981	RYR2;WNK4;NALCN;CLCN1;UNC80;TRPM2;CLCA2;CLCA1;TRPM5;RPS27A;TRPM6;CLCA4;TRPM4;TRPC7;TRPC6;ANO9;ANO4;SCNN1G;ASPH;SCNN1B;TRPV4;WNK2;SCNN1A;FKBP1B;SGK1;UNC79
73	Alpha6-Beta4 Integrin Signaling Pathway WP488	16/67	16	0.175296	0.756227	0.398619	0	2019_WikiPathways_Mouse	Pathways	1.36371	2.3746	DSP;COL17A1;CDKN1A;DST;LAMA2;LAMB3;IRS1;LAMA3;PIK3CD;RPSA;NTN1;PIK3CG;EGFR;CLCA2;CLCA1;FYN
188	Role of MEF2D in T-cell Apoptosis Homo sapiens h mef2dPathway	10/30	10	0.0410724	1.38645	0.399523	0	2016_BioCarta	Pathways	2.17408	6.94056	ZAP70;NR4A1;CD4;PTPRC;PRKCB;LCK;FYN;CD247;MEF2D;LAT
187	Roles of Beta-arrestin-dependent Recruitment of Src Kinases in GPCR Signaling Homo sapiens h bArrestin-srcPathway	11/34	11	0.0407312	1.39007	0.399523	0	2016_BioCarta	Pathways	2.07972	6.6567	MAP2K1;CCL11;PTGER1;P2RY2;CCL4;FPR1;HTR2C;CXCR4;ADRB2;CCR3;DNM1
537	Glycogen synthesis Homo sapiens R-HSA-3322077	6/15	6	0.0459059	1.33813	0.401457	0	2016_Reactome	Pathways	2.89763	8.92806	EPM2A;GYS1;PPP1R3C;GBE1;PGM2;RPS27A
191	Basic mechanism of action of PPARa, PPARb(d) and PPARg and effects on gene expression Homo sapiens h pparPathway	3/5	3	0.0485384	1.31391	0.402553	0	2016_BioCarta	Pathways	6.51724	19.7173	PPARG;PPARA;PTGS1
189	IL-7 Signal Transduction Homo sapiens h il7Pathway	6/15	6	0.0459059	1.33813	0.402553	0	2016_BioCarta	Pathways	2.89763	8.92806	CREBBP;LCK;ITGA2B;BCL2;FYN;IL2RG
192	Nitric Oxide Signaling Pathway Homo sapiens h nos1Pathway	7/19	7	0.0495316	1.30512	0.402553	0	2016_BioCarta	Pathways	2.53563	7.61995	PRKAR1B;PRKCB;DLG4;PRKAR2B;GRIN2C;GRIN2D;GRIN1
193	BCR Signaling Pathway Homo sapiens h bcrPathway	10/31	10	0.0507894	1.29423	0.402553	0	2016_BioCarta	Pathways	2.07042	6.16999	CD79B;JUN;MAP2K1;SYK;PRKCB;BLNK;BTK;FOS;ELK1;VAV1
190	MAPKinase Signaling Pathway Homo sapiens h mapkPathway	16/56	16	0.0478126	1.32046	0.402553	0	2016_BioCarta	Pathways	1.73991	5.29015	MAP4K1;CEBPA;MEF2C;MAP2K1;JUN;STAT1;ARAF;FOS;ELK1;GCK;MAPK12;MAPK13;MAP3K8;MEF2D;MAP3K14;MAP4K3
2730	positive regulation of epithelial cell migration (GO:0010634)	19/74	19	0.0862023	1.06448	0.403483	0	2018_GO_BP	Ontologies	1.50247	3.68265	ANGPT4;TGFB2;BMPR2;ANGPT1;FLT4;PROX1;GATA3;FGF1;MMP9;HIF1A;BMP4;NELL2;RAB25;GLIPR2;ATOH8;ENPP2;CTSH;PRKD2;TEK
538	Voltage gated Potassium channels Homo sapiens R-HSA-1296072	13/43	13	0.0465644	1.33195	0.404639	0	2016_Reactome	Pathways	1.88455	5.77977	KCNH2;KCNH3;KCNH4;KCND1;KCNC1;KCND3;KCNA3;KCNAB1;KCNAB2;KCNAB3;KCNS3;KCNQ2;KCNQ5
2731	negative regulation of I-kappaB kinase/NF-kappaB signaling (GO:0043124)	13/47	13	0.0871459	1.05975	0.406651	0	2018_GO_BP	Ontologies	1.66243	4.05662	PSMD10;STAT1;NR1H4;TNFAIP3;RHOH;NLRC3;RORA;ESR1;BMP7;NFKBIA;NOV;TNIP3;NLRP3
2732	negative regulation of cellular biosynthetic process (GO:0031327)	13/47	13	0.0871459	1.05975	0.406651	0	2018_GO_BP	Ontologies	1.66243	4.05662	SLC27A1;ATP2B4;NR1H4;PROX1;FOXP3;NFKB1;GCK;CEACAM1;APOC1;SNAI2;SIK1;CD34;ASB1
2733	negative regulation of JAK-STAT cascade (GO:0046426)	13/47	13	0.0871459	1.05975	0.406651	0	2018_GO_BP	Ontologies	1.66243	4.05662	RTN4R;CISH;LRTM2;LRRC4;LRRC3;PODN;PARP14;LRRC66;DCN;PODNL1;SOCS1;RTN4RL1;CHAD
6444	receptor tyrosine kinase binding (GO:0030971)	12/39	12	0.0482297	1.31668	0.406683	0	2018_GO_MF	Ontologies	1.93271	5.85956	SHC4;ANGPT4;DOCK4;ANGPT2;GRB14;ANGPT1;PITPNM3;ARHGEF16;LRP4;NRG1;GAS6;PTPN14
540	Catabolism of glucuronate to xylulose-5-phosphate Homo sapiens R-HSA-5661270	3/5	3	0.0485384	1.31391	0.408459	0	2016_Reactome	Pathways	6.51724	19.7173	DCXR;SORD;CRYL1
541	Scavenging by Class B Receptors Homo sapiens R-HSA-3000471	3/5	3	0.0485384	1.31391	0.408459	0	2016_Reactome	Pathways	6.51724	19.7173	APOA1;CD36;APOB
542	Galactose catabolism Homo sapiens R-HSA-70370	3/5	3	0.0485384	1.31391	0.408459	0	2016_Reactome	Pathways	6.51724	19.7173	GALE;PGM2;GALK1
546	HDL-mediated lipid transport Homo sapiens R-HSA-194223	7/19	7	0.0495316	1.30512	0.408459	0	2016_Reactome	Pathways	2.53563	7.61995	ABCA1;CUBN;AMN;APOA1;APOE;PLTP;ABCG1
547	Generation of second messenger molecules Homo sapiens R-HSA-202433	11/35	11	0.0496814	1.30381	0.408459	0	2016_Reactome	Pathways	1.99295	5.98307	ENAH;ITK;ZAP70;CD4;LCK;WAS;LCP2;CD247;PAK3;FYB;LAT
544	Integration of energy metabolism Homo sapiens R-HSA-163685	28/110	28	0.0490908	1.309	0.408459	0	2016_Reactome	Pathways	1.48623	4.47962	CHRM3;SNAP25;PRKAA2;SLC2A1;CACNA1A;ITPR2;ADCY3;ADCY2;CACNA1C;AKAP5;ADIPOR2;GNAI1;GNA14;GNA15;GNGT2;GNG2;PRKAR2B;GNG4;SYT5;KCNJ11;PKLR;ADRA2A;CACNB2;PRKAR1B;KCNS3;PLCB1;PLCB2;RAPGEF3
545	Interleukin-2 signaling Homo sapiens R-HSA-451927	58/252	58	0.0493161	1.30701	0.408459	0	2016_Reactome	Pathways	1.30278	3.92072	RET;IRS1;ITGA2B;RASGRF1;ARAF;PEBP1;IL5RA;PIK3CD;WDR83;ARRB2;FGF1;RASGEF1A;JAK2;HAVCR2;DUSP4;DUSP2;MAP2K1;SYK;VWF;DUSP1;GFRA1;NRG1;IL17RD;GFRA2;SPTB;EREG;BTC;CNKSR2;CNKSR1;RASA4;NRG4;LCK;KIT;IL3RA;PSMD10;RASAL1;CSF2RB;RASAL3;IL2RG;CSF2RA;EGFR;PSMB10;INPP5D;FYN;RPS27A;ANGPT1;GRIN2C;PSMB8;GRIN2D;PSMB9;GRIN1;GDNF;ARTN;DLG4;TEK;FGFR3;LAT;FGFR1
539	DAP12 signaling Homo sapiens R-HSA-2424491	77/344	77	0.0480447	1.31835	0.408459	0	2016_Reactome	Pathways	1.25745	3.81714	RET;CD86;CDKN1A;IRS1;CD80;ITGA2B;RASGRF1;ARAF;PEBP1;IL5RA;PIK3CD;WDR83;ARRB2;FGF1;RASGEF1A;PIP4K2A;JAK2;PRKCG;DUSP4;DUSP2;MAP2K1;SYK;VWF;DUSP1;GAB1;GFRA1;NRG1;IL17RD;GFRA2;SPTB;VAV1;EREG;BTC;CNKSR2;CNKSR1;TYROBP;PRKAR1B;RASA4;NRG4;LCK;KIT;IL3RA;BTK;LCP2;PSMD10;PDE1C;PDE1B;ADCY3;ITPR2;ADCY2;RASAL1;CSF2RB;RASAL3;IL2RG;CSF2RA;EGFR;FOXO1;PSMB10;PRKAR2B;CD19;PLCG2;FYN;RPS27A;ANGPT1;GRIN2C;PSMB8;GRIN2D…
543	Signaling by PDGF Homo sapiens R-HSA-186797	81/364	81	0.0490896	1.30901	0.408459	0	2016_Reactome	Pathways	1.2481	3.7619	RET;CD86;CDKN1A;IRS1;CD80;ITGA2B;RASGRF1;ARAF;PEBP1;IL5RA;PIK3CD;WDR83;PLAT;ARRB2;FGF1;RASGEF1A;PIP4K2A;JAK2;PRKCG;DUSP4;DUSP2;MAP2K1;VWF;DUSP1;GAB1;GFRA1;NRG1;IL17RD;GFRA2;SPTB;VAV1;EREG;BTC;CNKSR2;CNKSR1;PRKAR1B;RASA4;NRG4;LCK;COL4A4;KIT;COL4A3;IL3RA;COL6A3;PSMD10;PDE1C;PDE1B;ADCY3;ITPR2;ADCY2;RASAL1;CSF2RB;PLG;RASAL3;IL2RG;CSF2RA;EGFR;FOXO1;PSMB10;THBS3;PRKAR2B;CD19;PDGFD;FYN;RPS27A;ANGPT1;STA…
2734	regulation of secretion by cell (GO:1903530)	15/56	15	0.0880109	1.05546	0.410269	0	2018_GO_BP	Ontologies	1.59086	3.86626	RAB3B;RAB3C;MEF2C;MCTP1;SYT1;CPLX2;SNCAIP;RSG1;STXBP5L;CCKAR;RAB37;RAB15;SCG5;KCNMB4;VAMP3
2736	bone development (GO:0060348)	10/34	10	0.0885886	1.05262	0.410868	0	2018_GO_BP	Ontologies	1.81128	4.3901	TFAP2A;AKAP13;SFRP4;RANBP3L;PTPRC;WNT1;PPIB;FGFR3;SULF2;LTF
2737	ventricular cardiac muscle tissue morphogenesis (GO:0055010)	10/34	10	0.0885886	1.05262	0.410868	0	2018_GO_BP	Ontologies	1.81128	4.3901	DLL4;DSP;RYR2;TGFB2;TNNI3;NRG1;LRP2;PROX1;ENG;MYH7
2738	regulation of insulin receptor signaling pathway (GO:0046626)	10/34	10	0.0885886	1.05262	0.410868	0	2018_GO_BP	Ontologies	1.81128	4.3901	PID1;SOCS1;GRB14;CISH;IRS1;PRKCB;IGF2;VWA2;PRKCQ;PRKCZ
2739	regulation of interleukin-1 beta secretion (GO:0050706)	10/34	10	0.0885886	1.05262	0.410868	0	2018_GO_BP	Ontologies	1.81128	4.3901	P2RX7;RIPK2;CCL3;CASP1;NLRP3;APOA1;TLR8;CCR7;NOD2;TLR4
2735	glycerophospholipid biosynthetic process (GO:0046474)	38/164	38	0.0882982	1.05405	0.410868	0	2018_GO_BP	Ontologies	1.31263	3.1858	CDS1;AGPAT5;MTMR1;ACHE;SLC27A1;SLC44A3;SLC44A4;ABHD3;PLA2G1B;CPNE7;DGKA;ALOX15;PIK3CD;PLD6;PLD1;PIK3CG;AGPAT3;MTM1;LIPH;INPP5D;PLCG2;PIP4K2A;MFSD2A;PLA2G2D;PLEKHA2;APOA1;OCRL;PLEKHA4;BMX;PTPN13;PLEKHA8;INPP4A;PITPNM3;LPCAT2;PNPLA3;ALPI;LPIN1;LPIN3
548	NOD1/2 Signaling Pathway Homo sapiens R-HSA-168638	10/31	10	0.0507894	1.29423	0.412627	0	2016_Reactome	Pathways	2.07042	6.16999	IRAK1;RIPK2;CASP4;CARD9;CASP1;TNFAIP3;NOD1;NOD2;MAPK12;MAPK13
549	Inwardly rectifying K+ channels Homo sapiens R-HSA-1296065	10/31	10	0.0507894	1.29423	0.412627	0	2016_Reactome	Pathways	2.07042	6.16999	GABBR1;GNGT2;GNG2;KCNJ10;KCNJ8;KCNJ11;GNG4;KCNJ15;ABCC9;KCNJ2
6445	transforming growth factor beta binding (GO:0050431)	7/19	7	0.0495316	1.30512	0.41415	0	2018_GO_MF	Ontologies	2.53563	7.61995	ACVRL1;TGFB3;LTBP2;CD36;LTBP1;VASN;ENG
550	Phase 1 - inactivation of fast Na+ channels Homo sapiens R-HSA-5576894	9/27	9	0.0513598	1.28938	0.414806	0	2016_Reactome	Pathways	2.17376	6.45368	CACNB1;CACNB2;KCND1;KCNIP1;KCND3;KCNIP2;KCNIP3;CACNA2D3;CACNA1C
6446	voltage-gated ion channel activity involved in regulation of postsynaptic membrane potential (GO:1905030)	8/23	8	0.0510961	1.29161	0.415472	0	2018_GO_MF	Ontologies	2.31849	6.89529	HCN3;CACNA1I;SCN8A;SCN7A;SCN3B;SCN4B;CACNA1H;HCN1
6447	calcium-release channel activity (GO:0015278)	8/23	8	0.0510961	1.29161	0.415472	0	2018_GO_MF	Ontologies	2.31849	6.89529	JPH4;RYR2;TRPM2;JPH2;CATSPER4;FKBP1B;ITPR2;JPH1
6448	voltage-gated sodium channel activity (GO:0005248)	8/23	8	0.0510961	1.29161	0.415472	0	2018_GO_MF	Ontologies	2.31849	6.89529	HCN3;CACNA1I;SCN8A;SCN7A;SCN3B;SCN4B;CACNA1H;HCN1
6449	RNA polymerase II core promoter sequence-specific DNA binding (GO:0000979)	9/27	9	0.0513598	1.28938	0.415472	0	2018_GO_MF	Ontologies	2.17376	6.45368	TFAP2A;STAT1;POU2AF1;NLRC5;IRF7;SOX8;PAX6;FOS;GATA1
2742	activation of cysteine-type endopeptidase activity involved in apoptotic process (GO:0006919)	20/79	20	0.0899707	1.0459	0.415592	0	2018_GO_BP	Ontologies	1.47436	3.55065	EGLN3;TNFSF15;F2R;NOD1;NGF;TNF;ROBO1;ACER2;CASP12;FAM162A;LCK;DLC1;CASP4;COL4A3;CASP1;TNFSF10;FAS;PPARG;JAK2;XDH
2743	steroid biosynthetic process (GO:0006694)	20/79	20	0.0899707	1.0459	0.415592	0	2018_GO_BP	Ontologies	1.47436	3.55065	SRD5A1;AKR1D1;TFCP2L1;HMGCR;HSD17B11;LSS;TRERF1;TM7SF2;CYP39A1;CYP27A1;HSD11B1;SQLE;ACOX2;CYP11A1;HSD17B1;FDX1;PMVK;SC5D;DHCR7;FDFT1
2740	regulation of response to external stimulus (GO:0032101)	26/107	26	0.089937	1.04606	0.415592	0	2018_GO_BP	Ontologies	1.39644	3.36354	SEMA7A;GUCA1B;TNFAIP3;CXCR4;NOD1;NOD2;GRK1;CASP12;GRK4;CASP4;CASP1;CNGA1;NLRP3;PDE6A;GGT1;JAK2;CD55;CMA1;F2R;ACE2;BST1;SHPK;TNFSF4;PPEF1;PIK3AP1;MGLL
2741	negative regulation of response to external stimulus (GO:0032102)	26/107	26	0.089937	1.04606	0.415592	0	2018_GO_BP	Ontologies	1.39644	3.36354	RTN4R;SERPINE1;CXCL17;RORC;TNFAIP3;RORA;NOD1;NLRC3;GATA3;NOD2;FFAR4;NLRP3;VPS35;APOE;TNFAIP8L2;EPHA4;NR1H4;APOA1;KLF4;PROC;NOV;RTN4RL1;PPARG;TEK;PPARA;LTF
194	Antigen Processing and Presentation Homo sapiens h mhcPathway	5/12	5	0.0567071	1.24636	0.415676	0	2016_BioCarta	Pathways	3.10415	8.90847	CD74;TAP2;TAP1;PSMB8;PSMB9
198	Hypoxia-Inducible Factor in the Cardiovascular System Homo sapiens h hifPathway	6/16	6	0.0621572	1.20651	0.415676	0	2016_BioCarta	Pathways	2.6077	7.24443	HSP90AA1;JUN;LDHA;ASPH;P4HB;HIF1A
197	Rho cell motility signaling pathway Homo sapiens h rhoPathway	10/32	10	0.0619213	1.20816	0.415676	0	2016_BioCarta	Pathways	1.97619	5.49754	TRIO;NCF2;CHN1;LIMK1;CACNA1A;PPP1R12B;ARHGAP6;VAV1;ARHGAP4;MYLK
196	Rac 1 cell motility signaling pathway Homo sapiens h rac1Pathway	11/36	11	0.0598688	1.2228	0.415676	0	2016_BioCarta	Pathways	1.91311	5.38655	TRIO;NCF2;CHN1;LIMK1;CACNA1A;PLD1;PPP1R12B;ARHGAP6;VAV1;ARHGAP4;MYLK
195	Keratinocyte Differentiation Homo sapiens h keratinocytePathway	15/53	15	0.0583767	1.23376	0.415676	0	2016_BioCarta	Pathways	1.71677	4.87707	PRKCG;CEBPA;MAP2K1;JUN;PRKCB;PLAT;TRAF1;FOS;TNF;EGFR;MAPK13;NFKBIA;BCL2;FAS;PRKCQ
552	Degradation of the extracellular matrix Homo sapiens R-HSA-1474228	27/106	27	0.0521785	1.28251	0.416518	0	2016_Reactome	Pathways	1.48745	4.39256	COL17A1;COL14A1;COL12A1;LAMA3;PLG;ADAMTS5;MMP24;CAPN6;CAPNS2;CDH1;CTSL;ADAMTS1;CTSK;BSG;CAPN3;LAMB3;CMA1;MMP2;COL23A1;MMP3;HSPG2;MMP9;DCN;CAPN11;MMP15;MMP17;COL9A3
551	VEGFR2 mediated cell proliferation Homo sapiens R-HSA-5218921	57/248	57	0.0520989	1.28317	0.416518	0	2016_Reactome	Pathways	1.30032	3.84193	RET;IRS1;ITGA2B;RASGRF1;ARAF;PEBP1;IL5RA;WDR83;ARRB2;FGF1;RASGEF1A;JAK2;DUSP4;DUSP2;MAP2K1;VWF;PRKCB;DUSP1;SPHK1;GFRA1;NRG1;IL17RD;GFRA2;SPTB;EREG;BTC;CNKSR2;CNKSR1;RASA4;NRG4;KIT;IL3RA;PSMD10;ITPR2;RASAL1;CSF2RB;RASAL3;IL2RG;PRKCZ;CSF2RA;EGFR;PSMB10;FYN;RPS27A;ANGPT1;GRIN2C;PSMB8;GRIN2D;PSMB9;GRIN1;GDNF;ARTN;DLG4;TEK;FGFR3;LAT;FGFR1
2744	Rab protein signal transduction (GO:0032482)	18/70	18	0.0919914	1.03625	0.424497	0	2018_GO_BP	Ontologies	1.50539	3.59195	RAB3B;RAB3C;GDI1;RAB27A;RAB27B;DNAJC27;RAB43;RAB32;RAB44;RAB30;RAB20;RAB36;RAB25;RAB37;RAB15;RAB19;RAB38;RAB6B
74	Wnt Signaling Pathway and Pluripotency WP723	22/97	22	0.189736	0.72185	0.425625	0	2019_WikiPathways_Mouse	Pathways	1.27524	2.11959	PRKCG;CREBBP;WNT10A;JUN;TCF7L1;WNT2B;WNT5B;PRKCB;FZD4;WNT7B;PPM1J;HNF1A;ZBTB33;AXIN2;PRKCZ;NKD2;SOX2;WNT6;PLAU;PRKCQ;WNT1;LDLR
2745	positive regulation of interferon-gamma production (GO:0032729)	12/43	12	0.0925348	1.03369	0.426574	0	2018_GO_BP	Ontologies	1.68292	4.00563	IL23A;TNFSF4;PDE4B;TLR9;TLR8;IL27;PTPN22;SLAMF6;IL12RB1;TLR4;CD244;CCR2
2746	bile acid and bile salt transport (GO:0015721)	9/30	9	0.0930266	1.03139	0.427548	0	2018_GO_BP	Ontologies	1.86288	4.4241	NCOA1;SLC10A5;SLC10A6;CEACAM1;ABCB4;SLCO2B1;SLC10A2;SLC10A3;NR1H4
2747	cyclic purine nucleotide metabolic process (GO:0052652)	9/30	9	0.0930266	1.03139	0.427548	0	2018_GO_BP	Ontologies	1.86288	4.4241	GUCY1A2;ADORA2A;NPR1;NPR2;HTR2C;ADCY3;ADM;ADCY2;AMPD2
2748	positive regulation of cation channel activity (GO:2001259)	9/30	9	0.0930266	1.03139	0.427548	0	2018_GO_BP	Ontologies	1.86288	4.4241	NLGN3;JPH2;GSTM2;ARC;GALR2;STAC3;AKAP6;ADRB2;EPHB2
2750	negative regulation of MAP kinase activity (GO:0043407)	16/61	16	0.093383	1.02973	0.428116	0	2018_GO_BP	Ontologies	1.54611	3.66591	DUSP4;DUSP2;RGS14;CD300A;DUSP1;DUSP19;PTPN22;BMP7;SORL1;RGS4;BMP4;UCHL1;RGS2;RGS3;SPRY1;APOE
2751	protein modification process (GO:0036211)	21/84	21	0.0934309	1.02951	0.428116	0	2018_GO_BP	Ontologies	1.44982	3.43684	CHRM3;UBA7;RPN2;ST8SIA2;RPN1;ARAF;PLOD2;UBE2L6;PLAT;PHEX;LOXL2;MSRA;MMP15;QPCT;ST8SIA4;ABL2;ST3GAL6;MAN2B1;FBXL2;TGM5;PIGH
2749	regulation of insulin secretion (GO:0050796)	24/98	24	0.0933065	1.03009	0.428116	0	2018_GO_BP	Ontologies	1.41081	3.34625	BLK;SNAP25;BRSK2;KCNJ11;IRS1;SLC2A1;NR1H4;CACNA1A;ITPR2;INHBB;CACNA1C;TNF;ADRA2A;GCK;SSTR5;DPP4;PER2;SFRP1;NOV;CCL5;KCNS3;NNAT;POLR2D;RAPGEF3
2752	positive regulation of nervous system development (GO:0051962)	14/52	14	0.0937709	1.02793	0.429243	0	2018_GO_BP	Ontologies	1.60189	3.79152	NLGN3;TENM4;RGS14;CLSTN3;SERPINF1;LRP2;NCMAP;PAX2;PTPRD;SRPX2;CUX2;EPHB2;EPHB1;EPHB3
6451	racemase and epimerase activity, acting on carbohydrates and derivatives (GO:0016857)	5/12	5	0.0567071	1.24636	0.430714	0	2018_GO_MF	Ontologies	3.10415	8.90847	GALE;DSEL;DSE;PHACTR1;RENBP
6452	sodium:amino acid symporter activity (GO:0005283)	5/12	5	0.0567071	1.24636	0.430714	0	2018_GO_MF	Ontologies	3.10415	8.90847	SLC38A1;SLC6A7;SLC6A15;SLC1A1;SLC1A2
6453	potassium ion binding (GO:0030955)	5/12	5	0.0567071	1.24636	0.430714	0	2018_GO_MF	Ontologies	3.10415	8.90847	HDAC4;PDXK;SLC24A3;KCNJ11;ATP1B1
6454	C2H2 zinc finger domain binding (GO:0070742)	5/12	5	0.0567071	1.24636	0.430714	0	2018_GO_MF	Ontologies	3.10415	8.90847	ZXDA;ZXDC;HMGA2;GATA2;GATA1
6455	transcriptional repressor activity, RNA polymerase II activating transcription factor binding (GO:0098811)	5/12	5	0.0567071	1.24636	0.430714	0	2018_GO_MF	Ontologies	3.10415	8.90847	JUN;LMO2;NR1H4;FOS;KLF4
6456	sodium ion binding (GO:0031402)	5/12	5	0.0567071	1.24636	0.430714	0	2018_GO_MF	Ontologies	3.10415	8.90847	SLC34A2;PDXK;SLC24A3;CAPN3;ATP1B1
6457	high voltage-gated calcium channel activity (GO:0008331)	5/12	5	0.0567071	1.24636	0.430714	0	2018_GO_MF	Ontologies	3.10415	8.90847	CACNB1;CACNB2;CACNA1B;CACNA1A;CACNA1C
6450	transforming growth factor beta receptor binding (GO:0005160)	13/44	13	0.055161	1.25837	0.430714	0	2018_GO_MF	Ontologies	1.82365	5.28402	GDF10;TGFB2;TGFB3;GDF15;INHBB;GDF3;BMP7;BMP6;BMP5;BMP4;BMP3;INHA;ENG
2761	regulation of phospholipase C activity (GO:1900274)	4/10	4	0.0993707	1.00274	0.436525	0	2018_GO_BP	Ontologies	2.89661	6.68798	KIT;ABL2;ESR1;FGFR1
2762	negative regulation of cellular protein catabolic process (GO:1903363)	4/10	4	0.0993707	1.00274	0.436525	0	2018_GO_BP	Ontologies	2.89661	6.68798	EFNA1;EPHA4;ANXA2;ATRAID
2763	positive regulation of steroid metabolic process (GO:0045940)	4/10	4	0.0993707	1.00274	0.436525	0	2018_GO_BP	Ontologies	2.89661	6.68798	STARD4;APOC1;APOA1;APOE
2764	macrophage chemotaxis (GO:0048246)	4/10	4	0.0993707	1.00274	0.436525	0	2018_GO_BP	Ontologies	2.89661	6.68798	CCL5;SFTPD;CCL3;CCL2
2765	leukotriene D4 metabolic process (GO:1901748)	4/10	4	0.0993707	1.00274	0.436525	0	2018_GO_BP	Ontologies	2.89661	6.68798	GGT5;GGT7;GGT6;GGT1
2766	I-kappaB phosphorylation (GO:0007252)	4/10	4	0.0993707	1.00274	0.436525	0	2018_GO_BP	Ontologies	2.89661	6.68798	PRDX4;TLR9;TLR4;TLR2
2767	hair cell differentiation (GO:0035315)	4/10	4	0.0993707	1.00274	0.436525	0	2018_GO_BP	Ontologies	2.89661	6.68798	WHRN;USH1C;PITX2;PDZD7
2768	epithelial cell morphogenesis (GO:0003382)	4/10	4	0.0993707	1.00274	0.436525	0	2018_GO_BP	Ontologies	2.89661	6.68798	CLDN3;RAB25;POF1B;DACT2
2769	cell differentiation involved in metanephros development (GO:0072202)	4/10	4	0.0993707	1.00274	0.436525	0	2018_GO_BP	Ontologies	2.89661	6.68798	BMP4;SALL1;STAT1;PAX2
2770	chylomicron assembly (GO:0034378)	4/10	4	0.0993707	1.00274	0.436525	0	2018_GO_BP	Ontologies	2.89661	6.68798	APOA1;P4HB;APOE;APOB
2771	regulation of pH (GO:0006885)	4/10	4	0.0993707	1.00274	0.436525	0	2018_GO_BP	Ontologies	2.89661	6.68798	SLC9A7;PDK4;ATP6V0A4;ATP6V1B1
2772	positive regulation of T cell apoptotic process (GO:0070234)	4/10	4	0.0993707	1.00274	0.436525	0	2018_GO_BP	Ontologies	2.89661	6.68798	CD274;PRELID1;CCL5;PDCD1
2773	macrophage migration (GO:1905517)	4/10	4	0.0993707	1.00274	0.436525	0	2018_GO_BP	Ontologies	2.89661	6.68798	CCL5;SFTPD;CCL3;CCL2
2774	nucleoside metabolic process (GO:0009116)	4/10	4	0.0993707	1.00274	0.436525	0	2018_GO_BP	Ontologies	2.89661	6.68798	OARD1;NME4;MACROD2;NME5
2775	positive regulation of circadian rhythm (GO:0042753)	4/10	4	0.0993707	1.00274	0.436525	0	2018_GO_BP	Ontologies	2.89661	6.68798	NKX2-1;RORC;RORA;ARNTL2
2776	positive regulation of T cell receptor signaling pathway (GO:0050862)	4/10	4	0.0993707	1.00274	0.436525	0	2018_GO_BP	Ontologies	2.89661	6.68798	TESPA1;LCK;PRKD2;CD226
2777	positive regulation of smooth muscle cell migration (GO:0014911)	4/10	4	0.0993707	1.00274	0.436525	0	2018_GO_BP	Ontologies	2.89661	6.68798	VTN;DOCK4;CCL5;AIF1
2778	leukotriene D4 biosynthetic process (GO:1901750)	4/10	4	0.0993707	1.00274	0.436525	0	2018_GO_BP	Ontologies	2.89661	6.68798	GGT5;GGT7;GGT6;GGT1
2779	protein kinase A signaling (GO:0010737)	4/10	4	0.0993707	1.00274	0.436525	0	2018_GO_BP	Ontologies	2.89661	6.68798	MYOM1;LCP1;TCP11;TTN
2780	positive regulation of adaptive immune response based on somatic recombination of immune receptors built from immunoglobulin superfamily domains (GO:0002824)	4/10	4	0.0993707	1.00274	0.436525	0	2018_GO_BP	Ontologies	2.89661	6.68798	IL23A;PRKCQ;IL12RB1;CCR2
2781	ketone body metabolic process (GO:1902224)	4/10	4	0.0993707	1.00274	0.436525	0	2018_GO_BP	Ontologies	2.89661	6.68798	ACSS3;BDH1;HMGCS2;ACAT1
2782	regulation of T cell apoptotic process (GO:0070232)	4/10	4	0.0993707	1.00274	0.436525	0	2018_GO_BP	Ontologies	2.89661	6.68798	PRELID1;CCL5;PRKCQ;PDCD1
2783	intracellular cholesterol transport (GO:0032367)	4/10	4	0.0993707	1.00274	0.436525	0	2018_GO_BP	Ontologies	2.89661	6.68798	ABCA1;STARD4;LDLR;ABCG1
2784	negative regulation of response to cytokine stimulus (GO:0060761)	4/10	4	0.0993707	1.00274	0.436525	0	2018_GO_BP	Ontologies	2.89661	6.68798	PTPRC;PALM3;APOA1;KLF4
2785	adrenal gland development (GO:0030325)	4/10	4	0.0993707	1.00274	0.436525	0	2018_GO_BP	Ontologies	2.89661	6.68798	SALL1;INSM1;STRA6;DKK3
2786	cellular response to thyroid hormone stimulus (GO:0097067)	4/10	4	0.0993707	1.00274	0.436525	0	2018_GO_BP	Ontologies	2.89661	6.68798	CTSL;LMO2;CTSH;GATA1
2787	glucosamine-containing compound catabolic process (GO:1901072)	4/10	4	0.0993707	1.00274	0.436525	0	2018_GO_BP	Ontologies	2.89661	6.68798	OVGP1;CHIA;GNPDA2;CHI3L1
2788	regulation of cellular respiration (GO:0043457)	4/10	4	0.0993707	1.00274	0.436525	0	2018_GO_BP	Ontologies	2.89661	6.68798	PRELID1;ACTN3;PRDM16;CBFA2T3
2789	regulation of actin filament length (GO:0030832)	4/10	4	0.0993707	1.00274	0.436525	0	2018_GO_BP	Ontologies	2.89661	6.68798	EPS8;WAS;NEB;SSH2
2790	oxalate transport (GO:0019532)	4/10	4	0.0993707	1.00274	0.436525	0	2018_GO_BP	Ontologies	2.89661	6.68798	SLC26A2;SLC26A9;SLC26A10;SLC26A3
2791	phosphatidylglycerol biosynthetic process (GO:0006655)	4/10	4	0.0993707	1.00274	0.436525	0	2018_GO_BP	Ontologies	2.89661	6.68798	CDS1;SLC27A1;PDXP;TAZ
2792	positive regulation of alcohol biosynthetic process (GO:1902932)	4/10	4	0.0993707	1.00274	0.436525	0	2018_GO_BP	Ontologies	2.89661	6.68798	FGF1;TNF;ABCG1;CD244
2793	skeletal muscle thin filament assembly (GO:0030240)	4/10	4	0.0993707	1.00274	0.436525	0	2018_GO_BP	Ontologies	2.89661	6.68798	MYOM1;PROX1;TTN;MYOM3
2794	positive regulation of glial cell differentiation (GO:0045687)	4/10	4	0.0993707	1.00274	0.436525	0	2018_GO_BP	Ontologies	2.89661	6.68798	TENM4;SERPINE2;CLCF1;CXCR4
2755	positive regulation of synapse assembly (GO:0051965)	8/26	8	0.0972477	1.01212	0.436525	0	2018_GO_BP	Ontologies	1.93172	4.50185	NLGN3;PTPRD;SRPX2;CUX2;CLSTN3;EPHB2;EPHB1;EPHB3
2756	regulation of pri-miRNA transcription from RNA polymerase II promoter (GO:1902893)	8/26	8	0.0972477	1.01212	0.436525	0	2018_GO_BP	Ontologies	1.93172	4.50185	TGFB2;JUN;PRL;FOS;PPARA;HIF1A;LILRB4;NFATC4
2757	negative regulation of cellular response to insulin stimulus (GO:1900077)	8/26	8	0.0972477	1.01212	0.436525	0	2018_GO_BP	Ontologies	1.93172	4.50185	PID1;SOCS1;GRB14;CISH;IRS1;PRKCB;PRKCQ;PRKCZ
2758	regulation of viral entry into host cell (GO:0046596)	8/26	8	0.0972477	1.01212	0.436525	0	2018_GO_BP	Ontologies	1.93172	4.50185	IFITM3;CD74;IFITM1;TRIM62;CD4;IFITM2;P4HB;MID2
2759	regulation of T cell receptor signaling pathway (GO:0050856)	8/26	8	0.0972477	1.01212	0.436525	0	2018_GO_BP	Ontologies	1.93172	4.50185	CEACAM1;TESPA1;CD300A;LCK;PTPN22;PRKD2;CD226;LILRB4
2760	positive regulation of fat cell differentiation (GO:0045600)	11/39	11	0.0982108	1.00784	0.436525	0	2018_GO_BP	Ontologies	1.70782	3.96323	ZFP36;SFRP1;SFRP2;RARRES2;ZBTB16;PPARG;GDF3;TMEM64;MEDAG;CMKLR1;TRPM4
2753	retinoid metabolic process (GO:0001523)	19/75	19	0.096054	1.01748	0.436525	0	2018_GO_BP	Ontologies	1.47555	3.45699	SDC2;RARRES2;APOA1;LRP2;ADH7;HSPG2;PLB1;CYP26A1;DHRS9;RDH11;GPC1;POLR2D;GPC3;GPC2;GPC4;APOE;APOB;GPC6;STRA6
2754	MAPK cascade (GO:0000165)	61/278	61	0.096852	1.01389	0.436525	0	2018_GO_BP	Ontologies	1.22418	2.85794	RET;PLVAP;IRS1;LRRK2;RASGRF1;ARAF;PEBP1;IL5RA;WDR83;FGF1;TNF;ZFP36;RASGEF1A;CTSH;MAP3K8;JAK2;MAP4K1;MEF2C;MAP2K1;RIPK2;HGF;GFRA1;NRG1;IL17RD;GFRA2;SPTB;EREG;BTC;RASA4;NRG4;KIT;IL3RA;TNIK;PSMD10;RASAL1;CSF2RB;RASAL3;IL2RG;CSF2RA;EGFR;PSMB10;CCL5;CCL3;CCL2;FYN;RPS27A;MAP4K3;ANGPT1;GRIN2C;PSMB8;NFKB1;GRIN2D;PSMB9;MAPK13;GDNF;ARTN;DLG4;TEK;FGFR3;LAT;FGFR1
2795	I-kappaB kinase/NF-kappaB signaling (GO:0007249)	15/57	15	0.0996832	1.00138	0.437399	0	2018_GO_BP	Ontologies	1.55289	3.58058	RIPK2;NLRC3;TNF;NFKB1;RELB;NFKB2;NFKBIA;IRAK1BP1;PRDX4;TLR9;TLR8;RPS27A;TLR4;MAP3K14;TLR2
2796	negative regulation of MAPK cascade (GO:0043409)	20/80	20	0.0997609	1.00104	0.437399	0	2018_GO_BP	Ontologies	1.4497	3.34152	DUSP4;PSMD10;RGS14;CD300A;DUSP1;FBLN1;DUSP26;BMP7;SORL1;FOXO1;BMP4;P2RX7;UCHL1;RGS2;WNK2;SPRY1;APOE;EPHB2;TLR4;PPEF2
199	NO2-dependent IL 12 Pathway in NK cells Homo sapiens h no2il12Pathway	4/9	4	0.0696346	1.15717	0.438289	0	2016_BioCarta	Pathways	3.47615	9.26218	NOS2;STAT4;IL12RB1;JAK2
200	Role of PPAR-gamma Coactivators in Obesity and Thermogenesis Homo sapiens h ppargPathway	4/9	4	0.0696346	1.15717	0.438289	0	2016_BioCarta	Pathways	3.47615	9.26218	NCOA1;CREBBP;PPARG;PPARGC1A
2798	peripheral nervous system development (GO:0007422)	7/22	7	0.100935	0.995959	0.438343	0	2018_GO_BP	Ontologies	2.02813	4.65108	EGR2;GDNF;GPC1;SCN8A;PMP22;SOX8;NGF
2799	cytosolic calcium ion transport (GO:0060401)	7/22	7	0.100935	0.995959	0.438343	0	2018_GO_BP	Ontologies	2.02813	4.65108	JPH4;RYR2;AFG3L2;JPH2;CACNA1C;SLC25A23;JPH1
2800	positive regulation of erythrocyte differentiation (GO:0045648)	7/22	7	0.100935	0.995959	0.438343	0	2018_GO_BP	Ontologies	2.02813	4.65108	STAT1;TAL1;NCKAP1L;HIF1A;GATA1;HSPA1B;HSPA1A
2801	regulation of cytokine production involved in inflammatory response (GO:1900015)	7/22	7	0.100935	0.995959	0.438343	0	2018_GO_BP	Ontologies	2.02813	4.65108	GBP5;NLRC3;APOD;NOD2;TLR6;IL17D;TLR4
2802	STAT cascade (GO:0097696)	7/22	7	0.100935	0.995959	0.438343	0	2018_GO_BP	Ontologies	2.02813	4.65108	STAT1;STAT2;CLCF1;STAT4;CCL2;JAK2;CCR2
2803	positive regulation of biosynthetic process (GO:0009891)	7/22	7	0.100935	0.995959	0.438343	0	2018_GO_BP	Ontologies	2.02813	4.65108	CCL5;RAB27A;APOA1;APOE;CD36;TLR6;TLR4
2804	regulation of bone resorption (GO:0045124)	7/22	7	0.100935	0.995959	0.438343	0	2018_GO_BP	Ontologies	2.02813	4.65108	P2RX7;CSF1R;CALCA;IL6;SYK;S1PR1;TNFAIP3
2805	regulation of interferon-gamma-mediated signaling pathway (GO:0060334)	7/22	7	0.100935	0.995959	0.438343	0	2018_GO_BP	Ontologies	2.02813	4.65108	SOCS1;STAT1;ARG1;NLRC5;PPARG;PARP14;JAK2
2806	outflow tract septum morphogenesis (GO:0003148)	7/22	7	0.100935	0.995959	0.438343	0	2018_GO_BP	Ontologies	2.02813	4.65108	TBX1;BMP4;NELL2;TGFB2;BMPR2;LRP2;ENG
2797	cellular protein metabolic process (GO:0044267)	102/484	102	0.100574	0.997515	0.438343	0	2018_GO_BP	Ontologies	1.16381	2.67312	RPL5;CHRM3;CSF1;ARAF;TNC;PLOD2;UBE2L6;PLAT;RPL8;ZDHHC2;LOXL2;RPS14;EVA1A;DMBT1;TGM5;RPS10;CHGB;SLC34A2;RPS7;IGFBP5;IGFBP3;IGFBP2;RPSA;HSPG2;PDIA6;EEF1A1;AFG3L2;SPARCL1;SCG3;CALCA;RPN2;UBA7;SDC2;RPN1;PSEN2;PROZ;CSF2RB;GSPT2;LTBP1;CSF2RA;C3;PENK;ST8SIA4;ABL2;ST3GAL6;IGFBP6;APOE;APOB;NAPSA;WFS1;ST8SIA2;FUCA2;IGF2;BMP4;MSRA;IL6;RPS27;PROC;MAN2B1;FBXL2;TGFBI;FBN1;RPLP0;PRL;PRSS23;CHRDL1;PHEX;CTSH;SFTP…
2815	branching involved in blood vessel morphogenesis (GO:0001569)	5/14	5	0.103815	0.98374	0.439783	0	2018_GO_BP	Ontologies	2.41404	5.46816	DLL4;SHH;SFRP2;SEMA3E;ENG
2816	regulation of platelet aggregation (GO:0090330)	5/14	5	0.103815	0.98374	0.439783	0	2018_GO_BP	Ontologies	2.41404	5.46816	CEACAM1;SYK;SERPINE2;PRKCQ;PRKG1
2817	cell communication by electrical coupling involved in cardiac conduction (GO:0086064)	5/14	5	0.103815	0.98374	0.439783	0	2018_GO_BP	Ontologies	2.41404	5.46816	RYR2;FKBP1B;ATP1A3;CACNA1C;ATP1B1
2818	pyrimidine-containing compound catabolic process (GO:0072529)	5/14	5	0.103815	0.98374	0.439783	0	2018_GO_BP	Ontologies	2.41404	5.46816	NT5E;DPYS;TET2;TET1;UPB1
2819	pancreas development (GO:0031016)	5/14	5	0.103815	0.98374	0.439783	0	2018_GO_BP	Ontologies	2.41404	5.46816	CCDC39;DNAAF1;NPHP3;PROX1;CCDC40
2820	neuromuscular process controlling balance (GO:0050885)	5/14	5	0.103815	0.98374	0.439783	0	2018_GO_BP	Ontologies	2.41404	5.46816	CLN3;PCDH15;USH1C;MYO7A;SHANK1
2821	monosaccharide transport (GO:0015749)	5/14	5	0.103815	0.98374	0.439783	0	2018_GO_BP	Ontologies	2.41404	5.46816	SLC2A9;SLC45A3;SLC23A1;SLC2A12;SLC2A6
2822	purine nucleotide catabolic process (GO:0006195)	5/14	5	0.103815	0.98374	0.439783	0	2018_GO_BP	Ontologies	2.41404	5.46816	NT5E;GPX1;NUDT1;DNPH1;XDH
2823	nucleoside triphosphate metabolic process (GO:0009141)	5/14	5	0.103815	0.98374	0.439783	0	2018_GO_BP	Ontologies	2.41404	5.46816	CMPK1;CMPK2;AK7;SMPDL3A;AK8
2824	positive regulation of heart rate (GO:0010460)	5/14	5	0.103815	0.98374	0.439783	0	2018_GO_BP	Ontologies	2.41404	5.46816	RYR2;EDN3;ADM;SCN3B;TRPM4
2825	positive regulation of transporter activity (GO:0032411)	5/14	5	0.103815	0.98374	0.439783	0	2018_GO_BP	Ontologies	2.41404	5.46816	TRPC6;WNK2;PON1;WNK4;SGK1
2826	positive regulation of interleukin-8 secretion (GO:2000484)	5/14	5	0.103815	0.98374	0.439783	0	2018_GO_BP	Ontologies	2.41404	5.46816	TLR1;F2R;FFAR2;CD244;TLR2
2827	purine-containing compound catabolic process (GO:0072523)	5/14	5	0.103815	0.98374	0.439783	0	2018_GO_BP	Ontologies	2.41404	5.46816	NT5E;GPX1;NUDT1;DNPH1;XDH
2828	positive regulation of blood vessel diameter (GO:0097755)	5/14	5	0.103815	0.98374	0.439783	0	2018_GO_BP	Ontologies	2.41404	5.46816	NANOS1;BMPR2;EPHX2;HMOX1;ADM
2829	response to ATP (GO:0033198)	5/14	5	0.103815	0.98374	0.439783	0	2018_GO_BP	Ontologies	2.41404	5.46816	P2RY12;P2RX7;KCNJ11;CIB2;PDXP
2830	lipid particle organization (GO:0034389)	5/14	5	0.103815	0.98374	0.439783	0	2018_GO_BP	Ontologies	2.41404	5.46816	HILPDA;PNPLA3;PPIA;CIDEC;PLIN5
2831	positive regulation of myoblast differentiation (GO:0045663)	5/14	5	0.103815	0.98374	0.439783	0	2018_GO_BP	Ontologies	2.41404	5.46816	MEF2C;RANBP3L;IGFBP3;BOC;PLCB1
2832	neurotransmitter biosynthetic process (GO:0042136)	5/14	5	0.103815	0.98374	0.439783	0	2018_GO_BP	Ontologies	2.41404	5.46816	NANOS1;ACHE;SLC44A4;SLC6A4;ALDH9A1
2809	anion homeostasis (GO:0055081)	6/18	6	0.103505	0.985037	0.439783	0	2018_GO_BP	Ontologies	2.17282	4.92824	ABCA1;PRKAA2;DGAT2;APOA1;APOE;ABCG1
2810	regulation of cholesterol efflux (GO:0010874)	6/18	6	0.103505	0.985037	0.439783	0	2018_GO_BP	Ontologies	2.17282	4.92824	ABCA1;NFKBIA;SHH;PON1;APOE;PLTP
2811	skeletal muscle contraction (GO:0003009)	6/18	6	0.103505	0.985037	0.439783	0	2018_GO_BP	Ontologies	2.17282	4.92824	STAC3;TNNI2;MYH14;TNNI3;RCSD1;MYH7
2812	positive regulation of actin cytoskeleton reorganization (GO:2000251)	6/18	6	0.103505	0.985037	0.439783	0	2018_GO_BP	Ontologies	2.17282	4.92824	CSF3;BAIAP2L2;FES;STAP1;HCLS1;TEK
2813	positive regulation of carbohydrate metabolic process (GO:0045913)	6/18	6	0.103505	0.985037	0.439783	0	2018_GO_BP	Ontologies	2.17282	4.92824	PFKFB2;P2RX7;PFKFB3;PRKAA2;HIF1A;NFKB1
2814	calcium-mediated signaling using intracellular calcium source (GO:0035584)	6/18	6	0.103505	0.985037	0.439783	0	2018_GO_BP	Ontologies	2.17282	4.92824	PTGFR;RYR2;TRPM2;VCAM1;CCL20;FKBP1B
2833	negative regulation of epithelial cell migration (GO:0010633)	10/35	10	0.104151	0.982335	0.439783	0	2018_GO_BP	Ontologies	1.73873	3.93284	ACVRL1;DLL4;IL4;SP100;MARVELD3;TACSTD2;PTPRM;VASH1;DCN;PFN2
2834	carboxylic acid transmembrane transport (GO:1905039)	10/35	10	0.104151	0.982335	0.439783	0	2018_GO_BP	Ontologies	1.73873	3.93284	SLC7A5;SLC38A1;SLC7A6;SLC36A2;SLC7A8;SLC16A7;LRP2;SLC36A4;SLC38A5;STRA6
2835	negative regulation of tumor necrosis factor production (GO:0032720)	10/35	10	0.104151	0.982335	0.439783	0	2018_GO_BP	Ontologies	1.73873	3.93284	C5AR2;NR1H4;TNFAIP3;PTPN22;NLRC3;LBP;GAS6;CD34;TLR4;HAVCR2
2836	sulfur compound catabolic process (GO:0044273)	10/35	10	0.104151	0.982335	0.439783	0	2018_GO_BP	Ontologies	1.73873	3.93284	GGT5;GPC1;CTH;OGN;PRELP;HPSE;GGT1;FMOD;DCN;ACAT1
2807	phosphatidylcholine metabolic process (GO:0046470)	18/71	18	0.102619	0.988771	0.439783	0	2018_GO_BP	Ontologies	1.47689	3.36249	ACHE;SLC27A1;SLC44A3;PLA2G4F;PLA2G2D;SLC44A4;ABHD3;PLA2G1B;PON1;APOA1;MBOAT2;PLB1;LIPC;LPCAT2;ENPP2;LPIN1;LPIN3;MFSD2A
2808	organelle membrane fusion (GO:0090174)	18/71	18	0.102619	0.988771	0.439783	0	2018_GO_BP	Ontologies	1.47689	3.36249	SYT5;SNAP25;STX17;SYT1;STX19;SYTL1;LRMP;C2CD4B;SYT13;SYT9;SYTL4;SYT8;SYTL3;STX11;SYTL2;BNIP1;STX3;VAMP3
553	Glycerophospholipid biosynthesis Homo sapiens R-HSA-1483206	26/102	26	0.0554788	1.25587	0.440302	0	2016_Reactome	Pathways	1.48877	4.30517	CDS1;AGPAT5;ACHE;SLC44A3;SLC44A4;ABHD3;PLA2G1B;CPNE7;PLD4;PLD6;PLD1;TAZ;PLB1;AGPAT3;BCHE;PLA2G4F;PLA2G2D;DGAT2;MBOAT2;CHDH;LPCAT2;SARDH;PNPLA3;LPIN1;MGLL;LPIN3
555	Passive transport by Aquaporins Homo sapiens R-HSA-432047	5/12	5	0.0567071	1.24636	0.444908	0	2016_Reactome	Pathways	3.10415	8.90847	AQP9;AQP11;AQP7;AQP4;AQP5
554	Interferon gamma signaling Homo sapiens R-HSA-877300	24/93	24	0.0564048	1.24868	0.444908	0	2016_Reactome	Pathways	1.51351	4.35165	GBP6;GBP5;CIITA;TRIM62;SP100;GBP7;VCAM1;STAT1;PTAFR;ICAM1;SOCS1;TRIM29;OAS2;IRF4;TRIM2;IRF1;IRF7;IRF8;IRF5;IRF6;JAK2;GBP2;GBP4;GBP3
2837	cell-matrix adhesion (GO:0007160)	22/90	22	0.106245	0.97369	0.44821	0	2018_GO_BP	Ontologies	1.40712	3.15477	COL17A1;ECM2;VCAM1;ITGA4;ACTN3;ITGA1;LYPD3;ITGAL;L1CAM;FBLN5;THBS3;SGCE;TIAM1;VTN;BCAM;PARVG;STRC;ITGA10;DLC1;ITGB7;HPSE;CD34
2839	regulation of dendrite morphogenesis (GO:0048814)	12/44	12	0.10655	0.972446	0.448668	0	2018_GO_BP	Ontologies	1.63023	3.6503	ARHGAP44;CHRNB2;PTPRD;EPHA4;ARC;CUX2;SEMA4D;SDC2;LRRK2;KNDC1;NSMF;TNIK
2838	regulation of calcium ion-dependent exocytosis (GO:0017158)	14/53	14	0.106476	0.972746	0.448668	0	2018_GO_BP	Ontologies	1.56072	3.49575	SYT5;SYT1;LRRK2;SYTL1;C2CD4B;SYT13;SYT9;SYTL4;SYT8;SYTL3;ADRA2A;CACNA1H;SYTL2;CACNA1I
6458	endopeptidase regulator activity (GO:0061135)	11/36	11	0.0598688	1.2228	0.449344	0	2018_GO_MF	Ontologies	1.91311	5.38655	ITIH3;PCSK1N;SPINK2;ITIH2;PZP;FETUB;CST7;TFPI;RENBP;SGPP2;RECK
6459	protein tyrosine phosphatase activity (GO:0004725)	17/62	17	0.0600631	1.22139	0.449344	0	2018_GO_MF	Ontologies	1.64319	4.62123	PTPRT;DUSP4;PTPN18;PTPRN2;DUSP1;PTPRO;PTPRM;PTPN22;DUSP26;PTPN13;PTPN14;CDC14A;PTP4A1;PTPRD;PTP4A3;PTPRC;PTPRZ1
2840	circulatory system development (GO:0072359)	26/109	26	0.107002	0.97061	0.450155	0	2018_GO_BP	Ontologies	1.36263	3.04535	FOXC1;RAMP2;SHOX2;CACNA1C;GATA3;GATA2;TAZ;GATA1;HDAC9;AKAP13;SHH;SALL1;POLR2D;PLCE1;TNNI3;MEF2D;STRA6;TBX1;MEF2C;TGFB2;FOXL1;HSPG2;POU6F1;RBM20;TEK;FBN1
556	Glycosaminoglycan metabolism Homo sapiens R-HSA-1630316	30/121	30	0.0582993	1.23434	0.454801	0	2016_Reactome	Pathways	1.43487	4.07815	SLC26A2;SDC2;STAB2;PRELP;GXYLT2;HS6ST2;CHST11;DSEL;GPC1;DSE;GPC3;GPC2;CHST13;ST3GAL6;CHSY3;GPC4;GPC6;CSGALNACT1;HS3ST3B1;B3GAT2;HS3ST6;HSPG2;DCN;HS3ST1;B3GNT7;OGN;CHST1;HPSE;FMOD;CHST3
557	Signaling by VEGF Homo sapiens R-HSA-194138	73/328	73	0.0588526	1.23023	0.456523	0	2016_Reactome	Pathways	1.2478	3.53467	CYFIP2;RET;NRP2;NCF1;NCF2;IRS1;FLT4;ITGA2B;NCF4;RASGRF1;ARAF;PEBP1;IL5RA;WDR83;ARRB2;FGF1;RASGEF1A;JAK2;DUSP4;DUSP2;MAP2K1;HSP90AA1;VWF;PRKCB;DUSP1;SPHK1;CYBB;GFRA1;NRG1;IL17RD;GFRA2;SPTB;VAV1;PGF;EREG;BTC;CNKSR2;CNKSR1;RASA4;NRG4;KIT;IL3RA;PSMD10;FIGF;ITPR2;RASAL1;CSF2RB;RASAL3;IL2RG;PRKCZ;CSF2RA;EGFR;PSMB10;NCKAP1L;FYN;RPS27A;PAK3;ANGPT1;VEGFC;GRIN2C;PSMB8;MAPK12;GRIN2D;PSMB9;GRIN1;MAPK13;GDNF;…
76	Striated Muscle Contraction WP216	11/45	11	0.209126	0.679592	0.456775	0	2019_WikiPathways_Mouse	Pathways	1.40592	2.20001	TMOD1;ACTA2;MYOM1;DES;ACTN3;TNNI2;TNNI3;DMD;NEB;TTN;MYH7
75	ESC Pluripotency Pathways WP339	26/118	26	0.207267	0.683469	0.456775	0	2019_WikiPathways_Mouse	Pathways	1.22864	1.93357	WNT2B;BMPR2;ARAF;PIK3CD;FGF1;ELK1;EGFR;WNT6;WNT1;MAPK4;MAP2K1;WNT10A;JUN;WNT5B;FZD4;WNT7B;LIF;GAB1;HNF1A;FOS;MAPK12;BMP4;FGF14;BMPR1B;FGFR3;FGFR1
6460	transferase activity, transferring amino-acyl groups (GO:0016755)	6/16	6	0.0621572	1.20651	0.458122	0	2018_GO_MF	Ontologies	2.6077	7.24443	GGT5;GGCT;QPCT;F13A1;TGM5;GGT1
6461	bile acid transmembrane transporter activity (GO:0015125)	6/16	6	0.0621572	1.20651	0.458122	0	2018_GO_MF	Ontologies	2.6077	7.24443	SLC10A5;SLC10A6;CEACAM1;SLC10A2;SLCO2B1;SLC10A3
6462	glutamate receptor binding (GO:0035254)	7/20	7	0.0642891	1.19186	0.460339	0	2018_GO_MF	Ontologies	2.34044	6.42303	HOMER1;HOMER2;DLG4;AKAP5;SHISA7;SHANK2;SHANK1
6463	ligand-gated calcium channel activity (GO:0099604)	7/20	7	0.0642891	1.19186	0.460339	0	2018_GO_MF	Ontologies	2.34044	6.42303	JPH4;RYR2;TRPM2;JPH2;GRIN2C;JPH1;GRIN2D
6464	glucose transmembrane transporter activity (GO:0005355)	7/20	7	0.0642891	1.19186	0.460339	0	2018_GO_MF	Ontologies	2.34044	6.42303	SLC2A12;SLC2A1;SLC2A3;SLC2A4;SLC5A1;SLC2A5;SLC2A6
6465	ATPase activity, coupled to transmembrane movement of substances (GO:0042626)	13/45	13	0.0647713	1.18862	0.460339	0	2018_GO_MF	Ontologies	1.76655	4.83486	ABCA1;ABCA2;ABCC2;ABCA6;ABCB4;ABCA9;TAP1;ABCC9;SEC14L3;ATP6V0E2;ABCD1;ABCG1;CFTR
6466	P-P-bond-hydrolysis-driven transmembrane transporter activity (GO:0015405)	13/45	13	0.0647713	1.18862	0.460339	0	2018_GO_MF	Ontologies	1.76655	4.83486	ABCA1;ABCA2;ABCC2;ABCA6;ABCB4;ABCA9;TAP1;ABCC9;SEC14L3;SEC61B;ABCD1;ABCG1;CFTR
2841	negative regulation of extrinsic apoptotic signaling pathway via death domain receptors (GO:1902042)	9/31	9	0.110305	0.957403	0.462777	0	2018_GO_BP	Ontologies	1.77809	3.91981	GPX1;SERPINE1;TNFSF10;TNFAIP3;HMOX1;FAS;FAIM2;ICAM1;BMP5
2842	positive regulation of interleukin-1 beta production (GO:0032731)	9/31	9	0.110305	0.957403	0.462777	0	2018_GO_BP	Ontologies	1.77809	3.91981	P2RX7;EGR1;RIPK2;CCL3;CASP1;NLRP3;TLR8;NOD2;TLR4
2843	lysosome organization (GO:0007040)	9/31	9	0.110305	0.957403	0.462777	0	2018_GO_BP	Ontologies	1.77809	3.91981	ABCA1;CLN3;HOOK1;LRRK2;AKTIP;TFEB;MYO7A;CORO1A;CLVS1
558	Diseases associated with O-glycosylation of proteins Homo sapiens R-HSA-3906995	17/62	17	0.0600631	1.22139	0.463296	0	2016_Reactome	Pathways	1.64319	4.62123	NOTCH2;NOTCH3;SPON1;CFP;MUC5B;MUC5AC;ADAMTS10;ADAMTSL1;ADAMTS5;ADAMTS15;ADAMTS1;ADAMTSL3;ADAMTSL2;THSD7A;MUC4;MUC20;ADAMTS7
79	ACE Inhibitor Pathway WP396	3/9	3	0.228537	0.641043	0.46836	0	2019_WikiPathways_Mouse	Pathways	2.17188	3.20581	ACE;BDKRB2;AGTR1A
80	Eicosanoid Lipid Synthesis Map WP4335	3/9	3	0.228537	0.641043	0.46836	0	2019_WikiPathways_Mouse	Pathways	2.17188	3.20581	ALOX5;PTGDS;PTGES
81	Heme Biosynthesis WP18	3/9	3	0.228537	0.641043	0.46836	0	2019_WikiPathways_Mouse	Pathways	2.17188	3.20581	ALAS2;CPOX;PPOX
78	Alzheimers Disease WP2075	17/75	17	0.228437	0.641234	0.46836	0	2019_WikiPathways_Mouse	Pathways	1.27386	1.88085	MME;ATP2A3;PSEN2;ITPR2;CACNA1C;GRIN2C;TNF;GRIN2D;GRIN1;CASP12;PLCB4;FAS;APBB1;APOE;CALM4;PLCB1;PLCB2
77	Insulin Signaling WP65	34/159	34	0.220275	0.657035	0.46836	0	2019_WikiPathways_Mouse	Pathways	1.18265	1.78921	SNAP25;PRKAA2;IRS1;SLC2A1;PIK3CD;IRS3;SLC2A4;ELK1;PRKCZ;FOXO1;PIK3CG;GYS1;SOCS1;GRB14;RPS6KA2;RAC2;MAP3K8;MAP4K3;MAPK4;MAP4K1;EGR1;MAP2K1;JUN;PRKCB;GAB1;FOS;MAPK12;MAPK13;INPP4A;PFKL;PRKCQ;SGK1;MAP3K14;RHOQ
560	p75NTR signals via NF-kB Homo sapiens R-HSA-193639	6/16	6	0.0621572	1.20651	0.468911	0	2016_Reactome	Pathways	2.6077	7.24443	NFKBIA;IRAK1;RIPK2;NGF;RPS27A;NFKB1
561	PI3K events in ERBB2 signaling Homo sapiens R-HSA-1963642	6/16	6	0.0621572	1.20651	0.468911	0	2016_Reactome	Pathways	2.6077	7.24443	BTC;NRG4;GAB1;NRG1;EGFR;EREG
562	CRMPs in Sema3A signaling Homo sapiens R-HSA-399956	6/16	6	0.0621572	1.20651	0.468911	0	2016_Reactome	Pathways	2.6077	7.24443	FES;SEMA3A;DPYSL3;CRMP1;FYN;PLXNA3
559	Gluconeogenesis Homo sapiens R-HSA-70263	10/32	10	0.0619213	1.20816	0.468911	0	2016_Reactome	Pathways	1.97619	5.49754	TPI1;PGAM1;PGAM2;PGK1;ENO1;ENO2;ALDOA;ENO3;GAPDH;SLC25A13
563	Signalling to RAS Homo sapiens R-HSA-167044	56/246	56	0.0626376	1.20316	0.469953	0	2016_Reactome	Pathways	1.28396	3.55707	RET;IRS1;ITGA2B;RASGRF1;ARAF;PEBP1;IL5RA;WDR83;ARRB2;FGF1;RASGEF1A;JAK2;DUSP4;DUSP2;MAP2K1;VWF;DUSP1;GFRA1;NRG1;IL17RD;NGF;GFRA2;SPTB;EREG;BTC;CNKSR2;CNKSR1;RASA4;NRG4;KIT;IL3RA;PSMD10;RASAL1;CSF2RB;RASAL3;IL2RG;CSF2RA;EGFR;PSMB10;FYN;RPS27A;ANGPT1;GRIN2C;PSMB8;MAPK12;GRIN2D;PSMB9;GRIN1;MAPK13;GDNF;ARTN;DLG4;TEK;FGFR3;LAT;FGFR1
2844	phospholipid transport (GO:0015914)	15/58	15	0.112263	0.949765	0.470556	0	2018_GO_BP	Ontologies	1.51668	3.31685	ABCA1;PRELID2;PRELID1;ATP8B4;ATP8A2;ATP8A1;TMEM30B;ABCB4;APOA1;APOC1;APOE;PLTP;LDLR;ABCG1;MFSD2A
2846	response to cAMP (GO:0051591)	11/40	11	0.113624	0.944531	0.474088	0	2018_GO_BP	Ontologies	1.64883	3.58597	JUN;IGFBP5;STAT1;PDE2A;AQP7;AKAP6;JUNB;SLC26A3;RAPGEF3;CFTR;HCN1
2847	phosphatidic acid biosynthetic process (GO:0006654)	11/40	11	0.113624	0.944531	0.474088	0	2018_GO_BP	Ontologies	1.64883	3.58597	AGPAT5;SLC27A1;PLA2G2D;PLA2G1B;DGKA;LIPH;PNPLA3;ALPI;PLD6;PLD1;AGPAT3
2848	neuron migration (GO:0001764)	11/40	11	0.113624	0.944531	0.474088	0	2018_GO_BP	Ontologies	1.64883	3.58597	NR4A2;NTRK2;MEF2C;USP9X;SEMA3A;DNER;DDIT4;NDNF;LRP12;MARK1;FGFR1
2849	embryonic heart tube morphogenesis (GO:0003143)	11/40	11	0.113624	0.944531	0.474088	0	2018_GO_BP	Ontologies	1.64883	3.58597	RYR2;CCDC39;SHH;MEF2C;DNAAF1;IHH;NPHP3;BBS7;DLL1;ENG;CCDC40
2845	regulation of peptidyl-serine phosphorylation (GO:0033135)	21/86	21	0.113479	0.945086	0.474088	0	2018_GO_BP	Ontologies	1.40503	3.05755	TENM1;IL11;CSF3;RIPK2;ARAF;LIF;OSM;ATP2B4;MIF;TNF;EGFR;IL6;RASSF2;SFRP2;DDIT4;HCLS1;PRKD2;DMD;GAS6;RAPGEF3;PFN2
2850	regulation of release of sequestered calcium ion into cytosol (GO:0051279)	13/49	13	0.113811	0.943814	0.474439	0	2018_GO_BP	Ontologies	1.56988	3.41168	NANOS1;CXCL9;GSTM2;F2R;AKAP6;JPH1;JPH4;CXCL10;JPH2;CXCL11;FKBP1B;CAPN3;DMD
6467	metalloexopeptidase activity (GO:0008235)	15/54	15	0.0673711	1.17153	0.47542	0	2018_GO_MF	Ontologies	1.67265	4.51204	CPA3;CPM;CPB2;ACE;CPQ;ZMPSTE24;CPN1;ACE2;FOLH1;MMP15;ANPEP;MMP17;AGBL2;DPEP1;NUDT16
201	Erythropoietin mediated neuroprotection through NF-kB Homo sapiens h eponfkbPathway	5/13	5	0.0783735	1.10583	0.479198	0	2016_BioCarta	Pathways	2.71597	6.91558	NFKBIA;JUN;CDKN1A;JAK2;HIF1A
82	Aflatoxin B1 metabolism WP1262	2/5	2	0.236723	0.62576	0.479219	0	2019_WikiPathways_Mouse	Pathways	2.8956	4.17217	GSTM1;GSTT1
2875	positive regulation of insulin-like growth factor receptor signaling pathway (GO:0043568)	3/7	3	0.126699	0.897226	0.479514	0	2018_GO_BP	Ontologies	3.25822	6.73129	CDH3;PHIP;WNT1
2876	membrane raft polarization (GO:0001766)	3/7	3	0.126699	0.897226	0.479514	0	2018_GO_BP	Ontologies	3.25822	6.73129	CMTM8;PLLP;MAL
2877	phosphate ion transmembrane transport (GO:0035435)	3/7	3	0.126699	0.897226	0.479514	0	2018_GO_BP	Ontologies	3.25822	6.73129	SLC37A2;SLC37A1;SLC37A4
2878	intracellular sterol transport (GO:0032366)	3/7	3	0.126699	0.897226	0.479514	0	2018_GO_BP	Ontologies	3.25822	6.73129	ABCA1;STARD4;ABCG1
2879	bleb assembly (GO:0032060)	3/7	3	0.126699	0.897226	0.479514	0	2018_GO_BP	Ontologies	3.25822	6.73129	P2RX7;PMP22;MYLK
2880	regulation of myosin-light-chain-phosphatase activity (GO:0035507)	3/7	3	0.126699	0.897226	0.479514	0	2018_GO_BP	Ontologies	3.25822	6.73129	NUAK1;NCKAP1L;TNF
2881	cellular response to interferon-alpha (GO:0035457)	3/7	3	0.126699	0.897226	0.479514	0	2018_GO_BP	Ontologies	3.25822	6.73129	PYHIN1;GATA3;GAS6
2882	reproductive system development (GO:0061458)	3/7	3	0.126699	0.897226	0.479514	0	2018_GO_BP	Ontologies	3.25822	6.73129	SHH;SRD5A1;TBX3
2883	release of sequestered calcium ion into cytosol by endoplasmic reticulum (GO:1903514)	3/7	3	0.126699	0.897226	0.479514	0	2018_GO_BP	Ontologies	3.25822	6.73129	RYR2;CCL3;NOL3
2884	sequestering of extracellular ligand from receptor (GO:0035581)	3/7	3	0.126699	0.897226	0.479514	0	2018_GO_BP	Ontologies	3.25822	6.73129	LTBP1;NBL1;FBN1
2885	membrane raft distribution (GO:0031580)	3/7	3	0.126699	0.897226	0.479514	0	2018_GO_BP	Ontologies	3.25822	6.73129	CMTM8;PLLP;MAL
2886	regulation of sterol transport (GO:0032371)	3/7	3	0.126699	0.897226	0.479514	0	2018_GO_BP	Ontologies	3.25822	6.73129	APOC1;APOA1;APOE
2887	lymphatic endothelial cell differentiation (GO:0060836)	3/7	3	0.126699	0.897226	0.479514	0	2018_GO_BP	Ontologies	3.25822	6.73129	ACVRL1;BMPR2;PROX1
2888	regulation of T-helper 1 cell differentiation (GO:0045625)	3/7	3	0.126699	0.897226	0.479514	0	2018_GO_BP	Ontologies	3.25822	6.73129	TNFSF4;CD80;IL27
2889	regulation of T-helper 17 type immune response (GO:2000316)	3/7	3	0.126699	0.897226	0.479514	0	2018_GO_BP	Ontologies	3.25822	6.73129	IL23A;PRKCQ;IL12RB1
2890	activation of MAPKKK activity (GO:0000185)	3/7	3	0.126699	0.897226	0.479514	0	2018_GO_BP	Ontologies	3.25822	6.73129	MAP4K1;GADD45A;TNF
2891	chitin metabolic process (GO:0006030)	3/7	3	0.126699	0.897226	0.479514	0	2018_GO_BP	Ontologies	3.25822	6.73129	OVGP1;CHIA;CHI3L1
2892	positive regulation of B cell differentiation (GO:0045579)	3/7	3	0.126699	0.897226	0.479514	0	2018_GO_BP	Ontologies	3.25822	6.73129	SYK;BTK;NCKAP1L
2893	regulation of interleukin-18 production (GO:0032661)	3/7	3	0.126699	0.897226	0.479514	0	2018_GO_BP	Ontologies	3.25822	6.73129	CD84;TLR9;TLR2
2894	regulation of memory T cell differentiation (GO:0043380)	3/7	3	0.126699	0.897226	0.479514	0	2018_GO_BP	Ontologies	3.25822	6.73129	IL23A;TNFSF4;IL12RB1
2895	positive regulation of lymphocyte apoptotic process (GO:0070230)	3/7	3	0.126699	0.897226	0.479514	0	2018_GO_BP	Ontologies	3.25822	6.73129	PRELID1;CCL5;PDCD1
2896	vascular endothelial growth factor signaling pathway (GO:0038084)	3/7	3	0.126699	0.897226	0.479514	0	2018_GO_BP	Ontologies	3.25822	6.73129	FOXC1;FLT4;GAB1
2897	regulation of high voltage-gated calcium channel activity (GO:1901841)	3/7	3	0.126699	0.897226	0.479514	0	2018_GO_BP	Ontologies	3.25822	6.73129	CACNB2;NOS1AP;PDE4B
2898	regulation of vitamin D biosynthetic process (GO:0060556)	3/7	3	0.126699	0.897226	0.479514	0	2018_GO_BP	Ontologies	3.25822	6.73129	SNAI2;TNF;NFKB1
2899	regulation of alpha-beta T cell differentiation (GO:0046637)	3/7	3	0.126699	0.897226	0.479514	0	2018_GO_BP	Ontologies	3.25822	6.73129	SHH;IHH;PRDM1
2900	negative regulation of T cell mediated immunity (GO:0002710)	3/7	3	0.126699	0.897226	0.479514	0	2018_GO_BP	Ontologies	3.25822	6.73129	CEACAM1;PTPRC;FOXP3
2901	negative regulation of alpha-beta T cell activation (GO:0046636)	3/7	3	0.126699	0.897226	0.479514	0	2018_GO_BP	Ontologies	3.25822	6.73129	CD300A;TARM1;IHH
2902	positive regulation of fatty acid beta-oxidation (GO:0032000)	3/7	3	0.126699	0.897226	0.479514	0	2018_GO_BP	Ontologies	3.25822	6.73129	IRS1;PPARA;PLIN5
2903	pericardium morphogenesis (GO:0003344)	3/7	3	0.126699	0.897226	0.479514	0	2018_GO_BP	Ontologies	3.25822	6.73129	DLL4;BMP7;BMP5
2904	ion homeostasis (GO:0050801)	3/7	3	0.126699	0.897226	0.479514	0	2018_GO_BP	Ontologies	3.25822	6.73129	SLC12A5;P2RY2;WNK4
2905	auditory receptor cell differentiation (GO:0042491)	3/7	3	0.126699	0.897226	0.479514	0	2018_GO_BP	Ontologies	3.25822	6.73129	WHRN;USH1C;PDZD7
2906	regulation of toll-like receptor 3 signaling pathway (GO:0034139)	3/7	3	0.126699	0.897226	0.479514	0	2018_GO_BP	Ontologies	3.25822	6.73129	WDFY1;TNFAIP3;PTPN22
2907	negative regulation of axon regeneration (GO:0048681)	3/7	3	0.126699	0.897226	0.479514	0	2018_GO_BP	Ontologies	3.25822	6.73129	RTN4R;EPHA4;RTN4RL1
2908	pharyngeal arch artery morphogenesis (GO:0061626)	3/7	3	0.126699	0.897226	0.479514	0	2018_GO_BP	Ontologies	3.25822	6.73129	BMP4;TGFB2;BMPR2
2909	negative regulation of epidermal cell differentiation (GO:0045605)	3/7	3	0.126699	0.897226	0.479514	0	2018_GO_BP	Ontologies	3.25822	6.73129	REG3G;GDF3;DLL1
2910	dorsal aorta morphogenesis (GO:0035912)	3/7	3	0.126699	0.897226	0.479514	0	2018_GO_BP	Ontologies	3.25822	6.73129	ACVRL1;DLL4;ENG
2911	positive regulation of insulin receptor signaling pathway (GO:0046628)	3/7	3	0.126699	0.897226	0.479514	0	2018_GO_BP	Ontologies	3.25822	6.73129	IRS1;IGF2;PRKCZ
2912	positive regulation of interleukin-5 production (GO:0032754)	3/7	3	0.126699	0.897226	0.479514	0	2018_GO_BP	Ontologies	3.25822	6.73129	TSLP;GATA3;PRKCZ
2913	pentose metabolic process (GO:0019321)	3/7	3	0.126699	0.897226	0.479514	0	2018_GO_BP	Ontologies	3.25822	6.73129	FGGY;DCXR;PHACTR1
2914	xenobiotic catabolic process (GO:0042178)	3/7	3	0.126699	0.897226	0.479514	0	2018_GO_BP	Ontologies	3.25822	6.73129	GSTM4;GSTM2;GSTM1
2915	regulation of activation of Janus kinase activity (GO:0010533)	3/7	3	0.126699	0.897226	0.479514	0	2018_GO_BP	Ontologies	3.25822	6.73129	IL23A;CD300A;CCL5
2916	regulation of microglial cell activation (GO:1903978)	3/7	3	0.126699	0.897226	0.479514	0	2018_GO_BP	Ontologies	3.25822	6.73129	STAP1;AGER;LDLR
2917	sensory organ morphogenesis (GO:0090596)	3/7	3	0.126699	0.897226	0.479514	0	2018_GO_BP	Ontologies	3.25822	6.73129	TBX1;COL5A1;STRA6
2918	amino acid import across plasma membrane (GO:0089718)	3/7	3	0.126699	0.897226	0.479514	0	2018_GO_BP	Ontologies	3.25822	6.73129	SLC1A1;SLC1A2;SLC7A3
2919	chitin catabolic process (GO:0006032)	3/7	3	0.126699	0.897226	0.479514	0	2018_GO_BP	Ontologies	3.25822	6.73129	OVGP1;CHIA;CHI3L1
2920	regulation of protein heterodimerization activity (GO:0043497)	3/7	3	0.126699	0.897226	0.479514	0	2018_GO_BP	Ontologies	3.25822	6.73129	BCL2;NRG1;CD36
2921	calcitonin family receptor signaling pathway (GO:0097646)	3/7	3	0.126699	0.897226	0.479514	0	2018_GO_BP	Ontologies	3.25822	6.73129	RAMP2;ADM;RAMP1
2922	malate metabolic process (GO:0006108)	3/7	3	0.126699	0.897226	0.479514	0	2018_GO_BP	Ontologies	3.25822	6.73129	ME1;ME3;CELSR1
2923	neuron fate specification (GO:0048665)	3/7	3	0.126699	0.897226	0.479514	0	2018_GO_BP	Ontologies	3.25822	6.73129	ASCL1;DLL1;MNX1
2924	regulation of Cdc42 protein signal transduction (GO:0032489)	3/7	3	0.126699	0.897226	0.479514	0	2018_GO_BP	Ontologies	3.25822	6.73129	ABCA1;APOA1;APOE
2925	cardiac atrium development (GO:0003230)	3/7	3	0.126699	0.897226	0.479514	0	2018_GO_BP	Ontologies	3.25822	6.73129	DLL4;NPHP3;ENG
2926	regulation of hormone biosynthetic process (GO:0046885)	3/7	3	0.126699	0.897226	0.479514	0	2018_GO_BP	Ontologies	3.25822	6.73129	EGR1;HIF1A;TRERF1
2927	regulation of interleukin-13 production (GO:0032656)	3/7	3	0.126699	0.897226	0.479514	0	2018_GO_BP	Ontologies	3.25822	6.73129	IL4;TSLP;TNFSF4
2928	negative regulation of leukocyte migration (GO:0002686)	3/7	3	0.126699	0.897226	0.479514	0	2018_GO_BP	Ontologies	3.25822	6.73129	CD300A;HMOX1;BMP5
2929	positive regulation of lipid transport (GO:0032370)	3/7	3	0.126699	0.897226	0.479514	0	2018_GO_BP	Ontologies	3.25822	6.73129	PRELID1;ABCB4;APOE
2930	negative regulation of glial cell apoptotic process (GO:0034351)	3/7	3	0.126699	0.897226	0.479514	0	2018_GO_BP	Ontologies	3.25822	6.73129	CCL2;GAS6;DLL1
2931	regulation of mitochondrial fusion (GO:0010635)	3/7	3	0.126699	0.897226	0.479514	0	2018_GO_BP	Ontologies	3.25822	6.73129	PID1;BNIP3;PLD6
2932	dorsal aorta development (GO:0035907)	3/7	3	0.126699	0.897226	0.479514	0	2018_GO_BP	Ontologies	3.25822	6.73129	ACVRL1;DLL4;ENG
2933	positive regulation of epithelial cell differentiation involved in kidney development (GO:2000698)	3/7	3	0.126699	0.897226	0.479514	0	2018_GO_BP	Ontologies	3.25822	6.73129	LIF;PROM1;PAX2
2934	regulation of tube diameter (GO:0035296)	3/7	3	0.126699	0.897226	0.479514	0	2018_GO_BP	Ontologies	3.25822	6.73129	ACE2;ACE;NPR1
2935	leukocyte aggregation (GO:0070486)	3/7	3	0.126699	0.897226	0.479514	0	2018_GO_BP	Ontologies	3.25822	6.73129	SEMA4D;RAC2;BMP7
2936	cellular response to leptin stimulus (GO:0044320)	3/7	3	0.126699	0.897226	0.479514	0	2018_GO_BP	Ontologies	3.25822	6.73129	NR4A3;LEPR;GCK
2998	L-phenylalanine catabolic process (GO:0006559)	4/11	4	0.133903	0.873209	0.479514	0	2018_GO_BP	Ontologies	2.48266	4.99173	QDPR;IL4I1;FAH;ASRGL1
2999	regulation of histone H3-K9 methylation (GO:0051570)	4/11	4	0.133903	0.873209	0.479514	0	2018_GO_BP	Ontologies	2.48266	4.99173	MYB;ATRX;DNMT3B;HIST1H1B
3000	interleukin-27-mediated signaling pathway (GO:0070106)	4/11	4	0.133903	0.873209	0.479514	0	2018_GO_BP	Ontologies	2.48266	4.99173	STAT1;IL27;JAK2;IL27RA
3001	replicative senescence (GO:0090399)	4/11	4	0.133903	0.873209	0.479514	0	2018_GO_BP	Ontologies	2.48266	4.99173	MME;CHEK1;SERPINE1;PLA2R1
3002	negative regulation of leukocyte activation (GO:0002695)	4/11	4	0.133903	0.873209	0.479514	0	2018_GO_BP	Ontologies	2.48266	4.99173	CD84;CD300A;FCGR2B;HAVCR2
3003	mononuclear cell differentiation (GO:1903131)	4/11	4	0.133903	0.873209	0.479514	0	2018_GO_BP	Ontologies	2.48266	4.99173	BMP4;CSF1R;PDE1B;PPARG
3004	negative regulation of leukocyte cell-cell adhesion (GO:1903038)	4/11	4	0.133903	0.873209	0.479514	0	2018_GO_BP	Ontologies	2.48266	4.99173	PTPN22;TNFAIP8L2;PPARA;PAG1
3005	positive regulation of nuclear-transcribed mRNA poly(A) tail shortening (GO:0060213)	4/11	4	0.133903	0.873209	0.479514	0	2018_GO_BP	Ontologies	2.48266	4.99173	BTG2;ZFP36;CNOT7;CPEB3
3006	T-helper cell differentiation (GO:0042093)	4/11	4	0.133903	0.873209	0.479514	0	2018_GO_BP	Ontologies	2.48266	4.99173	GPR183;RORC;RORA;BATF
3007	brain morphogenesis (GO:0048854)	4/11	4	0.133903	0.873209	0.479514	0	2018_GO_BP	Ontologies	2.48266	4.99173	SHANK2;PAX2;SHANK1;SLC6A4
3008	regulation of hemopoiesis (GO:1903706)	4/11	4	0.133903	0.873209	0.479514	0	2018_GO_BP	Ontologies	2.48266	4.99173	CREBBP;ACE;PRKCB;IL17D
3009	response to axon injury (GO:0048678)	4/11	4	0.133903	0.873209	0.479514	0	2018_GO_BP	Ontologies	2.48266	4.99173	MORN4;RTN4RL1;DPYSL3;APOD
3010	monocyte differentiation (GO:0030224)	4/11	4	0.133903	0.873209	0.479514	0	2018_GO_BP	Ontologies	2.48266	4.99173	BMP4;CSF1R;PDE1B;PPARG
3011	regulation of nuclear-transcribed mRNA poly(A) tail shortening (GO:0060211)	4/11	4	0.133903	0.873209	0.479514	0	2018_GO_BP	Ontologies	2.48266	4.99173	BTG2;ZFP36;CNOT7;CPEB3
3012	cochlea morphogenesis (GO:0090103)	4/11	4	0.133903	0.873209	0.479514	0	2018_GO_BP	Ontologies	2.48266	4.99173	TBX1;MYO3B;HPN;PAX2
3013	relaxation of muscle (GO:0090075)	4/11	4	0.133903	0.873209	0.479514	0	2018_GO_BP	Ontologies	2.48266	4.99173	GSTM2;RGS2;ATP1B1;KCNJ2
3014	icosanoid biosynthetic process (GO:0046456)	4/11	4	0.133903	0.873209	0.479514	0	2018_GO_BP	Ontologies	2.48266	4.99173	PLA2G1B;ALOX5;ALOX5AP;FADS1
3015	cell part morphogenesis (GO:0032990)	4/11	4	0.133903	0.873209	0.479514	0	2018_GO_BP	Ontologies	2.48266	4.99173	PID1;NUBPL;MYH14;MTM1
3016	metanephric mesenchyme development (GO:0072075)	4/11	4	0.133903	0.873209	0.479514	0	2018_GO_BP	Ontologies	2.48266	4.99173	SHH;STAT1;BASP1;PAX2
3017	negative regulation of chemotaxis (GO:0050922)	4/11	4	0.133903	0.873209	0.479514	0	2018_GO_BP	Ontologies	2.48266	4.99173	ROBO2;ANGPT2;AIF1;ROBO1
3018	positive regulation of glucose metabolic process (GO:0010907)	4/11	4	0.133903	0.873209	0.479514	0	2018_GO_BP	Ontologies	2.48266	4.99173	SLC45A3;ACTN3;IRS1;PPARGC1A
3019	epithelial cell-cell adhesion (GO:0090136)	4/11	4	0.133903	0.873209	0.479514	0	2018_GO_BP	Ontologies	2.48266	4.99173	CAMSAP3;NOV;KIT;SERPINB8
3020	erythrose 4-phosphate/phosphoenolpyruvate family amino acid catabolic process (GO:1902222)	4/11	4	0.133903	0.873209	0.479514	0	2018_GO_BP	Ontologies	2.48266	4.99173	QDPR;IL4I1;FAH;ASRGL1
3021	regulation of receptor biosynthetic process (GO:0010869)	4/11	4	0.133903	0.873209	0.479514	0	2018_GO_BP	Ontologies	2.48266	4.99173	PPARG;PPARA;HIF1A;HOXA5
3022	interleukin-35-mediated signaling pathway (GO:0070757)	4/11	4	0.133903	0.873209	0.479514	0	2018_GO_BP	Ontologies	2.48266	4.99173	STAT1;STAT4;JAK2;IL27RA
3023	response to corticosteroid (GO:0031960)	4/11	4	0.133903	0.873209	0.479514	0	2018_GO_BP	Ontologies	2.48266	4.99173	IL1RN;IL6;TNF;SOX30
3024	L-phenylalanine metabolic process (GO:0006558)	4/11	4	0.133903	0.873209	0.479514	0	2018_GO_BP	Ontologies	2.48266	4.99173	QDPR;IL4I1;FAH;ASRGL1
3025	sulfate transmembrane transport (GO:1902358)	4/11	4	0.133903	0.873209	0.479514	0	2018_GO_BP	Ontologies	2.48266	4.99173	SLC26A2;SLC26A9;SLC26A10;SLC26A3
3026	negative regulation of morphogenesis of an epithelium (GO:1905331)	4/11	4	0.133903	0.873209	0.479514	0	2018_GO_BP	Ontologies	2.48266	4.99173	BMP4;STAT1;TACSTD2;TNF
3027	regulation of tumor necrosis factor biosynthetic process (GO:0042534)	4/11	4	0.133903	0.873209	0.479514	0	2018_GO_BP	Ontologies	2.48266	4.99173	TLR1;SPN;TLR4;CCR2
3028	cellular response to prostaglandin stimulus (GO:0071379)	4/11	4	0.133903	0.873209	0.479514	0	2018_GO_BP	Ontologies	2.48266	4.99173	PTGFR;SFRP1;GNG2;TNFSF4
3029	low-density lipoprotein particle remodeling (GO:0034374)	4/11	4	0.133903	0.873209	0.479514	0	2018_GO_BP	Ontologies	2.48266	4.99173	LIPC;APOB;PLA2G7;ABCG1
3030	positive regulation of tumor necrosis factor secretion (GO:1904469)	4/11	4	0.133903	0.873209	0.479514	0	2018_GO_BP	Ontologies	2.48266	4.99173	IFIH1;C1QTNF4;DDX58;HAVCR2
2972	autonomic nervous system development (GO:0048483)	5/15	5	0.13277	0.876902	0.479514	0	2018_GO_BP	Ontologies	2.17251	4.3866	GDNF;SEMA3A;SOX8;GATA3;ASCL1
2973	positive regulation of glycolytic process (GO:0045821)	5/15	5	0.13277	0.876902	0.479514	0	2018_GO_BP	Ontologies	2.17251	4.3866	PFKFB2;P2RX7;PFKFB3;PRKAA2;HIF1A
2974	positive regulation of mesonephros development (GO:0061213)	5/15	5	0.13277	0.876902	0.479514	0	2018_GO_BP	Ontologies	2.17251	4.3866	GDNF;BASP1;SOX8;GATA3;PAX2
2975	substrate-dependent cell migration (GO:0006929)	5/15	5	0.13277	0.876902	0.479514	0	2018_GO_BP	Ontologies	2.17251	4.3866	P2RY12;PTPRC;EPHA8;VEGFC;NTN1
2976	positive regulation of coenzyme metabolic process (GO:0051197)	5/15	5	0.13277	0.876902	0.479514	0	2018_GO_BP	Ontologies	2.17251	4.3866	PFKFB2;P2RX7;PFKFB3;PRKAA2;HIF1A
2977	lipoxygenase pathway (GO:0019372)	5/15	5	0.13277	0.876902	0.479514	0	2018_GO_BP	Ontologies	2.17251	4.3866	GPX1;ALOX5;PON1;ALOX15;ALOX5AP
2978	positive regulation of potassium ion transmembrane transport (GO:1901381)	5/15	5	0.13277	0.876902	0.479514	0	2018_GO_BP	Ontologies	2.17251	4.3866	KCNH2;NOS1AP;FLNA;AKAP6;ATP1B1
2979	ventricular cardiac muscle cell action potential (GO:0086005)	5/15	5	0.13277	0.876902	0.479514	0	2018_GO_BP	Ontologies	2.17251	4.3866	KCNH2;RYR2;KCNE2;KCNJ8;SCN3B
2980	sodium ion import (GO:0097369)	5/15	5	0.13277	0.876902	0.479514	0	2018_GO_BP	Ontologies	2.17251	4.3866	SLC9A2;SLC9A4;SLC9A7;SLC9A9;TRPM4
2981	regulation of tumor necrosis factor secretion (GO:1904467)	5/15	5	0.13277	0.876902	0.479514	0	2018_GO_BP	Ontologies	2.17251	4.3866	IFIH1;C1QTNF4;DDX58;NR1H4;HAVCR2
2982	cardiac muscle cell differentiation (GO:0055007)	5/15	5	0.13277	0.876902	0.479514	0	2018_GO_BP	Ontologies	2.17251	4.3866	AKAP13;MEF2C;NRG1;SIK1;PROX1
2983	nitric oxide mediated signal transduction (GO:0007263)	5/15	5	0.13277	0.876902	0.479514	0	2018_GO_BP	Ontologies	2.17251	4.3866	NANOS1;FPR1;NDNF;APOE;CD36
2984	negative regulation of lipid catabolic process (GO:0050995)	5/15	5	0.13277	0.876902	0.479514	0	2018_GO_BP	Ontologies	2.17251	4.3866	PDE3B;APOC1;TNF;ADRA2A;PLIN5
2985	negative regulation of release of cytochrome c from mitochondria (GO:0090201)	5/15	5	0.13277	0.876902	0.479514	0	2018_GO_BP	Ontologies	2.17251	4.3866	PSMD10;PRELID1;GPX1;HGF;NOL3
2986	positive regulation of phosphoprotein phosphatase activity (GO:0032516)	5/15	5	0.13277	0.876902	0.479514	0	2018_GO_BP	Ontologies	2.17251	4.3866	PPP1R15A;CD300A;MAGI2;ITGA1;AKAP6
2987	positive regulation of acute inflammatory response (GO:0002675)	5/15	5	0.13277	0.876902	0.479514	0	2018_GO_BP	Ontologies	2.17251	4.3866	IL6;CREB3L3;OSM;FFAR2;TNF
2988	ganglioside metabolic process (GO:0001573)	5/15	5	0.13277	0.876902	0.479514	0	2018_GO_BP	Ontologies	2.17251	4.3866	ST8SIA2;ST8SIA4;ST8SIA6;B4GALNT1;ST6GALNAC3
2989	regulation of delayed rectifier potassium channel activity (GO:1902259)	5/15	5	0.13277	0.876902	0.479514	0	2018_GO_BP	Ontologies	2.17251	4.3866	KCNE2;KCNE3;NOS1AP;KCNAB1;AKAP6
2990	negative regulation of muscle cell differentiation (GO:0051148)	5/15	5	0.13277	0.876902	0.479514	0	2018_GO_BP	Ontologies	2.17251	4.3866	BMP4;SOX8;DLL1;TBX3;EREG
2991	sodium ion import across plasma membrane (GO:0098719)	5/15	5	0.13277	0.876902	0.479514	0	2018_GO_BP	Ontologies	2.17251	4.3866	SLC9A2;SLC9A4;SLC9A7;SLC9A9;TRPM4
2992	negative regulation of platelet activation (GO:0010544)	5/15	5	0.13277	0.876902	0.479514	0	2018_GO_BP	Ontologies	2.17251	4.3866	THBD;CEACAM1;SERPINE2;APOE;PRKG1
2993	negative regulation of cytokine production involved in immune response (GO:0002719)	5/15	5	0.13277	0.876902	0.479514	0	2018_GO_BP	Ontologies	2.17251	4.3866	TGFB2;TGFB3;APOA1;TNF;FOXP3
2994	regulation of T cell mediated cytotoxicity (GO:0001914)	5/15	5	0.13277	0.876902	0.479514	0	2018_GO_BP	Ontologies	2.17251	4.3866	CEACAM1;PTPRC;IL23A;IL12RB1;AGER
2995	nucleobase-containing small molecule catabolic process (GO:0034656)	5/15	5	0.13277	0.876902	0.479514	0	2018_GO_BP	Ontologies	2.17251	4.3866	ENTPD1;ENTPD2;ENTPD3;NUDT1;NUDT16
2996	atrioventricular valve morphogenesis (GO:0003181)	5/15	5	0.13277	0.876902	0.479514	0	2018_GO_BP	Ontologies	2.17251	4.3866	EFNA1;HEYL;OLFM1;TGFB2;BMPR2
2997	regulation of branching involved in ureteric bud morphogenesis (GO:0090189)	5/15	5	0.13277	0.876902	0.479514	0	2018_GO_BP	Ontologies	2.17251	4.3866	BMP4;GDNF;TACSTD2;SOX8;PAX2
2938	protein ADP-ribosylation (GO:0006471)	6/19	6	0.128416	0.89138	0.479514	0	2018_GO_BP	Ontologies	2.00556	4.11636	PARP10;PARP3;PARP16;PARP14;ART4;PARP8
2939	acetylcholine receptor signaling pathway (GO:0095500)	6/19	6	0.128416	0.89138	0.479514	0	2018_GO_BP	Ontologies	2.00556	4.11636	CHRNB2;CHRM2;CHRM3;LYNX1;PLCB1;LY6G6E
2940	negative regulation of proteolysis involved in cellular protein catabolic process (GO:1903051)	6/19	6	0.128416	0.89138	0.479514	0	2018_GO_BP	Ontologies	2.00556	4.11636	PRKCG;EFNA1;RPL5;EPHA4;RPS7;LAMP3
2941	muscle tissue morphogenesis (GO:0060415)	6/19	6	0.128416	0.89138	0.479514	0	2018_GO_BP	Ontologies	2.00556	4.11636	TBX1;MYOM1;PROX1;TTN;MYOM3;MYLK
2942	cyclic nucleotide biosynthetic process (GO:0009190)	6/19	6	0.128416	0.89138	0.479514	0	2018_GO_BP	Ontologies	2.00556	4.11636	GUCY1A2;NPR1;NPR2;ADCY3;AMPD2;ADCY2
2943	Rac protein signal transduction (GO:0016601)	6/19	6	0.128416	0.89138	0.479514	0	2018_GO_BP	Ontologies	2.00556	4.11636	FARP2;EPS8;TIAM1;RAC2;RHOH;AIF1
2944	excitatory postsynaptic potential (GO:0060079)	6/19	6	0.128416	0.89138	0.479514	0	2018_GO_BP	Ontologies	2.00556	4.11636	MEF2C;LRRK2;ARRB2;GRIN2C;MAPK8IP2;GRIN2D
2945	endocardial cushion development (GO:0003197)	6/19	6	0.128416	0.89138	0.479514	0	2018_GO_BP	Ontologies	2.00556	4.11636	ACVRL1;BMP4;HEYL;TGFB2;BMPR2;ENG
2946	negative regulation of lipid metabolic process (GO:0045833)	6/19	6	0.128416	0.89138	0.479514	0	2018_GO_BP	Ontologies	2.00556	4.11636	CEACAM1;PDE3B;APOC1;APOD;TNF;ADRA2A
2947	osteoclast differentiation (GO:0030316)	6/19	6	0.128416	0.89138	0.479514	0	2018_GO_BP	Ontologies	2.00556	4.11636	FARP2;CSF1R;ANXA2;CSF1;GPR183;TNFRSF11A
2948	striated muscle cell differentiation (GO:0051146)	6/19	6	0.128416	0.89138	0.479514	0	2018_GO_BP	Ontologies	2.00556	4.11636	AKAP13;MEF2C;SORT1;NRG1;SIK1;PROX1
2949	positive regulation of excitatory postsynaptic potential (GO:2000463)	6/19	6	0.128416	0.89138	0.479514	0	2018_GO_BP	Ontologies	2.00556	4.11636	NLGN3;CUX2;DLG4;PRKCZ;SHANK2;SHANK1
2950	regulation of neuron migration (GO:2001222)	6/19	6	0.128416	0.89138	0.479514	0	2018_GO_BP	Ontologies	2.00556	4.11636	IGSF10;SEMA6A;TNN;SEMA3A;ULK4;NSMF
2951	positive regulation of immunoglobulin production (GO:0002639)	6/19	6	0.128416	0.89138	0.479514	0	2018_GO_BP	Ontologies	2.00556	4.11636	SASH3;IL6;TNFSF4;CLCF1;POLR2D;TLR9
2952	positive regulation of blood coagulation (GO:0030194)	6/19	6	0.128416	0.89138	0.479514	0	2018_GO_BP	Ontologies	2.00556	4.11636	THBD;F2R;SERPINE1;PLG;HPSE;TLR4
2953	regulation of platelet activation (GO:0010543)	6/19	6	0.128416	0.89138	0.479514	0	2018_GO_BP	Ontologies	2.00556	4.11636	THBD;FCER1G;SYK;PRKCQ;APOE;TLR4
2954	positive regulation of phospholipase activity (GO:0010518)	6/19	6	0.128416	0.89138	0.479514	0	2018_GO_BP	Ontologies	2.00556	4.11636	CCL5;KIT;ABL2;ESR1;FGFR3;FGFR1
2955	triglyceride biosynthetic process (GO:0019432)	6/19	6	0.128416	0.89138	0.479514	0	2018_GO_BP	Ontologies	2.00556	4.11636	DGAT2;MOGAT2;AGMO;PNPLA3;LPIN1;LPIN3
2956	regulation of protein kinase A signaling (GO:0010738)	6/19	6	0.128416	0.89138	0.479514	0	2018_GO_BP	Ontologies	2.00556	4.11636	AKAP12;LRRK2;AKAP6;MIF;ADRB2;AKAP5
2957	negative regulation of cell junction assembly (GO:1901889)	6/19	6	0.128416	0.89138	0.479514	0	2018_GO_BP	Ontologies	2.00556	4.11636	ACVRL1;ACE;DLC1;APOD;TNF;ARHGAP6
2958	NADP metabolic process (GO:0006739)	6/19	6	0.128416	0.89138	0.479514	0	2018_GO_BP	Ontologies	2.00556	4.11636	SHPK;ME1;PGM2;FMO2;PHACTR1;DDR2
2959	regulation of long-term synaptic potentiation (GO:1900271)	6/19	6	0.128416	0.89138	0.479514	0	2018_GO_BP	Ontologies	2.00556	4.11636	EPHA4;ARC;APOE;EPHB2;AGER;SHISA7
2960	positive regulation of STAT cascade (GO:1904894)	6/19	6	0.128416	0.89138	0.479514	0	2018_GO_BP	Ontologies	2.00556	4.11636	IL6;TSLP;CCL5;KIT;PRL;IL7R
2865	vitamin transport (GO:0051180)	7/23	7	0.122739	0.911017	0.479514	0	2018_GO_BP	Ontologies	1.90126	3.98826	CUBN;SLC35F3;TCN2;SLC23A1;AFM;APOA1;ABCD1
2866	cellular response to interleukin-6 (GO:0071354)	7/23	7	0.122739	0.911017	0.479514	0	2018_GO_BP	Ontologies	1.90126	3.98826	IL6;PID1;SELPLG;STAT1;ST3GAL6;JAK2;NFKB1
2867	positive regulation of monooxygenase activity (GO:0032770)	7/23	7	0.122739	0.911017	0.479514	0	2018_GO_BP	Ontologies	1.90126	3.98826	CDH3;GCH1;GDNF;NOS1AP;APOE;TNF;HIF1A
2868	cellular response to catecholamine stimulus (GO:0071870)	7/23	7	0.122739	0.911017	0.479514	0	2018_GO_BP	Ontologies	1.90126	3.98826	RYR2;NR4A3;GNG2;LRRK2;APLP1;ATP2B4;PDE4B
2869	neuronal action potential (GO:0019228)	7/23	7	0.122739	0.911017	0.479514	0	2018_GO_BP	Ontologies	1.90126	3.98826	CACNA1I;SCN8A;KCNMB2;SCN7A;MYH14;KCNMB4;CACNA1H
2870	cell-cell adhesion mediated by cadherin (GO:0044331)	7/23	7	0.122739	0.911017	0.479514	0	2018_GO_BP	Ontologies	1.90126	3.98826	CDH6;MMP24;CDH3;CDH1;CDHR2;CDH26;CDH15
2854	positive regulation of lipid kinase activity (GO:0090218)	8/27	8	0.116569	0.933417	0.479514	0	2018_GO_BP	Ontologies	1.82993	3.93303	IRS1;FLT3;EPHA8;KIT;CCR7;NOD2;TEK;FGFR3
2855	negative regulation of small GTPase mediated signal transduction (GO:0051058)	8/27	8	0.116569	0.933417	0.479514	0	2018_GO_BP	Ontologies	1.82993	3.93303	TGFB2;SH3BP1;RASA4;RASAL1;SPRY1;RASAL3;EPHB2;ARHGAP25
2856	negative regulation of peptidyl-tyrosine phosphorylation (GO:0050732)	8/27	8	0.116569	0.933417	0.479514	0	2018_GO_BP	Ontologies	1.82993	3.93303	SFRP1;SOCS1;SFRP2;SEMA4D;CD300A;PARP14;PRKCZ;SAMSN1
2859	regulation of smoothened signaling pathway (GO:0008589)	10/36	10	0.121183	0.916557	0.479514	0	2018_GO_BP	Ontologies	1.67175	3.52814	SHH;CREBBP;SFRP1;STK36;HHIP;PTCH2;IHH;RORA;GLI1;KIF7
2860	heart looping (GO:0001947)	10/36	10	0.121183	0.916557	0.479514	0	2018_GO_BP	Ontologies	1.67175	3.52814	CCDC39;SHH;MEF2C;DNAAF1;IHH;NPHP3;BBS7;DLL1;ENG;CCDC40
2861	positive regulation of signaling (GO:0023056)	10/36	10	0.121183	0.916557	0.479514	0	2018_GO_BP	Ontologies	1.67175	3.52814	LGI1;EDN3;ANXA2;SYT1;HOMER1;CLSTN3;DLG4;CD80;GATA3;VAMP3
2961	cyclic-nucleotide-mediated signaling (GO:0019935)	9/32	9	0.129238	0.888609	0.479514	0	2018_GO_BP	Ontologies	1.70068	3.47976	ADCYAP1;PDE2A;ADCY3;AKAP6;ADCY2;APOE;CD36;RAPGEF3;NUDT4
2962	regulation of nitric oxide biosynthetic process (GO:0045428)	9/32	9	0.129238	0.888609	0.479514	0	2018_GO_BP	Ontologies	1.70068	3.47976	HSP90AA1;NOS1AP;ATP2B4;CD36;TLR6;KLF4;TNF;CD34;TLR4
2963	positive regulation of myeloid leukocyte differentiation (GO:0002763)	9/32	9	0.129238	0.888609	0.479514	0	2018_GO_BP	Ontologies	1.70068	3.47976	CD74;CD4;CSF1;IL23A;LIF;HCLS1;EVI2B;TNF;PF4
2964	vasculogenesis (GO:0001570)	9/32	9	0.129238	0.888609	0.479514	0	2018_GO_BP	Ontologies	1.70068	3.47976	RAMP2;SHH;EGFL7;FLT4;WNT7B;ADM;TNNI3;RASIP1;ENG
2965	positive regulation of calcium ion transport into cytosol (GO:0010524)	9/32	9	0.129238	0.888609	0.479514	0	2018_GO_BP	Ontologies	1.70068	3.47976	P2RX7;CXCL10;CXCL9;CXCL11;P2RX5;PLA2G1B;F2R;CAPN3;AKAP6
2966	phosphatidylcholine biosynthetic process (GO:0006656)	9/32	9	0.129238	0.888609	0.479514	0	2018_GO_BP	Ontologies	1.70068	3.47976	ACHE;SLC27A1;SLC44A3;SLC44A4;ABHD3;APOA1;LPIN1;LPIN3;MFSD2A
2967	odontogenesis (GO:0042476)	11/41	11	0.130331	0.884953	0.479514	0	2018_GO_BP	Ontologies	1.59377	3.24759	TBX1;BMP4;WNT6;FOXC1;WNT10A;TGFB2;EDA;TGFB3;AQP5;AXIN2;PITX2
2968	negative regulation of cell projection organization (GO:0031345)	11/41	11	0.130331	0.884953	0.479514	0	2018_GO_BP	Ontologies	1.59377	3.24759	RTN4R;MYLIP;EPHA4;RTN4RL1;SEMA3A;TRPV4;PTPRO;DPYSL3;CRMP1;FYN;APOE
2969	monocyte chemotaxis (GO:0002548)	11/41	11	0.130331	0.884953	0.479514	0	2018_GO_BP	Ontologies	1.59377	3.24759	CALCA;IL6;CCL11;CCL22;CCL20;CCL5;PTPRO;CCL4;CCL3;CCL2;TNFRSF11A
2873	regulation of pathway-restricted SMAD protein phosphorylation (GO:0060393)	15/59	15	0.125744	0.900513	0.479514	0	2018_GO_BP	Ontologies	1.48212	3.07318	ACVRL1;GDF10;TGFB2;BMPR2;TGFB3;GDF15;INHBB;GDF3;BMP7;BMP6;BMP5;BMP4;BMP3;INHA;ENG
2864	regulation of epithelial to mesenchymal transition (GO:0010717)	17/68	17	0.121981	0.913706	0.479514	0	2018_GO_BP	Ontologies	1.44933	3.04923	FOXC1;TGFB2;TGFB3;TGFB1I1;HPN;AXIN2;VASN;LOXL2;OVOL2;BMP5;EFNA1;OLFM1;TIAM1;SFRP1;SFRP2;GLIPR2;NKX2-1
2853	cellular response to acid chemical (GO:0071229)	22/91	22	0.116463	0.933814	0.479514	0	2018_GO_BP	Ontologies	1.38664	2.98153	RET;TBX1;EGR1;LTK;PID1;WNT5B;FZD4;ABCB4;WNT7B;NR1H4;FZD10;RORB;WNT9A;PAX2;WNT6;CPEB1;PDK4;ABL2;FFAR2;NSMF;CPEB3;CPEB4
2862	positive regulation of protein secretion (GO:0050714)	20/82	20	0.121289	0.916179	0.479514	0	2018_GO_BP	Ontologies	1.40276	2.95923	BLK;ACHE;MYOM1;TGFB2;PLA2G1B;TGFB3;MIF;TNF;SYTL4;GCK;BMP6;TTN;IL6;TNFSF4;NNAT;POLR2D;PPIA;GAPDH;MYH10;EXPH5
2970	positive regulation of endocytosis (GO:0045807)	16/64	16	0.130666	0.883838	0.479514	0	2018_GO_BP	Ontologies	1.44921	2.94931	FCER1G;SERPINE1;SFTPD;RAB27A;GATA2;MERTK;TNF;DLL1;VTN;SIRPA;APOE;SFTPA1;GAS6;DOCK2;FCGR2B;LDLR
2971	negative regulation of neuron differentiation (GO:0045665)	16/64	16	0.130666	0.883838	0.479514	0	2018_GO_BP	Ontologies	1.44921	2.94931	RTN4R;MYLIP;EPHA4;SEMA3A;PTPRO;DTX1;CRMP1;ASCL1;DLL1;BMP7;SOX2;RTN4RL1;TRPV4;DPYSL3;ID4;APOE
2874	canonical Wnt signaling pathway (GO:0060070)	18/73	18	0.126072	0.89938	0.479514	0	2018_GO_BP	Ontologies	1.42301	2.94692	AMER1;WNT10A;TCF7L1;FZD4;LRRK2;WNT7B;FZD10;WNT9A;GATA3;TMEM64;NR4A2;SFRP4;SFRP1;CDH3;SFRP2;HOXB9;SNAI2;WNT1
2852	cellular response to peptide hormone stimulus (GO:0071375)	26/110	26	0.116257	0.934579	0.479514	0	2018_GO_BP	Ontologies	1.34632	2.89721	IRS1;PLA2G1B;PDE3B;ADCY3;ADCY2;SLC2A4;HDAC9;FOXO1;GNG2;CYP11A1;PRKAR2B;GNG4;PKLR;INHBB;NFKB1;GCK;NR4A2;NR4A1;CPEB1;CEACAM1;NR4A3;PKM;PRKAR1B;PPARG;MGARP;RHOQ
2863	cellular divalent inorganic cation homeostasis (GO:0072503)	24/101	24	0.121662	0.914844	0.479514	0	2018_GO_BP	Ontologies	1.35559	2.85556	RYR2;CASR;CD40;SLC24A3;CCL11;DMPK;EPHX2;ATP2A3;ATP2B4;HTR2C;ATP2B2;SLC39A12;ATP2C2;ATP1B1;SLC8A2;PKHD1;LCK;TRPV4;CCL5;RGN;CCL3;TNNI3;TPT1;CCR2
2857	cellular response to oxidative stress (GO:0034599)	27/115	27	0.118269	0.927129	0.479514	0	2018_GO_BP	Ontologies	1.33458	2.84905	NCF1;NCF2;LRRK2;NCF4;PRR5L;HIF1A;FOXO1;EGFR;HMOX1;TXNDC2;PPARGC1A;JUN;GPX2;GPX1;DAPK1;GPX3;GSR;TXNL1;CYBB;FOS;MMP9;SOD3;PXMP2;P4HB;PLA2R1;HSPA1B;HSPA1A
2871	positive regulation of cellular component organization (GO:0051130)	25/106	25	0.123927	0.906833	0.479514	0	2018_GO_BP	Ontologies	1.34237	2.80296	PPP1R15A;NLGN3;CLSTN3;ABCB4;LRP4;TNF;DLL1;SRPX2;CUX2;APOE;TPPP;EPHB2;EPHB1;LDLR;EPHB3;PROM2;TGFB2;GPX1;TGFB3;BNIP3;BMP7;PTPRD;TAL1;PLEKHM2;RAPGEF3
2851	positive regulation of protein modification process (GO:0031401)	37/163	37	0.115248	0.938366	0.479514	0	2018_GO_BP	Ontologies	1.27774	2.76077	CSF1R;CD40;LRRK2;FLT4;KNDC1;TNF;AGER;EGFR;C3;P2RY1;RSPO1;PDE8A;PROM2;TBX1;CD74;NTRK2;ACE;SEMA4D;HGF;RARRES2;AKTIP;IGF2;AXIN2;MMP9;EFNA1;BMP4;CD4;DLC1;NOS1AP;FAS;NSMF;TNIK;TEK;GAS6;RAMP1;RAPGEF3;ENG
2858	receptor-mediated endocytosis (GO:0006898)	42/188	42	0.119362	0.923134	0.479514	0	2018_GO_BP	Ontologies	1.25186	2.66094	NLGN3;COLEC12;RAMP2;STAB2;ADM;LRP3;ADRB2;VLDLR;ARRB2;LRP2;DLL1;ASGR1;CXCL16;HPX;CLN3;FCHO1;GRK4;MRC1;STAB1;CXCR2;APOE;CD36;APOB;ABCD1;LDLR;CUBN;CD163;HSP90AA1;FCER1G;AMBP;SYK;SFTPD;APOA1;HSPG2;SORL1;IGF2R;DNM1;DNAJC6;DLC1;SCGB3A2;FCGR2B;RAMP1
2937	regulation of I-kappaB kinase/NF-kappaB signaling (GO:0043122)	45/204	45	0.128372	0.891528	0.479514	0	2018_GO_BP	Ontologies	1.23162	2.52829	CD40;TNFAIP3;RORA;NOD1;NLRC3;NOD2;TNF;MALT1;AKAP13;IRAK1;UBD;TNFSF10;CASP1;HMOX1;FLNA;CAPN3;NLRP3;CCR7;RPS27A;IKBKE;CD74;TRIM62;PRKCB;RIPK2;STAT1;PLK2;PLEKHG5;CARD9;F2R;NR1H4;RHOH;ESR1;MID2;BST2;NFKBIA;CD4;TNIP3;TRAF5;TLR9;S100A4;ROR1;TLR6;MAP3K14;CC2D1A;LTF
2872	endocytosis (GO:0006897)	57/263	57	0.124731	0.904025	0.479514	0	2018_GO_BP	Ontologies	1.20451	2.5073	DENND1C;DENND1A;LRRK2;WIPF3;STAB2;VLDLR;ASGR1;CXCL16;RINL;DNER;MRC1;STAB1;RAC2;ADORA1;CD36;ABCD1;CUBN;HSP90AA1;SCARA5;SFTPD;RHOH;APOA1;SYP;HSPG2;DNM1;ADORA2A;DNAJC6;PECAM1;RIN3;PRTN3;AMPH;GAS6;RHOQ;NLGN3;COLEC12;WAS;PLD4;LRP3;ADRB2;LRP2;CORO1A;HPX;NEURL1B;CLN3;APOE;APOB;LDLR;CD163;AMBP;SORT1;MERTK;SORL1;IGF2R;DLC1;SCGB3A2;FCGR2B;LRP12
564	Synthesis of PC Homo sapiens R-HSA-1483191	7/20	7	0.0642891	1.19186	0.479723	0	2016_Reactome	Pathways	2.34044	6.42303	ACHE;BCHE;SLC44A3;SLC44A4;ABHD3;LPIN1;LPIN3
6468	superoxide-generating NADPH oxidase activator activity (GO:0016176)	4/9	4	0.0696346	1.15717	0.484521	0	2018_GO_MF	Ontologies	3.47615	9.26218	SH3PXD2A;NCF1;NCF4;NOXA1
6469	peptide disulfide oxidoreductase activity (GO:0015037)	4/9	4	0.0696346	1.15717	0.484521	0	2018_GO_MF	Ontologies	3.47615	9.26218	PDIA2;P4HB;PDIA6;PDIA5
6483	patched binding (GO:0005113)	3/6	3	0.0837564	1.07698	0.484521	0	2018_GO_MF	Ontologies	4.34456	10.7738	BBS1;SHH;IHH
6484	phosphatidic acid transporter activity (GO:1990050)	3/6	3	0.0837564	1.07698	0.484521	0	2018_GO_MF	Ontologies	4.34456	10.7738	PRELID2;PRELID1;PLTP
6485	alpha-N-acetylneuraminate alpha-2,8-sialyltransferase activity (GO:0003828)	3/6	3	0.0837564	1.07698	0.484521	0	2018_GO_MF	Ontologies	4.34456	10.7738	ST8SIA2;ST8SIA4;ST8SIA6
6486	protein-disulfide reductase activity (GO:0047134)	3/6	3	0.0837564	1.07698	0.484521	0	2018_GO_MF	Ontologies	4.34456	10.7738	TXNL1;PGK1;TXNDC2
6487	C3HC4-type RING finger domain binding (GO:0055131)	3/6	3	0.0837564	1.07698	0.484521	0	2018_GO_MF	Ontologies	4.34456	10.7738	KCNH2;HSPA1B;HSPA1A
6488	chondroitin sulfotransferase activity (GO:0034481)	3/6	3	0.0837564	1.07698	0.484521	0	2018_GO_MF	Ontologies	4.34456	10.7738	CHST11;CHST13;CHST3
6489	phosphatidylethanolamine binding (GO:0008429)	3/6	3	0.0837564	1.07698	0.484521	0	2018_GO_MF	Ontologies	4.34456	10.7738	CD300A;PEBP1;PLTP
6490	coreceptor activity involved in Wnt signaling pathway, planar cell polarity pathway (GO:1904929)	3/6	3	0.0837564	1.07698	0.484521	0	2018_GO_MF	Ontologies	4.34456	10.7738	ROR1;GPC4;GPC6
6491	phosphatidylcholine-sterol O-acyltransferase activator activity (GO:0060228)	3/6	3	0.0837564	1.07698	0.484521	0	2018_GO_MF	Ontologies	4.34456	10.7738	APOC1;APOA1;APOE
6492	CD4 receptor binding (GO:0042609)	3/6	3	0.0837564	1.07698	0.484521	0	2018_GO_MF	Ontologies	4.34456	10.7738	CD74;LCK;IL16
6493	sphingolipid transporter activity (GO:0046624)	3/6	3	0.0837564	1.07698	0.484521	0	2018_GO_MF	Ontologies	4.34456	10.7738	SPNS3;SPNS2;PLTP
6494	malate dehydrogenase activity (GO:0016615)	3/6	3	0.0837564	1.07698	0.484521	0	2018_GO_MF	Ontologies	4.34456	10.7738	ME1;ME3;CELSR1
6495	G-protein coupled glutamate receptor binding (GO:0035256)	3/6	3	0.0837564	1.07698	0.484521	0	2018_GO_MF	Ontologies	4.34456	10.7738	HOMER1;HOMER2;FYN
6496	T cell receptor binding (GO:0042608)	3/6	3	0.0837564	1.07698	0.484521	0	2018_GO_MF	Ontologies	4.34456	10.7738	LCK;EPS8L1;DOCK2
6497	hydrolase activity, acting on carbon-nitrogen (but not peptide) bonds, in cyclic amides (GO:0016812)	3/6	3	0.0837564	1.07698	0.484521	0	2018_GO_MF	Ontologies	4.34456	10.7738	AMDHD1;DPYS;OPLAH
6498	MHC class II protein binding (GO:0042289)	3/6	3	0.0837564	1.07698	0.484521	0	2018_GO_MF	Ontologies	4.34456	10.7738	CD74;CD4;KRT17
6473	insulin-like growth factor I binding (GO:0031994)	5/13	5	0.0783735	1.10583	0.484521	0	2018_GO_MF	Ontologies	2.71597	6.91558	IGFBP5;IGFBP3;IGFBP2;INSRR;IGFBP6
6474	acidic amino acid transmembrane transporter activity (GO:0015172)	5/13	5	0.0783735	1.10583	0.484521	0	2018_GO_MF	Ontologies	2.71597	6.91558	SLC1A1;SLC1A2;SLC17A6;SLC17A8;SLC25A13
6478	organic acid transmembrane transporter activity (GO:0005342)	6/17	6	0.081374	1.08951	0.484521	0	2018_GO_MF	Ontologies	2.37049	5.94686	SLC2A9;SLC10A5;SLC10A6;SLC10A2;SLC10A3;AQP7
6479	DNA binding, bending (GO:0008301)	6/17	6	0.081374	1.08951	0.484521	0	2018_GO_MF	Ontologies	2.37049	5.94686	FOXC1;HHEX;FOXD1;HMGA2;FOXL1;TRERF1
6480	receptor antagonist activity (GO:0048019)	6/17	6	0.081374	1.08951	0.484521	0	2018_GO_MF	Ontologies	2.37049	5.94686	IL1RN;CCL5;ADH7;DKK2;IL18BP;DKK3
6481	cholesterol transporter activity (GO:0017127)	6/17	6	0.081374	1.08951	0.484521	0	2018_GO_MF	Ontologies	2.37049	5.94686	ABCA1;STARD4;APOA1;APOE;APOB;ABCG1
6482	solute:proton symporter activity (GO:0015295)	7/21	7	0.0814282	1.08923	0.484521	0	2018_GO_MF	Ontologies	2.17313	5.45029	SLC2A9;SLC15A1;SLC36A2;SLC15A2;SLC2A12;SLC15A3;SLC2A6
6477	ion gated channel activity (GO:0022839)	8/25	8	0.0798798	1.09756	0.484521	0	2018_GO_MF	Ontologies	2.04547	5.16938	KCNT1;KCNT2;CLCA2;CLCA1;ANO9;ANO4;CLCA4;TRPM4
6476	hydrolase activity, acting on acid anhydrides, catalyzing transmembrane movement of substances (GO:0016820)	12/42	12	0.0797059	1.09851	0.484521	0	2018_GO_MF	Ontologies	1.73912	4.39895	ABCA1;SEC14L3;ABCA2;ABCC2;ABCA6;ABCB4;ABCA9;TAP1;ABCC9;ABCD1;ABCG1;CFTR
6471	kinase inhibitor activity (GO:0019210)	16/59	16	0.0727175	1.13836	0.484521	0	2018_GO_MF	Ontologies	1.61823	4.24165	CDKN1C;RTN4R;CDKN1A;CISH;LRTM2;LRRC4;DUSP19;LRRC3;RHOH;PODN;LRRC66;DCN;PODNL1;SOCS1;RTN4RL1;CHAD
6472	transcription factor activity, RNA polymerase II distal enhancer sequence-specific binding (GO:0003705)	17/64	17	0.0776119	1.11007	0.484521	0	2018_GO_MF	Ontologies	1.57307	4.02082	CEBPA;MEF2C;JUN;NFIX;ZBTB16;FOXH1;NR1H4;PROX1;MEOX2;HIF1A;NFKB1;SPIB;NR5A2;HIVEP1;IRF8;MEF2D;VGLL3
6470	potassium channel activity (GO:0005267)	25/100	25	0.0723002	1.14086	0.484521	0	2018_GO_MF	Ontologies	1.4503	3.80984	KCNK6;HCN3;KCNC1;HPN;KCNA3;KCNT1;KCNT2;KCNMB1;KCNMB2;CNGA1;KCNMB4;KCNH2;KCNH3;KCNH4;KCND1;KCNJ11;KCND3;KCNK12;ABCC9;KCNS3;KCNQ2;KCNQ5;KCNK1;KCNK2;HCN1
6475	phosphatidylinositol bisphosphate binding (GO:1902936)	22/87	22	0.0790802	1.10193	0.484521	0	2018_GO_MF	Ontologies	1.47233	3.73574	AMER1;AMER2;NCF1;ANXA2;SYT1;PLEKHA2;ALOX15;ARAP3;DAPP1;SDCBP2;SNX20;SYTL2;JPH2;MYO1B;SCIN;PLCB1;KCNJ2;PLCD1;PFN2;MARK1;CLVS1;MYO1G
6499	endopeptidase inhibitor activity (GO:0004866)	27/111	27	0.084418	1.07356	0.485525	0	2018_GO_MF	Ontologies	1.39848	3.457	ITIH3;ITIH2;SERPINE2;SERPINE1;PZP;SERPINA9;TFPI;CST7;CST6;PCSK1N;SPOCK2;SPOCK3;SERPINH1;SPINK2;AMBP;SERPINF1;NGF;RENBP;SERPINB8;SGPP2;BST2;COL4A3;FETUB;SERPING1;GAPDH;RECK;LTF
3031	synaptic transmission, cholinergic (GO:0007271)	8/28	8	0.137774	0.860834	0.490684	0	2018_GO_BP	Ontologies	1.73833	3.44562	CHRM2;CHRNB2;ACHE;CHRM3;CHRNA2;CHRNA4;APOE;COLQ
3032	positive regulation of cytosolic calcium ion concentration involved in phospholipase C-activating G-protein coupled signaling pathway (GO:0051482)	8/28	8	0.137774	0.860834	0.490684	0	2018_GO_BP	Ontologies	1.73833	3.44562	GPR17;CALCA;P2RY10;GPR65;F2R;HTR2C;ADRA1D;GPR157
3033	lytic vacuole organization (GO:0080171)	8/28	8	0.137774	0.860834	0.490684	0	2018_GO_BP	Ontologies	1.73833	3.44562	ABCA1;CLN3;HOOK1;LRRK2;AKTIP;TFEB;MYO7A;CLVS1
3034	positive regulation of phospholipid metabolic process (GO:1903727)	8/28	8	0.137774	0.860834	0.490684	0	2018_GO_BP	Ontologies	1.73833	3.44562	FLT3;IRS1;EPHA8;KIT;CCR7;NOD2;TEK;FGFR3
3035	triglyceride homeostasis (GO:0070328)	8/28	8	0.137774	0.860834	0.490684	0	2018_GO_BP	Ontologies	1.73833	3.44562	LIPC;DGAT2;APOC4;NR1H4;APOA1;RORA;APOE;ANGPTL4
3036	primary neural tube formation (GO:0014020)	8/28	8	0.137774	0.860834	0.490684	0	2018_GO_BP	Ontologies	1.73833	3.44562	TGFB2;MTHFD1L;DLC1;SEMA4C;GRHL3;LRP2;CELSR1;PAX2
3037	regulation of vasculature development (GO:1901342)	8/28	8	0.137774	0.860834	0.490684	0	2018_GO_BP	Ontologies	1.73833	3.44562	EGLN1;SP100;IL6;SFRP1;KRT1;HMOX1;VASH1;TSPAN12
3038	regulation of cellular component movement (GO:0051270)	12/46	12	0.138089	0.85984	0.491044	0	2018_GO_BP	Ontologies	1.53414	3.03738	PKHD1;BTC;SP100;FES;NRG4;ABL2;NRG1;PKN1;ZSWIM4;ZSWIM5;EGFR;EREG
3039	icosanoid metabolic process (GO:0006690)	12/46	12	0.138089	0.85984	0.491044	0	2018_GO_BP	Ontologies	1.53414	3.03738	GGT5;FA2H;GPX1;ALOX5;PON1;ALOX15;ALOX5AP;TBXAS1;DPEP1;GGT1;FADS1;MGLL
83	IL-1 Signaling Pathway WP37	9/37	9	0.245647	0.609688	0.491294	0	2019_WikiPathways_Mouse	Pathways	1.39656	1.96057	NFKBIA;IL1RN;MAP2K1;IRAK1;CASP1;SIRPA;PRKCZ;MAP3K14;NFKB1
3040	phosphorylation (GO:0016310)	81/386	81	0.13921	0.85633	0.494644	0	2018_GO_BP	Ontologies	1.15647	2.28031	RET;DGKG;ACVRL1;DYRK3;DGKA;LRRK2;MAST1;PIK3CD;MYLK3;PIK3CG;DSTYK;RPS6KA2;CHEK1;PIM1;NEK1;MAP3K8;JAK2;EPHB2;IKBKE;ROS1;PRKCG;MAP4K1;CDKL4;MAP2K1;SYK;PRKCB;DAPK1;IGFBP3;MATK;PHKA1;RUNX3;ZAP70;PRKAR1B;LCK;SHPK;BTK;FAM20C;IDNK;PRKD2;TSSK3;SIK1;TNIK;ERG;GAS6;SGK1;HCST;BRSK1;BRSK2;LTK;CCL11;PRKAA2;WNK4;PRKCZ;GK5;NUAK1;FGGY;NUAK2;IRAK1;STK36;MKNK1;PGK1;CCL2;FYN;IP6K3;MAP4K3;MAPK4;MARK1;TGFB2;DMPK;PLK2;T…
3041	epithelial to mesenchymal transition (GO:0001837)	10/37	10	0.139645	0.854975	0.49542	0	2018_GO_BP	Ontologies	1.60973	3.169	HEYL;OLFM1;TGFB2;HGF;HMGA2;SNAI2;S100A4;HIF1A;BMP7;LOXL2
3042	regulation of metal ion transport (GO:0010959)	10/37	10	0.139645	0.854975	0.49542	0	2018_GO_BP	Ontologies	1.60973	3.169	NANOS1;P2RX7;NKAIN4;CASR;CD4;NKAIN3;BCL2;ADRA1D;IL16;SIK1
202	D4-GDI Signaling Pathway Homo sapiens h d4gdiPathway	3/6	3	0.0837564	1.07698	0.497885	0	2016_BioCarta	Pathways	4.34456	10.7738	JUN;ARHGDIB;CASP1
6500	RNA polymerase II activating transcription factor binding (GO:0001102)	13/47	13	0.0871459	1.05975	0.498335	0	2018_GO_MF	Ontologies	1.66243	4.05662	CREBBP;EGR2;JUN;MEF2C;BEX1;LMO2;LDB2;FOS;TBX6;DUSP26;TBX3;PITX2;MEF2D
565	Heparan sulfate/heparin (HS-GAG) metabolism Homo sapiens R-HSA-1638091	15/54	15	0.0673711	1.17153	0.498642	0	2016_Reactome	Pathways	1.67265	4.51204	HS3ST3B1;SDC2;B3GAT2;GXYLT2;HS3ST6;HSPG2;HS6ST2;DCN;HS3ST1;GPC1;GPC3;GPC2;GPC4;HPSE;GPC6
566	Neuronal System Homo sapiens R-HSA-112316	67/301	67	0.0675509	1.17037	0.498642	0	2016_Reactome	Pathways	1.24762	3.36218	ACHE;SNAP25;KCNK6;KCNC1;RASGRF1;BZRAP1;GNGT2;RPS6KA2;SLC18A2;PRKCG;CHRNB2;KCNH2;KCNH3;SLC38A1;KCNH4;KCND1;PRKCB;KCND3;CACNA2D3;KCNAB1;ABCC9;KCNAB2;KCNAB3;CACNB1;CACNB2;KCNQ2;KCNQ5;PLCB1;PLCB2;HCN3;CHRNA2;CHRNA4;SLC1A1;KCNA3;SLC1A2;CACNA1B;ADCY3;CACNA1A;ADCY2;AKAP5;GNAI1;NCALD;GNG2;GNG4;KCNMB1;KCNMB2;KCNMB4;KCNJ2;GABRQ;BCHE;GABBR1;KCNJ10;SYT1;KCNJ8;KCNJ11;GAD1;KCNJ15;GAD2;GRIN2C;GRIN2D;GRIN1;PTPRD…
6501	ATPase activity, coupled to movement of substances (GO:0043492)	15/56	15	0.0880109	1.05546	0.500405	0	2018_GO_MF	Ontologies	1.59086	3.86626	ABCA1;ABCA2;ATP8B4;ATP8A2;ABCC2;ATP8A1;ABCA6;ABCB4;ABCA9;TAP1;ABCC9;SEC14L3;ABCD1;ABCG1;CFTR
567	Bicarbonate transporters Homo sapiens R-HSA-425381	4/9	4	0.0696346	1.15717	0.503355	0	2016_Reactome	Pathways	3.47615	9.26218	SLC4A8;SLC4A3;SLC4A4;SLC4A5
568	Type I hemidesmosome assembly Homo sapiens R-HSA-446107	4/9	4	0.0696346	1.15717	0.503355	0	2016_Reactome	Pathways	3.47615	9.26218	COL17A1;DST;LAMB3;LAMA3
569	Sodium/Proton exchangers Homo sapiens R-HSA-425986	4/9	4	0.0696346	1.15717	0.503355	0	2016_Reactome	Pathways	3.47615	9.26218	SLC9A2;SLC9A4;SLC9A7;SLC9A9
570	EPH-Ephrin signaling Homo sapiens R-HSA-2682334	24/95	24	0.0696559	1.15704	0.503355	0	2016_Reactome	Pathways	1.4707	3.91821	EPHA4;HSP90AA1;EPHA8;MMP2;SDC2;LIMK1;PSEN2;MMP9;KALRN;DNM1;GRIN1;EFNA1;TIAM1;EFNB1;EFNA3;MYH14;MYH11;FYN;EPHB2;EPHA1;PAK3;EPHB1;MYH10;EPHB3
84	Osteoclast WP454	4/14	4	0.258544	0.587466	0.510932	0	2019_WikiPathways_Mouse	Pathways	1.73754	2.35035	GPR68;CTSK;TNFRSF11B;TNFRSF11A
3043	positive regulation of cell migration (GO:0030335)	48/221	48	0.144311	0.840699	0.511578	0	2018_GO_BP	Ontologies	1.20734	2.33715	RET;CSF1R;SEMA7A;CCL11;BMPR2;CSF1;SEMA3D;SEMA3A;PIK3CD;SEMA3E;SEMA3F;FGF1;HIF1A;EGFR;MYLK;CXCL16;VTN;RAB25;GLIPR2;PLAU;PODXL;PDGFD;CCL5;ENPP2;CCL3;CTSH;CCR2;SEMA4A;TGFB2;SEMA6A;WNT5B;SEMA4D;SPHK1;HGF;F2R;SEMA4C;GAB1;SEMA4G;MMP9;ADRA2A;PTP4A1;TIAM1;PTPRC;SNAI2;NSMF;EPHA1;FERMT3;DDR2
3044	negative regulation of neuron projection development (GO:0010977)	13/51	13	0.144719	0.839473	0.51223	0	2018_GO_BP	Ontologies	1.48707	2.87445	RTN4R;MYLIP;EPHA4;LINGO1;GDI1;SEMA3A;PTPRO;LRP4;CRMP1;RTN4RL1;TRPV4;DPYSL3;APOE
3045	regulation of exocytosis (GO:0017157)	13/51	13	0.144719	0.839473	0.51223	0	2018_GO_BP	Ontologies	1.48707	2.87445	RAB3B;RAB3C;SYT1;RAB27A;RAB27B;CPLX2;SYTL4;RSG1;STXBP5L;RAB37;RAB15;CFTR;EXPH5
571	Defective B3GALTL causes Peters-plus syndrome (PpS) Homo sapiens R-HSA-5083635	11/37	11	0.0713368	1.14669	0.512803	0	2016_Reactome	Pathways	1.83942	4.85669	ADAMTSL1;ADAMTS5;ADAMTS15;SPON1;ADAMTS1;ADAMTSL3;ADAMTSL2;THSD7A;CFP;ADAMTS10;ADAMTS7
600	Pre-NOTCH Processing in the Endoplasmic Reticulum Homo sapiens R-HSA-1912399	3/6	3	0.0837564	1.07698	0.515571	0	2016_Reactome	Pathways	4.34456	10.7738	NOTCH2;NOTCH3;POGLUT1
601	Synthesis of 15-eicosatetraenoic acid derivatives Homo sapiens R-HSA-2142770	3/6	3	0.0837564	1.07698	0.515571	0	2016_Reactome	Pathways	4.34456	10.7738	GPX2;GPX1;ALOX15
602	Synthesis of 12-eicosatetraenoic acid derivatives Homo sapiens R-HSA-2142712	3/6	3	0.0837564	1.07698	0.515571	0	2016_Reactome	Pathways	4.34456	10.7738	GPX2;GPX1;ALOX15
577	NF-kB is activated and signals survival Homo sapiens R-HSA-209560	5/13	5	0.0783735	1.10583	0.515571	0	2016_Reactome	Pathways	2.71597	6.91558	NFKBIA;IRAK1;NGF;RPS27A;NFKB1
578	ERBB2 Activates PTK6 Signaling Homo sapiens R-HSA-8847993	5/13	5	0.0783735	1.10583	0.515571	0	2016_Reactome	Pathways	2.71597	6.91558	BTC;NRG4;NRG1;EGFR;EREG
579	Trafficking and processing of endosomal TLR Homo sapiens R-HSA-1679131	5/13	5	0.0783735	1.10583	0.515571	0	2016_Reactome	Pathways	2.71597	6.91558	UNC93B1;CTSL;CTSK;TLR9;TLR8
580	Platelet Adhesion to exposed collagen Homo sapiens R-HSA-75892	5/13	5	0.0783735	1.10583	0.515571	0	2016_Reactome	Pathways	2.71597	6.91558	FCER1G;VWF;ITGA10;ITGA1;FYN
581	Synthesis, secretion, and inactivation of Glucose-dependent Insulinotropic Polypeptide (GIP) Homo sapiens R-HSA-400511	5/13	5	0.0783735	1.10583	0.515571	0	2016_Reactome	Pathways	2.71597	6.91558	DPP4;PCSK1;SPCS3;SPCS2;PAX6
582	Depolarization of the Presynaptic Terminal Triggers the Opening of Calcium Channels Homo sapiens R-HSA-112308	5/13	5	0.0783735	1.10583	0.515571	0	2016_Reactome	Pathways	2.71597	6.91558	CACNB1;CACNB2;CACNA1B;CACNA2D3;CACNA1A
593	ABC transporters in lipid homeostasis Homo sapiens R-HSA-1369062	6/17	6	0.081374	1.08951	0.515571	0	2016_Reactome	Pathways	2.37049	5.94686	ABCA2;ABCA6;ABCA9;APOA1;ABCD1;ABCG1
594	TNF receptor superfamily (TNFSF) members mediating non-canonical NF-kB pathway Homo sapiens R-HSA-5676594	6/17	6	0.081374	1.08951	0.515571	0	2016_Reactome	Pathways	2.37049	5.94686	CD40;TNFSF14;TNFRSF11A;TNFRSF13C;LTB;MAP3K14
604	O-glycosylation of TSR domain-containing proteins Homo sapiens R-HSA-5173214	11/38	11	0.0841136	1.07513	0.515571	0	2016_Reactome	Pathways	1.77118	4.38471	ADAMTSL1;ADAMTS5;ADAMTS15;SPON1;ADAMTS1;ADAMTSL3;ADAMTSL2;THSD7A;CFP;ADAMTS10;ADAMTS7
574	ARMS-mediated activation Homo sapiens R-HSA-170984	54/239	54	0.0743416	1.12877	0.515571	0	2016_Reactome	Pathways	1.27127	3.30414	RET;IRS1;ITGA2B;RASGRF1;ARAF;PEBP1;IL5RA;WDR83;ARRB2;FGF1;RASGEF1A;JAK2;DUSP4;DUSP2;MAP2K1;VWF;DUSP1;GFRA1;NRG1;IL17RD;NGF;GFRA2;SPTB;EREG;BTC;CNKSR2;CNKSR1;RASA4;NRG4;KIT;IL3RA;PSMD10;RASAL1;CSF2RB;RASAL3;IL2RG;CSF2RA;EGFR;PSMB10;FYN;RPS27A;ANGPT1;GRIN2C;PSMB8;GRIN2D;PSMB9;GRIN1;GDNF;ARTN;DLG4;TEK;FGFR3;LAT;FGFR1
575	Signalling to p38 via RIT and RIN Homo sapiens R-HSA-187706	54/239	54	0.0743416	1.12877	0.515571	0	2016_Reactome	Pathways	1.27127	3.30414	RET;IRS1;ITGA2B;RASGRF1;ARAF;PEBP1;IL5RA;WDR83;ARRB2;FGF1;RASGEF1A;JAK2;DUSP4;DUSP2;MAP2K1;VWF;DUSP1;GFRA1;NRG1;IL17RD;NGF;GFRA2;SPTB;EREG;BTC;CNKSR2;CNKSR1;RASA4;NRG4;KIT;IL3RA;PSMD10;RASAL1;CSF2RB;RASAL3;IL2RG;CSF2RA;EGFR;PSMB10;FYN;RPS27A;ANGPT1;GRIN2C;PSMB8;GRIN2D;PSMB9;GRIN1;GDNF;ARTN;DLG4;TEK;FGFR3;LAT;FGFR1
583	GRB2 events in EGFR signaling Homo sapiens R-HSA-179812	53/235	53	0.0784804	1.10524	0.515571	0	2016_Reactome	Pathways	1.26819	3.22742	RET;IRS1;ITGA2B;RASGRF1;ARAF;PEBP1;IL5RA;WDR83;ARRB2;FGF1;RASGEF1A;JAK2;DUSP4;DUSP2;MAP2K1;VWF;DUSP1;GFRA1;NRG1;IL17RD;GFRA2;SPTB;EREG;BTC;CNKSR2;CNKSR1;RASA4;NRG4;KIT;IL3RA;PSMD10;RASAL1;CSF2RB;RASAL3;IL2RG;CSF2RA;EGFR;PSMB10;FYN;RPS27A;ANGPT1;GRIN2C;PSMB8;GRIN2D;PSMB9;GRIN1;GDNF;ARTN;DLG4;TEK;FGFR3;LAT;FGFR1
584	SHC1 events in EGFR signaling Homo sapiens R-HSA-180336	53/235	53	0.0784804	1.10524	0.515571	0	2016_Reactome	Pathways	1.26819	3.22742	RET;IRS1;ITGA2B;RASGRF1;ARAF;PEBP1;IL5RA;WDR83;ARRB2;FGF1;RASGEF1A;JAK2;DUSP4;DUSP2;MAP2K1;VWF;DUSP1;GFRA1;NRG1;IL17RD;GFRA2;SPTB;EREG;BTC;CNKSR2;CNKSR1;RASA4;NRG4;KIT;IL3RA;PSMD10;RASAL1;CSF2RB;RASAL3;IL2RG;CSF2RA;EGFR;PSMB10;FYN;RPS27A;ANGPT1;GRIN2C;PSMB8;GRIN2D;PSMB9;GRIN1;GDNF;ARTN;DLG4;TEK;FGFR3;LAT;FGFR1
585	SOS-mediated signalling Homo sapiens R-HSA-112412	53/235	53	0.0784804	1.10524	0.515571	0	2016_Reactome	Pathways	1.26819	3.22742	RET;IRS1;ITGA2B;RASGRF1;ARAF;PEBP1;IL5RA;WDR83;ARRB2;FGF1;RASGEF1A;JAK2;DUSP4;DUSP2;MAP2K1;VWF;DUSP1;GFRA1;NRG1;IL17RD;GFRA2;SPTB;EREG;BTC;CNKSR2;CNKSR1;RASA4;NRG4;KIT;IL3RA;PSMD10;RASAL1;CSF2RB;RASAL3;IL2RG;CSF2RA;EGFR;PSMB10;FYN;RPS27A;ANGPT1;GRIN2C;PSMB8;GRIN2D;PSMB9;GRIN1;GDNF;ARTN;DLG4;TEK;FGFR3;LAT;FGFR1
586	SHC1 events in ERBB4 signaling Homo sapiens R-HSA-1250347	53/235	53	0.0784804	1.10524	0.515571	0	2016_Reactome	Pathways	1.26819	3.22742	RET;IRS1;ITGA2B;RASGRF1;ARAF;PEBP1;IL5RA;WDR83;ARRB2;FGF1;RASGEF1A;JAK2;DUSP4;DUSP2;MAP2K1;VWF;DUSP1;GFRA1;NRG1;IL17RD;GFRA2;SPTB;EREG;BTC;CNKSR2;CNKSR1;RASA4;NRG4;KIT;IL3RA;PSMD10;RASAL1;CSF2RB;RASAL3;IL2RG;CSF2RA;EGFR;PSMB10;FYN;RPS27A;ANGPT1;GRIN2C;PSMB8;GRIN2D;PSMB9;GRIN1;GDNF;ARTN;DLG4;TEK;FGFR3;LAT;FGFR1
587	RAF/MAP kinase cascade Homo sapiens R-HSA-5673001	53/235	53	0.0784804	1.10524	0.515571	0	2016_Reactome	Pathways	1.26819	3.22742	RET;IRS1;ITGA2B;RASGRF1;ARAF;PEBP1;IL5RA;WDR83;ARRB2;FGF1;RASGEF1A;JAK2;DUSP4;DUSP2;MAP2K1;VWF;DUSP1;GFRA1;NRG1;IL17RD;GFRA2;SPTB;EREG;BTC;CNKSR2;CNKSR1;RASA4;NRG4;KIT;IL3RA;PSMD10;RASAL1;CSF2RB;RASAL3;IL2RG;CSF2RA;EGFR;PSMB10;FYN;RPS27A;ANGPT1;GRIN2C;PSMB8;GRIN2D;PSMB9;GRIN1;GDNF;ARTN;DLG4;TEK;FGFR3;LAT;FGFR1
572	Signaling by FGFR4 Homo sapiens R-HSA-5654743	73/332	73	0.0730444	1.13641	0.515571	0	2016_Reactome	Pathways	1.22822	3.21388	RET;CD86;CDKN1A;IRS1;CD80;ITGA2B;RASGRF1;ARAF;PEBP1;IL5RA;PIK3CD;WDR83;ARRB2;FGF1;RASGEF1A;PIP4K2A;JAK2;PRKCG;DUSP4;DUSP2;MAP2K1;VWF;DUSP1;GAB1;GFRA1;NRG1;IL17RD;GFRA2;SPTB;VAV1;EREG;BTC;CNKSR2;CNKSR1;PRKAR1B;RASA4;NRG4;LCK;KIT;IL3RA;PSMD10;PDE1C;PDE1B;ADCY3;ITPR2;ADCY2;RASAL1;CSF2RB;RASAL3;IL2RG;CSF2RA;EGFR;FOXO1;PSMB10;PRKAR2B;CD19;MKNK1;FYN;RPS27A;ANGPT1;GRIN2C;PSMB8;GRIN2D;PSMB9;GRIN1;NR4A1;G…
588	Frs2-mediated activation Homo sapiens R-HSA-170968	54/240	54	0.0790418	1.10214	0.515571	0	2016_Reactome	Pathways	1.26436	3.20866	RET;IRS1;ITGA2B;RASGRF1;ARAF;PEBP1;IL5RA;WDR83;ARRB2;FGF1;RASGEF1A;JAK2;DUSP4;DUSP2;MAP2K1;VWF;DUSP1;GFRA1;NRG1;IL17RD;NGF;GFRA2;SPTB;EREG;BTC;CNKSR2;CNKSR1;RASA4;NRG4;KIT;IL3RA;PSMD10;RASAL1;CSF2RB;RASAL3;IL2RG;CSF2RA;EGFR;PSMB10;FYN;RPS27A;ANGPT1;GRIN2C;PSMB8;GRIN2D;PSMB9;GRIN1;GDNF;ARTN;DLG4;TEK;FGFR3;LAT;FGFR1
589	Interleukin receptor SHC signaling Homo sapiens R-HSA-912526	55/245	55	0.0795732	1.09923	0.515571	0	2016_Reactome	Pathways	1.26069	3.1909	RET;IRS1;ITGA2B;RASGRF1;ARAF;PEBP1;IL5RA;PIK3CD;WDR83;ARRB2;FGF1;RASGEF1A;JAK2;DUSP4;DUSP2;MAP2K1;VWF;DUSP1;GFRA1;NRG1;IL17RD;GFRA2;SPTB;EREG;BTC;CNKSR2;CNKSR1;RASA4;NRG4;KIT;IL3RA;PSMD10;RASAL1;CSF2RB;RASAL3;IL2RG;CSF2RA;EGFR;PSMB10;INPP5D;FYN;RPS27A;ANGPT1;GRIN2C;PSMB8;GRIN2D;PSMB9;GRIN1;GDNF;ARTN;DLG4;TEK;FGFR3;LAT;FGFR1
573	Signaling by Rho GTPases Homo sapiens R-HSA-194315	80/367	80	0.0742956	1.12904	0.515571	0	2016_Reactome	Pathways	1.21487	3.15831	CYFIP2;ARHGAP9;TRIO;ARHGAP8;GDI1;NCF1;NCF2;WIPF3;NCF4;FAM13A;ARHGDIG;ARHGAP6;ARHGAP36;MYLK;ARHGAP4;ARHGAP44;AKAP13;CDH1;MCF2L;KIF5A;ARHGDIB;TAGAP;RAC2;STARD8;ARHGEF17;PLEKHG5;ARHGEF16;RHOH;CYBB;ARAP3;OCRL;RHOF;GMIP;VAV1;HIST2H2BE;TIAM1;DEPDC7;BTK;ARHGEF4;HIST1H2BH;PPP1R12B;CFTR;RHOQ;PFN2;ARHGEF6;WAS;ARHGAP15;IQGAP3;KALRN;FGD1;FGD2;FGD3;KLC3;CHN2;CHN1;FLNA;MYH14;NCKAP1L;MYH11;SRGAP3;PAK3;MYH10;BUB…
576	Signaling by FGFR3 Homo sapiens R-HSA-5654741	73/333	73	0.0769491	1.1138	0.515571	0	2016_Reactome	Pathways	1.22342	3.1376	RET;CD86;CDKN1A;IRS1;CD80;ITGA2B;RASGRF1;ARAF;PEBP1;IL5RA;PIK3CD;WDR83;ARRB2;FGF1;RASGEF1A;PIP4K2A;JAK2;PRKCG;DUSP4;DUSP2;MAP2K1;VWF;DUSP1;GAB1;GFRA1;NRG1;IL17RD;GFRA2;SPTB;VAV1;EREG;BTC;CNKSR2;CNKSR1;PRKAR1B;RASA4;NRG4;LCK;KIT;IL3RA;PSMD10;PDE1C;PDE1B;ADCY3;ITPR2;ADCY2;RASAL1;CSF2RB;RASAL3;IL2RG;CSF2RA;EGFR;FOXO1;PSMB10;PRKAR2B;CD19;MKNK1;FYN;RPS27A;ANGPT1;GRIN2C;PSMB8;GRIN2D;PSMB9;GRIN1;NR4A1;G…
596	FRS-mediated FGFR2 signaling Homo sapiens R-HSA-5654700	53/236	53	0.0834153	1.07875	0.515571	0	2016_Reactome	Pathways	1.26118	3.13268	RET;IRS1;ITGA2B;RASGRF1;ARAF;PEBP1;IL5RA;WDR83;ARRB2;FGF1;RASGEF1A;JAK2;DUSP4;DUSP2;MAP2K1;VWF;DUSP1;GFRA1;NRG1;IL17RD;GFRA2;SPTB;EREG;BTC;CNKSR2;CNKSR1;RASA4;NRG4;KIT;IL3RA;PSMD10;RASAL1;CSF2RB;RASAL3;IL2RG;CSF2RA;EGFR;PSMB10;FYN;RPS27A;ANGPT1;GRIN2C;PSMB8;GRIN2D;PSMB9;GRIN1;GDNF;ARTN;DLG4;TEK;FGFR3;LAT;FGFR1
597	FRS-mediated FGFR4 signaling Homo sapiens R-HSA-5654712	53/236	53	0.0834153	1.07875	0.515571	0	2016_Reactome	Pathways	1.26118	3.13268	RET;IRS1;ITGA2B;RASGRF1;ARAF;PEBP1;IL5RA;WDR83;ARRB2;FGF1;RASGEF1A;JAK2;DUSP4;DUSP2;MAP2K1;VWF;DUSP1;GFRA1;NRG1;IL17RD;GFRA2;SPTB;EREG;BTC;CNKSR2;CNKSR1;RASA4;NRG4;KIT;IL3RA;PSMD10;RASAL1;CSF2RB;RASAL3;IL2RG;CSF2RA;EGFR;PSMB10;FYN;RPS27A;ANGPT1;GRIN2C;PSMB8;GRIN2D;PSMB9;GRIN1;GDNF;ARTN;DLG4;TEK;FGFR3;LAT;FGFR1
[truncated: 5,517 more rows]

## Sheet: IRE1a_KOvWT_KOUp
Supplementary Fig. 2. Enricher analysis IRE1aKO vs WT (KO up genes)
[truncated: 1,048,574+ more rows]

## Sheet: IRE1a_KOvWT_WTUP
Supplementary Fig. 2. Enricher analysis of IRE1aKO vs WT (WT UP genes)
[truncated: 4,430 more rows]

[truncated: 6 more sheets: Day10_IRE1a_KOvWt_All, Day10_IRE1a_KOvWt_KOUp, Day10_IRE1a_KOvWt_WTUp, Day14_IRE1a_KOvWt_All, Day14_IRE1a_KOvWt_KOUp, Day14_IRE1a_KOvWt_WTUp]
