# Supplementary material for: Tumor-intrinsic IRE1α signaling controls protective immunity in lung cancer
Source: Nat Commun. 2023 Jan 9;14:120. doi: 10.1038/s41467-022-35584-9 (PMC9829901; doi:10.1038/s41467-022-35584-9)
Supplement: Supplementary file 5 — Supplementary Data 3 [file 41467_2022_35584_MOESM5_ESM.xlsx]

## Sheet: Immunomodulators
Supplementary Fig. 3 Immunomodulator database
Gene	Pathway	Reference title	Reference link
Ptger1	Eicosanoid	Loss of IL-10 signaling in macrophages limits bacterial killing driven by prostaglandin E2	https://rupress.org/jem/article/217/2/e20180649/132614/Loss-of-IL-10-signaling-in-macrophages-limits
Ptger2	Eicosanoid	Loss of IL-10 signaling in macrophages limits bacterial killing driven by prostaglandin E2	https://rupress.org/jem/article/217/2/e20180649/132614/Loss-of-IL-10-signaling-in-macrophages-limits
Ptger3	Eicosanoid	Loss of IL-10 signaling in macrophages limits bacterial killing driven by prostaglandin E2	https://rupress.org/jem/article/217/2/e20180649/132614/Loss-of-IL-10-signaling-in-macrophages-limits
Ptger4	Eicosanoid	Loss of IL-10 signaling in macrophages limits bacterial killing driven by prostaglandin E2	https://rupress.org/jem/article/217/2/e20180649/132614/Loss-of-IL-10-signaling-in-macrophages-limits
Ptges	Eicosanoid	Loss of IL-10 signaling in macrophages limits bacterial killing driven by prostaglandin E2	https://rupress.org/jem/article/217/2/e20180649/132614/Loss-of-IL-10-signaling-in-macrophages-limits
Ptges2	Eicosanoid	Loss of IL-10 signaling in macrophages limits bacterial killing driven by prostaglandin E2	https://rupress.org/jem/article/217/2/e20180649/132614/Loss-of-IL-10-signaling-in-macrophages-limits
Ptges3	Eicosanoid	Loss of IL-10 signaling in macrophages limits bacterial killing driven by prostaglandin E2	https://rupress.org/jem/article/217/2/e20180649/132614/Loss-of-IL-10-signaling-in-macrophages-limits
Ptges3l	Eicosanoid	Loss of IL-10 signaling in macrophages limits bacterial killing driven by prostaglandin E2	https://rupress.org/jem/article/217/2/e20180649/132614/Loss-of-IL-10-signaling-in-macrophages-limits
Pla2g4a	Eicosanoid	Loss of IL-10 signaling in macrophages limits bacterial killing driven by prostaglandin E2	https://rupress.org/jem/article/217/2/e20180649/132614/Loss-of-IL-10-signaling-in-macrophages-limits
Pla2g4c	Eicosanoid	Loss of IL-10 signaling in macrophages limits bacterial killing driven by prostaglandin E2	https://rupress.org/jem/article/217/2/e20180649/132614/Loss-of-IL-10-signaling-in-macrophages-limits
Pla2g4e	Eicosanoid	Loss of IL-10 signaling in macrophages limits bacterial killing driven by prostaglandin E2	https://rupress.org/jem/article/217/2/e20180649/132614/Loss-of-IL-10-signaling-in-macrophages-limits
Pla2g4f	Eicosanoid	Loss of IL-10 signaling in macrophages limits bacterial killing driven by prostaglandin E2	https://rupress.org/jem/article/217/2/e20180649/132614/Loss-of-IL-10-signaling-in-macrophages-limits
Pla2g2f	Eicosanoid	Loss of IL-10 signaling in macrophages limits bacterial killing driven by prostaglandin E2	https://rupress.org/jem/article/217/2/e20180649/132614/Loss-of-IL-10-signaling-in-macrophages-limits													`
Akr1c18	Eicosanoid	Loss of IL-10 signaling in macrophages limits bacterial killing driven by prostaglandin E2	https://rupress.org/jem/article/217/2/e20180649/132614/Loss-of-IL-10-signaling-in-macrophages-limits
Tbxas1	Eicosanoid	Loss of IL-10 signaling in macrophages limits bacterial killing driven by prostaglandin E2	https://rupress.org/jem/article/217/2/e20180649/132614/Loss-of-IL-10-signaling-in-macrophages-limits
Ang	Eicosanoid	Loss of IL-10 signaling in macrophages limits bacterial killing driven by prostaglandin E2	https://rupress.org/jem/article/217/2/e20180649/132614/Loss-of-IL-10-signaling-in-macrophages-limits
Ang2	Eicosanoid	Loss of IL-10 signaling in macrophages limits bacterial killing driven by prostaglandin E2	https://rupress.org/jem/article/217/2/e20180649/132614/Loss-of-IL-10-signaling-in-macrophages-limits
Bdnf	Eicosanoid	Loss of IL-10 signaling in macrophages limits bacterial killing driven by prostaglandin E2	https://rupress.org/jem/article/217/2/e20180649/132614/Loss-of-IL-10-signaling-in-macrophages-limits
Ccl2	Eicosanoid	Loss of IL-10 signaling in macrophages limits bacterial killing driven by prostaglandin E2	https://rupress.org/jem/article/217/2/e20180649/132614/Loss-of-IL-10-signaling-in-macrophages-limits
Cxcl5	Eicosanoid	Loss of IL-10 signaling in macrophages limits bacterial killing driven by prostaglandin E2	https://rupress.org/jem/article/217/2/e20180649/132614/Loss-of-IL-10-signaling-in-macrophages-limits
Flt3l	Eicosanoid	Loss of IL-10 signaling in macrophages limits bacterial killing driven by prostaglandin E2	https://rupress.org/jem/article/217/2/e20180649/132614/Loss-of-IL-10-signaling-in-macrophages-limits
Icam1	Eicosanoid	Loss of IL-10 signaling in macrophages limits bacterial killing driven by prostaglandin E2	https://rupress.org/jem/article/217/2/e20180649/132614/Loss-of-IL-10-signaling-in-macrophages-limits
Igfbp3	Eicosanoid	Loss of IL-10 signaling in macrophages limits bacterial killing driven by prostaglandin E2	https://rupress.org/jem/article/217/2/e20180649/132614/Loss-of-IL-10-signaling-in-macrophages-limits
Il11	Eicosanoid	Loss of IL-10 signaling in macrophages limits bacterial killing driven by prostaglandin E2	https://rupress.org/jem/article/217/2/e20180649/132614/Loss-of-IL-10-signaling-in-macrophages-limits
Ptgds	Eicosanoid	Loss of IL-10 signaling in macrophages limits bacterial killing driven by prostaglandin E2	https://rupress.org/jem/article/217/2/e20180649/132614/Loss-of-IL-10-signaling-in-macrophages-limits
Ptx3	Eicosanoid	Loss of IL-10 signaling in macrophages limits bacterial killing driven by prostaglandin E2	https://rupress.org/jem/article/217/2/e20180649/132614/Loss-of-IL-10-signaling-in-macrophages-limits
Vegfa	Eicosanoid	Loss of IL-10 signaling in macrophages limits bacterial killing driven by prostaglandin E2	https://rupress.org/jem/article/217/2/e20180649/132614/Loss-of-IL-10-signaling-in-macrophages-limits
Alox5	Eicosanoid	Loss of IL-10 signaling in macrophages limits bacterial killing driven by prostaglandin E2	https://rupress.org/jem/article/217/2/e20180649/132614/Loss-of-IL-10-signaling-in-macrophages-limits
Alox15	Eicosanoid	Loss of IL-10 signaling in macrophages limits bacterial killing driven by prostaglandin E2	https://rupress.org/jem/article/217/2/e20180649/132614/Loss-of-IL-10-signaling-in-macrophages-limits
Alox12	Eicosanoid	Loss of IL-10 signaling in macrophages limits bacterial killing driven by prostaglandin E2	https://rupress.org/jem/article/217/2/e20180649/132614/Loss-of-IL-10-signaling-in-macrophages-limits
Ptgs1	Eicosanoid	Loss of IL-10 signaling in macrophages limits bacterial killing driven by prostaglandin E2	https://rupress.org/jem/article/217/2/e20180649/132614/Loss-of-IL-10-signaling-in-macrophages-limits
Ptgs2	Eicosanoid	Loss of IL-10 signaling in macrophages limits bacterial killing driven by prostaglandin E2	https://rupress.org/jem/article/217/2/e20180649/132614/Loss-of-IL-10-signaling-in-macrophages-limits
Hpgd	Eicosanoid	Loss of IL-10 signaling in macrophages limits bacterial killing driven by prostaglandin E2	https://rupress.org/jem/article/217/2/e20180649/132614/Loss-of-IL-10-signaling-in-macrophages-limits
Hpgds	Eicosanoid	Loss of IL-10 signaling in macrophages limits bacterial killing driven by prostaglandin E2	https://rupress.org/jem/article/217/2/e20180649/132614/Loss-of-IL-10-signaling-in-macrophages-limits
Ptgis	Eicosanoid	Loss of IL-10 signaling in macrophages limits bacterial killing driven by prostaglandin E2	https://rupress.org/jem/article/217/2/e20180649/132614/Loss-of-IL-10-signaling-in-macrophages-limits
Tbxas1	Eicosanoid	Loss of IL-10 signaling in macrophages limits bacterial killing driven by prostaglandin E2	https://rupress.org/jem/article/217/2/e20180649/132614/Loss-of-IL-10-signaling-in-macrophages-limits
Tgfb1	Tgfb	Transforming Growth Factor-β Signaling in Immunity and Cancer	https://www.sciencedirect.com/science/article/pii/S1074761319301414
Tgfb2	Tgfb	Transforming Growth Factor-β Signaling in Immunity and Cancer	https://www.sciencedirect.com/science/article/pii/S1074761319301414
Tgfb3	Tgfb	Transforming Growth Factor-β Signaling in Immunity and Cancer	https://www.sciencedirect.com/science/article/pii/S1074761319301414
Lrrc32	Tgfb	Transforming Growth Factor-β Signaling in Immunity and Cancer	https://www.sciencedirect.com/science/article/pii/S1074761319301414
Lrrc33	Tgfb	Transforming Growth Factor-β Signaling in Immunity and Cancer	https://www.sciencedirect.com/science/article/pii/S1074761319301414
Tgfbr1	Tgfb	Transforming Growth Factor-β Signaling in Immunity and Cancer	https://www.sciencedirect.com/science/article/pii/S1074761319301414
Tgfbr2	Tgfb	Transforming Growth Factor-β Signaling in Immunity and Cancer	https://www.sciencedirect.com/science/article/pii/S1074761319301414
Tgfbr3	Tgfb	Transforming Growth Factor-β Signaling in Immunity and Cancer	https://www.sciencedirect.com/science/article/pii/S1074761319301414
Smad2	Tgfb	Transforming Growth Factor-β Signaling in Immunity and Cancer	https://www.sciencedirect.com/science/article/pii/S1074761319301414
Smad3	Tgfb	Oncology Meets Immunology: The Cancer-Immunity Cycle	https://www.sciencedirect.com/science/article/pii/S1074761313002963?via%3Dihub#bib55
Smad4	Tgfb	Oncology Meets Immunology: The Cancer-Immunity Cycle	https://www.sciencedirect.com/science/article/pii/S1074761313002963?via%3Dihub#bib55
Smad7	Tgfb	Oncology Meets Immunology: The Cancer-Immunity Cycle	https://www.sciencedirect.com/science/article/pii/S1074761313002963?via%3Dihub#bib55
Parp1	Tgfb	Oncology Meets Immunology: The Cancer-Immunity Cycle	https://www.sciencedirect.com/science/article/pii/S1074761313002963?via%3Dihub#bib55
Smurf1	Tgfb	Oncology Meets Immunology: The Cancer-Immunity Cycle	https://www.sciencedirect.com/science/article/pii/S1074761313002963?via%3Dihub#bib55
Smurf2	Tgfb	Oncology Meets Immunology: The Cancer-Immunity Cycle	https://www.sciencedirect.com/science/article/pii/S1074761313002963?via%3Dihub#bib55
Usp11	Tgfb	Oncology Meets Immunology: The Cancer-Immunity Cycle	https://www.sciencedirect.com/science/article/pii/S1074761313002963?via%3Dihub#bib55
Usp15	Tgfb	Oncology Meets Immunology: The Cancer-Immunity Cycle	https://www.sciencedirect.com/science/article/pii/S1074761313002963?via%3Dihub#bib55
Lpar1	ATX	Ectonucleotide pyrophosphatase 2 (ENPP2) plays a crucial role in myogenic differentiation through the regulation by WNT/β-Catenin signaling	https://www.sciencedirect.com/science/article/pii/S1357272519302389
Lpar2	ATX	Ectonucleotide pyrophosphatase 2 (ENPP2) plays a crucial role in myogenic differentiation through the regulation by WNT/β-Catenin signaling	https://www.sciencedirect.com/science/article/pii/S1357272519302389
Lpar3	ATX	Ectonucleotide pyrophosphatase 2 (ENPP2) plays a crucial role in myogenic differentiation through the regulation by WNT/β-Catenin signaling	https://www.sciencedirect.com/science/article/pii/S1357272519302389
Lpar4	ATX	Ectonucleotide pyrophosphatase 2 (ENPP2) plays a crucial role in myogenic differentiation through the regulation by WNT/β-Catenin signaling	https://www.sciencedirect.com/science/article/pii/S1357272519302389
Lpar5	ATX	Ectonucleotide pyrophosphatase 2 (ENPP2) plays a crucial role in myogenic differentiation through the regulation by WNT/β-Catenin signaling	https://www.sciencedirect.com/science/article/pii/S1357272519302389
Lpar6	ATX	Ectonucleotide pyrophosphatase 2 (ENPP2) plays a crucial role in myogenic differentiation through the regulation by WNT/β-Catenin signaling	https://www.sciencedirect.com/science/article/pii/S1357272519302389
Enpp2	ATX	Ectonucleotide pyrophosphatase 2 (ENPP2) plays a crucial role in myogenic differentiation through the regulation by WNT/β-Catenin signaling	https://www.sciencedirect.com/science/article/pii/S1357272519302389
Rspo2	ATX	Ectonucleotide pyrophosphatase 2 (ENPP2) plays a crucial role in myogenic differentiation through the regulation by WNT/β-Catenin signaling	https://www.sciencedirect.com/science/article/pii/S1357272519302389
Sfpi1	Pu.1	Ectonucleotide pyrophosphatase 2 (ENPP2) plays a crucial role in myogenic differentiation through the regulation by WNT/β-Catenin signaling	https://www.sciencedirect.com/science/article/pii/S1357272519302389
Myc	Myc	MYC regulates the antitumor immune response through CD47 and PD-L1
Cd47	Myc	MYC regulates the antitumor immune response through CD47 and PD-L1
Pdcd1lg2	Myc	MYC regulates the antitumor immune response through CD47 and PD-L1
Ang	Myc	MYC regulates the antitumor immune response through CD47 and PD-L1
Ang2	Myc	MYC regulates the antitumor immune response through CD47 and PD-L1
Cdkn2b	Myc	MYC regulates the antitumor immune response through CD47 and PD-L1
Tek	Myc	MYC regulates the antitumor immune response through CD47 and PD-L1
Thbs1	Myc	MYC regulates the antitumor immune response through CD47 and PD-L1
Cdkn2a	Myc	MYC regulates the antitumor immune response through CD47 and PD-L1
Pdk1	Myc	MYC regulates the antitumor immune response through CD47 and PD-L1
Chek1	Myc	MYC regulates the antitumor immune response through CD47 and PD-L1
Cdk2	Myc	MYC regulates the antitumor immune response through CD47 and PD-L1
Ldha	Myc	MYC regulates the antitumor immune response through CD47 and PD-L1
Odc1	Myc	MYC regulates the antitumor immune response through CD47 and PD-L1
Stk11	Lkb1	STK11/LKB1 Deficiency Promotes Neutrophil Recruitment and Proinflammatory Cytokine Production to Suppress T-cell Activity in the Lung Tumor Microenvironment
Ppbp	Lkb1	STK11/LKB1 Deficiency Promotes Neutrophil Recruitment and Proinflammatory Cytokine Production to Suppress T-cell Activity in the Lung Tumor Microenvironment
Spp1	Lkb1	STK11/LKB1 Deficiency Promotes Neutrophil Recruitment and Proinflammatory Cytokine Production to Suppress T-cell Activity in the Lung Tumor Microenvironment
Il33	Lkb1	STK11/LKB1 Deficiency Promotes Neutrophil Recruitment and Proinflammatory Cytokine Production to Suppress T-cell Activity in the Lung Tumor Microenvironment
Csf3	Lkb1	STK11/LKB1 Deficiency Promotes Neutrophil Recruitment and Proinflammatory Cytokine Production to Suppress T-cell Activity in the Lung Tumor Microenvironment
Cxcl3	Lkb1	STK11/LKB1 Deficiency Promotes Neutrophil Recruitment and Proinflammatory Cytokine Production to Suppress T-cell Activity in the Lung Tumor Microenvironment
Cxcl5	Lkb1	STK11/LKB1 Deficiency Promotes Neutrophil Recruitment and Proinflammatory Cytokine Production to Suppress T-cell Activity in the Lung Tumor Microenvironment
Il1a	Lkb1	STK11/LKB1 Deficiency Promotes Neutrophil Recruitment and Proinflammatory Cytokine Production to Suppress T-cell Activity in the Lung Tumor Microenvironment
Lgals9	Lkb1	STK11/LKB1 Deficiency Promotes Neutrophil Recruitment and Proinflammatory Cytokine Production to Suppress T-cell Activity in the Lung Tumor Microenvironment
Ccl5	Lkb1	STK11/LKB1 Deficiency Promotes Neutrophil Recruitment and Proinflammatory Cytokine Production to Suppress T-cell Activity in the Lung Tumor Microenvironment
Il6	Lkb1	STK11/LKB1 Deficiency Promotes Neutrophil Recruitment and Proinflammatory Cytokine Production to Suppress T-cell Activity in the Lung Tumor Microenvironment
Cd274	Lkb1	STK11/LKB1 Deficiency Promotes Neutrophil Recruitment and Proinflammatory Cytokine Production to Suppress T-cell Activity in the Lung Tumor Microenvironment
Efnb3	Wnt bcatenin	Melanoma-intrinsic β-catenin signalling prevents anti-tumour immunity
Apc2	Wnt bcatenin	Melanoma-intrinsic β-catenin signalling prevents anti-tumour immunity
Tcf7	Wnt bcatenin	Melanoma-intrinsic β-catenin signalling prevents anti-tumour immunity
Hnf1a	Wnt bcatenin	Melanoma-intrinsic β-catenin signalling prevents anti-tumour immunity
Myc	Wnt bcatenin	Melanoma-intrinsic β-catenin signalling prevents anti-tumour immunity
Tcf12	Wnt bcatenin	Melanoma-intrinsic β-catenin signalling prevents anti-tumour immunity
Vegfa	Wnt bcatenin	Melanoma-intrinsic β-catenin signalling prevents anti-tumour immunity
Wnt7b	Wnt bcatenin	Melanoma-intrinsic β-catenin signalling prevents anti-tumour immunity
Cd274	Wnt bcatenin	Melanoma-intrinsic β-catenin signalling prevents anti-tumour immunity
Ccl3	Wnt bcatenin	Melanoma-intrinsic β-catenin signalling prevents anti-tumour immunity
Ccl4	Wnt bcatenin	Melanoma-intrinsic β-catenin signalling prevents anti-tumour immunity
Cxcl1	Wnt bcatenin	Melanoma-intrinsic β-catenin signalling prevents anti-tumour immunity
Cxcl2	Wnt bcatenin	Melanoma-intrinsic β-catenin signalling prevents anti-tumour immunity
Atf3	Wnt bcatenin	Melanoma-intrinsic β-catenin signalling prevents anti-tumour immunity
Pten	Wnt bcatenin	Melanoma-intrinsic β-catenin signalling prevents anti-tumour immunity
Fgfr3	Wnt bcatenin	Molecular drivers of the non-T-cell inflamed tumor microenvironment in urothelial bladder cancer
Pparg	Wnt bcatenin	Molecular drivers of the non-T-cell inflamed tumor microenvironment in urothelial bladder cancer
Ucp2	UCP2	Uncoupling protein 2 reprograms the tumor microenvironment to support the anti-tumor immune cycle
Irf5	UCP2	Uncoupling protein 2 reprograms the tumor microenvironment to support the anti-tumor immune cycle
Cxcl10	UCP2	Uncoupling protein 2 reprograms the tumor microenvironment to support the anti-tumor immune cycle
Icam1	UCP2	Uncoupling protein 2 reprograms the tumor microenvironment to support the anti-tumor immune cycle
Myc	Kras Myc	Myc Cooperates With Ras by Programming Inflammation and Immune Suppression
Kras	Kras Myc	Myc Cooperates With Ras by Programming Inflammation and Immune Suppression
Il23a	Kras Myc	Myc Cooperates With Ras by Programming Inflammation and Immune Suppression
Ccl9	Kras Myc	Myc Cooperates With Ras by Programming Inflammation and Immune Suppression
Pten	Pten Null	Loss of PTEN Promotes Resistance to T Cell–Mediated Immunotherapy
Map1lc3b	Pten Null	Loss of PTEN Promotes Resistance to T Cell–Mediated Immunotherapy
Ccl2	Pten Null	Loss of PTEN Promotes Resistance to T Cell–Mediated Immunotherapy
Calr	ICD & Autophagy	Autophagy-Dependent AnticancerImmune Responses Induced byChemotherapeutic Agents in Mice
Hmgb1	ICD & Autophagy	Autophagy-Dependent AnticancerImmune Responses Induced byChemotherapeutic Agents in Mice
Atg5	ICD & Autophagy	Autophagy-Dependent AnticancerImmune Responses Induced byChemotherapeutic Agents in Mice
Atg7	ICD & Autophagy	Autophagy-Dependent AnticancerImmune Responses Induced byChemotherapeutic Agents in Mice
Atg10	ICD & Autophagy	Autophagy-Dependent AnticancerImmune Responses Induced byChemotherapeutic Agents in Mice
Becn1	ICD & Autophagy	Autophagy-Dependent AnticancerImmune Responses Induced byChemotherapeutic Agents in Mice
Ccl3	p53	Impact of oncogenic pathways on evasion of antitumor immune responses
Ccl4	p53	Impact of oncogenic pathways on evasion of antitumor immune responses
Ccl5	p53	Impact of oncogenic pathways on evasion of antitumor immune responses
Cxcl1	p53	Impact of oncogenic pathways on evasion of antitumor immune responses
Cxcl2	p53	Impact of oncogenic pathways on evasion of antitumor immune responses
Csf1	p53 & SASP	Senescence and tumour clearance is triggered by p53 restoration in murine liver carcinomas, p53-dependent chemokine production by senescent tumor cells supports NKG2D-dependent tumor elimination by natural killer cells
Ccl2	p53 & SASP	Senescence and tumour clearance is triggered by p53 restoration in murine liver carcinomas, p53-dependent chemokine production by senescent tumor cells supports NKG2D-dependent tumor elimination by natural killer cells
Il15	p53 & SASP	Senescence and tumour clearance is triggered by p53 restoration in murine liver carcinomas, p53-dependent chemokine production by senescent tumor cells supports NKG2D-dependent tumor elimination by natural killer cells
Icam1	p53 & SASP	Senescence and tumour clearance is triggered by p53 restoration in murine liver carcinomas, p53-dependent chemokine production by senescent tumor cells supports NKG2D-dependent tumor elimination by natural killer cells
Vcam1	p53 & SASP	Senescence and tumour clearance is triggered by p53 restoration in murine liver carcinomas, p53-dependent chemokine production by senescent tumor cells supports NKG2D-dependent tumor elimination by natural killer cells
Trp53	p53 & SASP	Senescence and tumour clearance is triggered by p53 restoration in murine liver carcinomas, p53-dependent chemokine production by senescent tumor cells supports NKG2D-dependent tumor elimination by natural killer cells
Cdkn1a	p53 & SASP	Senescence and tumour clearance is triggered by p53 restoration in murine liver carcinomas, p53-dependent chemokine production by senescent tumor cells supports NKG2D-dependent tumor elimination by natural killer cells
Cdkn2a	p53 & SASP	Senescence and tumour clearance is triggered by p53 restoration in murine liver carcinomas, p53-dependent chemokine production by senescent tumor cells supports NKG2D-dependent tumor elimination by natural killer cells
Serpine1	p53 & SASP	Senescence and tumour clearance is triggered by p53 restoration in murine liver carcinomas, p53-dependent chemokine production by senescent tumor cells supports NKG2D-dependent tumor elimination by natural killer cells
Igfbp7	p53 & SASP	Senescence and tumour clearance is triggered by p53 restoration in murine liver carcinomas, p53-dependent chemokine production by senescent tumor cells supports NKG2D-dependent tumor elimination by natural killer cells
Il12b	p53 & SASP	Senescence and tumour clearance is triggered by p53 restoration in murine liver carcinomas, p53-dependent chemokine production by senescent tumor cells supports NKG2D-dependent tumor elimination by natural killer cells
Il1b	p53 & SASP	Senescence and tumour clearance is triggered by p53 restoration in murine liver carcinomas, p53-dependent chemokine production by senescent tumor cells supports NKG2D-dependent tumor elimination by natural killer cells
Rae1	p53 & SASP	Senescence and tumour clearance is triggered by p53 restoration in murine liver carcinomas, p53-dependent chemokine production by senescent tumor cells supports NKG2D-dependent tumor elimination by natural killer cells
Idh1	IDH	Isocitrate dehydrogenase mutations suppress STAT1 and CD8+ T cell accumulation in gliomas
Idh2	IDH	Isocitrate dehydrogenase mutations suppress STAT1 and CD8+ T cell accumulation in gliomas
Stat1	IDH	Isocitrate dehydrogenase mutations suppress STAT1 and CD8+ T cell accumulation in gliomas
Cxcl9	IDH	Isocitrate dehydrogenase mutations suppress STAT1 and CD8+ T cell accumulation in gliomas
Cxcl10	IDH	Isocitrate dehydrogenase mutations suppress STAT1 and CD8+ T cell accumulation in gliomas
Irf1	IDH	Isocitrate dehydrogenase mutations suppress STAT1 and CD8+ T cell accumulation in gliomas
Jak1	IDH	Isocitrate dehydrogenase mutations suppress STAT1 and CD8+ T cell accumulation in gliomas
Oas2	IDH	Isocitrate dehydrogenase mutations suppress STAT1 and CD8+ T cell accumulation in gliomas
Stat3	Stat3	Regulation of the innate and adaptive immune responses by Stat-3 signaling in tumor cells, Stat3 Activity in Melanoma Cells Affects Migration of Immune Effector Cells and Nitric Oxide-Mediated Antitumor Effects
Ccl5	Stat3	Regulation of the innate and adaptive immune responses by Stat-3 signaling in tumor cells, Stat3 Activity in Melanoma Cells Affects Migration of Immune Effector Cells and Nitric Oxide-Mediated Antitumor Effects
Cxcl10	Stat3	Regulation of the innate and adaptive immune responses by Stat-3 signaling in tumor cells, Stat3 Activity in Melanoma Cells Affects Migration of Immune Effector Cells and Nitric Oxide-Mediated Antitumor Effects
Cxcl1	Stat3	Regulation of the innate and adaptive immune responses by Stat-3 signaling in tumor cells, Stat3 Activity in Melanoma Cells Affects Migration of Immune Effector Cells and Nitric Oxide-Mediated Antitumor Effects
Cxcl2	Stat3	Regulation of the innate and adaptive immune responses by Stat-3 signaling in tumor cells, Stat3 Activity in Melanoma Cells Affects Migration of Immune Effector Cells and Nitric Oxide-Mediated Antitumor Effects
Csf1	Stat3	Regulation of the innate and adaptive immune responses by Stat-3 signaling in tumor cells, Stat3 Activity in Melanoma Cells Affects Migration of Immune Effector Cells and Nitric Oxide-Mediated Antitumor Effects
Il6	Stat3	Regulation of the innate and adaptive immune responses by Stat-3 signaling in tumor cells, Stat3 Activity in Melanoma Cells Affects Migration of Immune Effector Cells and Nitric Oxide-Mediated Antitumor Effects
Ifnb1	Stat3	Regulation of the innate and adaptive immune responses by Stat-3 signaling in tumor cells, Stat3 Activity in Melanoma Cells Affects Migration of Immune Effector Cells and Nitric Oxide-Mediated Antitumor Effects
Ccl5	Stat3	Regulation of the innate and adaptive immune responses by Stat-3 signaling in tumor cells, Stat3 Activity in Melanoma Cells Affects Migration of Immune Effector Cells and Nitric Oxide-Mediated Antitumor Effects
Il12a	Stat3	Regulation of the innate and adaptive immune responses by Stat-3 signaling in tumor cells, Stat3 Activity in Melanoma Cells Affects Migration of Immune Effector Cells and Nitric Oxide-Mediated Antitumor Effects
Il12b	Stat3	Regulation of the innate and adaptive immune responses by Stat-3 signaling in tumor cells, Stat3 Activity in Melanoma Cells Affects Migration of Immune Effector Cells and Nitric Oxide-Mediated Antitumor Effects
Tmem173	Sting-cGas
Mb21d1	Sting-cGas
Irf3	Sting-cGas
Tbk1	Sting-cGas
Ifnb1	Sting-cGas
Trex1	Sting-cGas
Irf7	Sting-cGas
Cd274	Sting-cGas
Stat6	Sting-cGas
