# Supplementary material for: Tumor-intrinsic IRE1α signaling controls protective immunity in lung cancer
Source: Nat Commun. 2023 Jan 9;14:120. doi: 10.1038/s41467-022-35584-9 (PMC9829901; doi:10.1038/s41467-022-35584-9)
Supplement: Supplementary file 7 — Source Data [file 41467_2022_35584_MOESM7_ESM.xlsx]

## Sheet: Fig. 1b
Sample	Xbp1 Splicing Percent
IRE1aWT1	25
IRE1aWT2	37.5
IRE1aWT3	30
IRE1aWT4	17.65
IRE1aWT5	0
IRE1aWT6	12
IRE1αKO1	0
IRE1αKO2	0
IRE1αKO3	0
IRE1αKO4	0
IRE1αKO5	0
IRE1αKO6	0
IRE1αKO7	0
IRE1αKO8	0
IRE1αKO9	0
IRE1αKO10	0

## Sheet: Fig. 1d
	Days	Low XBP1 Splicing Percentage	High XBP1 Splicing Percentage
TCGA-05-4249	50.03	0
TCGA-05-4384	13.99	0
TCGA-05-4410	0	0
TCGA-05-4426	25.99	0
TCGA-05-4427	25.99	0
TCGA-05-4433	23.98	0
TCGA-05-5423	4.96	0
TCGA-05-5429	9.03	1
TCGA-35-5375	8.67	0
TCGA-38-4625	97.67	0
TCGA-38-4626	120.7	0
TCGA-38-4629	28.38	1
TCGA-38-4630	35.25	1
TCGA-38-7271	26.28	1
TCGA-44-2665	42.74	0
TCGA-44-3917	38.86	0
TCGA-44-3919	33.71	1
TCGA-44-5643	33.28	0
TCGA-44-6777	32.42	1
TCGA-44-6778	61.24	0
TCGA-44-6779	16.43	1
TCGA-44-7662	7.16	0
TCGA-44-7670	28.98	0
TCGA-44-A479	15.97	0
TCGA-44-A47A	15.31	0
TCGA-49-4487	28.09	1
TCGA-49-4506	32.82	1
TCGA-49-6767	22.24	0
TCGA-49-AARE	40.37	1
TCGA-49-AARR	163.99	0
TCGA-50-5044	20.5	1
TCGA-50-5930	9.26	1
TCGA-50-5933	78.61	1
TCGA-50-5941	48.42	0
TCGA-50-6597	41.66	1
TCGA-55-1592	23.03	1
TCGA-55-6543	14.29	0
TCGA-55-6975	3.88	1
TCGA-55-6983	92.74	0
TCGA-55-6984	24.97	1
TCGA-55-7283	20.01	0
TCGA-55-7726	21.42	0
TCGA-55-7727	3.91	0
TCGA-55-7911	17.64	0
TCGA-55-7914	6.14	1
TCGA-55-7994	19.81	0
TCGA-55-8085	29.7	0
TCGA-55-8087	15.18	0
TCGA-55-8090	19.65	1
TCGA-55-8096	23.62	1
TCGA-55-8097	15.64	0
TCGA-55-8511	18.13	0
TCGA-55-8512	19.94	1
TCGA-55-8514	17.08	0
TCGA-55-8619	13.67	0
TCGA-55-A48X	22.63	0
TCGA-55-A48Z	21.39	0
TCGA-55-A490	3.25	1
TCGA-55-A4DF	20.17	1
TCGA-62-8397	42.35	0
TCGA-62-8398	14.59	1
TCGA-62-A46Y	13.6	1
TCGA-62-A471	40.93	0
TCGA-62-A472	29.89	0
TCGA-64-1676	56.77	0
TCGA-64-1678	39.06	0
TCGA-64-1680	36.99	0
TCGA-64-5774	87.91	0
TCGA-64-5781	51.22	0
TCGA-67-3770	20.04	0
TCGA-67-3774	12.65	0
TCGA-69-7973	7.56	0
TCGA-69-7980	13.5	0
TCGA-69-8253	13.99	0
TCGA-73-4677	1.25	1
TCGA-75-6203		0
TCGA-75-6206	85.09	0
TCGA-75-6211		1
TCGA-75-6214	36.63	1
TCGA-75-7030		0
TCGA-78-7143	162.98	1
TCGA-78-7149	129.43	0
TCGA-78-7152	39.91	1
TCGA-78-7156	32.06	1
TCGA-78-7161	9.56	1
TCGA-78-7163	238.11	0
TCGA-78-7166	8.48	1
TCGA-78-7220	26.51	1
TCGA-78-7535	31.18	1
TCGA-78-8662	110.41	1
TCGA-80-5608	93.04	0
TCGA-80-5611	85.25	0
TCGA-86-7701	31.11	0
TCGA-86-8054	37.71	0
TCGA-86-8073	24.31	0
TCGA-86-8075	22.8	1
TCGA-86-8279	31.18	0
TCGA-86-8585	11.6	0
TCGA-91-6847	27.66	0
TCGA-91-6849	1.15	0
TCGA-91-8497	14.26	1
TCGA-93-8067	6.11	0
TCGA-93-A4JN	23.59	0
TCGA-95-7562	2.86	1
TCGA-95-7567	18.66	0
TCGA-97-7547	64.55	0
TCGA-97-7552	63.47	0
TCGA-97-7553	61.43	0
TCGA-97-8179	14.29	0
TCGA-97-8552	20.57	0
TCGA-97-A4M0	21.42	0
TCGA-97-A4M6	18.66	0
TCGA-L9-A743	21.81	0
TCGA-L9-A8F4	15.64	0
TCGA-MN-A4N4	38.6	0
TCGA-MP-A4SW	58.41	1
TCGA-05-4415	2.99		1
TCGA-05-4417	14.95		0
TCGA-05-4430	25		0
TCGA-05-5420	15.01		0
TCGA-05-5428	22.01		0
TCGA-35-4122	7.39		0
TCGA-35-4123	5.98		0
TCGA-38-4625	97.67		0
TCGA-38-4627	37.68		1
TCGA-38-4632	44.58		1
TCGA-44-2661	38.07		0
TCGA-44-2665	42.74		0
TCGA-44-2665	42.74		0
TCGA-44-3396	37.12		0
TCGA-44-3917	38.86		0
TCGA-44-4112	26.54		1
TCGA-44-4112	26.54		1
TCGA-44-6145	19.55		0
TCGA-44-7660	19.45		0
TCGA-44-7661	18.3		1
TCGA-44-7669	18.86		1
TCGA-44-A47G	11.53		0
TCGA-49-4486	76.15		1
TCGA-49-4490	12.65		1
TCGA-49-4514	55.85		0
TCGA-49-6743	53.25		0
TCGA-49-AAR3	62.19		0
TCGA-50-5045	71.42		1
TCGA-50-5931	14.26		1
TCGA-50-5936	8.44		1
TCGA-50-5939	15.11		1
TCGA-50-5942	60.68		0
TCGA-50-5944	57.49		0
TCGA-50-6590	42.31		1
TCGA-50-6592	25.53		1
TCGA-50-6594	12.16		1
TCGA-50-8457	36.96		0
TCGA-53-A4EZ	35.18		0
TCGA-55-5899	30.55		0
TCGA-55-6642	80.45		0
TCGA-55-6712	5.62		1
TCGA-55-6968	42.48		1
TCGA-55-6970	15.24		1
TCGA-55-6982	32.69		1
TCGA-55-6986	107.13		0
TCGA-55-6987	70.2		0
TCGA-55-7725	14.52		0
TCGA-55-7910	34.17		0
TCGA-55-8091	19.71		0
TCGA-55-8204	16.92		0
TCGA-55-8299	15.41		1
TCGA-55-8505	14.45		0
TCGA-55-8506	0.36		0
TCGA-55-A48Y	20.7		0
TCGA-55-A493	0.92		0
TCGA-64-1677	20.63		1
TCGA-64-1681	38.34		1
TCGA-64-5775	2.04		1
TCGA-64-5778	42.87		0
TCGA-67-3772	18.82		0
TCGA-69-7760	6.64		0
TCGA-69-7764	13.6		0
TCGA-69-7765	5.42		0
TCGA-69-7974	6.04		0
TCGA-69-8255	4.24		0
TCGA-69-8453	26.71		0
TCGA-73-4670	4.3		0
TCGA-73-A9RS	11.17		1
TCGA-75-5122			1
TCGA-75-6212	49.8		1
TCGA-75-7027	100.49		0
TCGA-78-7147	19.25		1
TCGA-78-7160	22.9		1
TCGA-78-7162	104.11		1
TCGA-78-7536	8.02		1
TCGA-78-7537	53.29		1
TCGA-78-7542	10.55		1
TCGA-78-7633	50.2		1
TCGA-78-8660	10.55		1
TCGA-86-6851	5.88		0
TCGA-86-7711	34.36		1
TCGA-86-8055	4.07		1
TCGA-86-8056	4.57		0
TCGA-86-8074	0.79		0
TCGA-86-8076	32.62		0
TCGA-86-8278	31.01		0
TCGA-86-8358	21.45		0
TCGA-86-A4JF	24.21		1
TCGA-86-A4P7	13.63		0
TCGA-91-6831	10.18		0
TCGA-91-6836	13.7		0
TCGA-91-7771	16.16		0
TCGA-93-7347	22.44		0
TCGA-93-7348	17.44		0
TCGA-95-7948	15.64		0
TCGA-95-8494	2.76		0
TCGA-95-A4VK	21.39		0
TCGA-95-A4VN	18.17		0
TCGA-95-A4VP	19.88		0
TCGA-97-7546	42.21		0
TCGA-97-7938	0.59		1
TCGA-97-8176	15.37		1
TCGA-J2-8192	24.28		0
TCGA-J2-A4AD	18.07		1
TCGA-J2-A4AE	35.45		0
TCGA-J2-A4AG	32.46		0
TCGA-L9-A444	10.09		0
TCGA-L9-A5IP	1.91		1
TCGA-MP-A4SV	86.07		1
TCGA-MP-A4T4	85.97		1
TCGA-MP-A4T8	5.29		1
TCGA-MP-A4TA	31.21		1
TCGA-MP-A4TC	2.43		1
TCGA-MP-A4TF	11.04		1
TCGA-MP-A4TK	19.12		1
TCGA-NJ-A4YI	0.13		1

## Sheet: Fig. 2a-b
	Vehicle_1	Vehicle_2	Vehicle_3	Vehicle_4	Vehicle_5	Thapsigargin_1	Thapsigargin_2	Thapsigargin_3	Thapsigargin_4	Thapsigargin_5	Thapsigargin_6	mCherry1	mCherry2	mCherry3	mCherry4	mCherry5
Xbp1t	0.0150114	0.0181735	0.0172984	0.0175547	0.0162476	0.0325903	0.0378253	0.0293024	0.0456089	0.0402773	0.0382007	0.0340816	0.0476014	0.0390665	0.0578428	0.049651
Xbp1s	0.00396503	0.00466848	0.00388106	0.00324432	0.00301155	0.0187376	0.0213689	0.0179006	0.0105872	0.0104752	0.00952335	0.0164377	0.0174865	0.0131382	0.0116904	0.00813038
	Vehicle _1	Vehicle_2	Thapsigargin_1	Thapsigargin_2	mCherry1	mCherry2	mCherry3
Xbp1t	0.00858168	0.00924677	0.0446598	0.051075	0.0308198	0.0289067	0.01589
Xbp1s	0.000472548	0.000577016	0.0111961	0.0115444	0.0134461	0.0102754	0.00591983

## Sheet: Fig. 2d-e
	IRE1αWT + Vehicle 1	IRE1αWT + Vehicle 2	IRE1αWT + Vehicle 3	IRE1αWT + Thapsigargin 1	IRE1αWT + Thapsigargin 2	IRE1αWT + Thapsigargin 3	IRE1αKO + Vehicle 1	IRE1αKO + Vehicle 2	IRE1αKO + Vehicle 3	IRE1αKO + Thapsigargin 1	IRE1αKO + Thapsigargin 2	IRE1αKO + Thapsigargin 3
XBP1T	0.017625	0.01881	0.020697	0.079506	0.086548	0.077479	0.018377	0.0188	0.016891	0.085875	0.103927	0.107283
XBP1s	0.001228	0.001353	0.001374	0.025418	0.022118	0.022199	0.000594	0.00056	0.000445	0.0043	0.006077	0.005526
	IRE1αWT + Vehicle 1	IRE1αWT + Vehicle 2	IRE1αWT + Vehicle 3	IRE1αWT + Thapsigargin 1	IRE1αWT + Thapsigargin 2	IRE1αWT + Thapsigargin 3	IRE1αKO + Vehicle 1	IRE1αKO + Vehicle 2	IRE1αKO + Vehicle 3	IRE1αKO + Thapsigargin 1	IRE1αKO + Thapsigargin 2	IRE1αKO + Thapsigargin 3
XBP1T	0.0113319	0.0122697	0.0133237	0.0744004	0.0737888	0.0792681	0.00871389	0.00880784	0.00921215	0.0663355	0.0633321	0.0718555
XBP1s	0.00190339	0.00176038	0.00220593	0.0429783	0.0444076	0.0462289	0.000472663	0.000388019	0.000366466	0.00546186	0.00427226	0.00525752
Target	IRE1αWT + Vehicle 1	IRE1αWT + Vehicle 2	IRE1αWT + Vehicle 3	IRE1αWT + Thapsigargin 1	IRE1αWT + Thapsigargin 2	IRE1αWT + Thapsigargin 3	IRE1αKO + Vehicle 1	IRE1αKO + Vehicle 2	IRE1αKO + Vehicle 3	IRE1αKO + Thapsigargin 1	IRE1αKO + Thapsigargin 2	IRE1αKO + Thapsigargin 3
XBP1T	0.017259	0.0201406	0.0207546	0.0266587	0.0246629	0.0274602	0.0128699	0.0134719	0.0128733	0.0230289	0.0399187	0.029301
XBP1s	0.00154926	0.00234352	0.0019644	0.00778329	0.0061633	0.00830803	0.000319194	0.000313998	0.000290779	0.0015967	0.00298967	0.00217143

## Sheet: Fig. 2f
Day	IRE1αWT 1	IRE1αWT 2	IRE1αWT 3	IRE1αWT 4	IRE1αWT 5	IRE1αWT 6	IRE1αKO 1	IRE1αKO 2	IRE1αKO 3	IRE1αKO 4	IRE1αKO 5	IRE1αKO 6	IRE1αKO 7	IRE1αKO 8	IRE1αKO 9	IRE1αKO 10
3	0	0	0	0	0	0	0	0	0	0	0	0	0	0	0	0
7	1.27038	1.72399	1.36572	4.05916	2.31481	2.36036	1.03412	0.937702	1.52928	3.6795	3.50415	1.89744	2.48085	2.89724	1.28061	3.22192
10	3.63572	3.22027	0.893521	4.11904	2.22517	2.92789	1.1336	-0.598723	0.951957	3.3753	2.40527	-0.365817	-0.0077646	0.431363	1.1428	3.36262
17		6.81191	2.06475	3.89003	3.54578	3.81869	0.601536	-1.1589	-1.29849	2.70932	0.966906	0.327987	0.182255	0.0349198	0.416043	5.76127
21		8.45029	4.47582	4.7864	4.6987	7.33012	1.28367	-0.846722	-1.76027	3.84655	0.156359	-1.31995	-0.814781	-0.54678	1.27439	9.00885
24		9.64885	6.79235	7.87736	2.67544	8.55016	0.847279	-1.62568	-1.84864	7.21085	0.947109	-1.40408	-0.971992	-0.93738	-1.20382	5.01034
28		6.60458	8.33175	7.3211		10.9228		2.03613	-1.74129	7.65269	2.30521	-2.93724	0.442963	-1.27927	0.896292
Days	IRE1αWT 1	IRE1αWT 2	IRE1αWT 3	IRE1αWT 4	IRE1αWT 5	IRE1αWT 6	IRE1αWT 7	IRE1αWT 8	IRE1αWT 9	IRE1αWT 10	IRE1αWT 11	IRE1αWT 12	IRE1αWT 13	IRE1αWT 14	IRE1αWT 15	IRE1αKO 1	IRE1αKO 2	IRE1αKO 3	IRE1αKO 4	IRE1αKO 5	IRE1αKO 6	IRE1αKO 7	IRE1αKO 8	IRE1αKO 9	IRE1αKO 10	IRE1αKO 11	IRE1αKO 12	IRE1αKO 13	IRE1αKO 14	IRE1αKO 15	IRE1αKO 16	IRE1αKO 17	IRE1αKO 18	IRE1αKO 19	IRE1αKO 20	IRE1αKO 21	IRE1αKO 22	IRE1αKO 23	IRE1αKO 24	IRE1αKO 25	IRE1αKO 26	IRE1αKO 27	IRE1αKO 28	IRE1αKO 29	IRE1αKO 30	IRE1αKO 31	IRE1αKO 32	IRE1αKO 33	IRE1αKO 34
3	0	0	0	0	0	0	0	0	0	0	0	0	0	0	0	0	0	0	0	0	0	0	0	0	0	0	0	0	0	0	0	0	0	0	0	0	0	0	0	0	0	0	0	0	0	0	0	0	0
7	3.34683	4.03064	1.68457	2.63254	4.01794	3.58692	1.98295	1.93419	3.67115	5.09561	2.05504	3.78592	2.42689	1.13774	2.32914	1.07277	2.70753	-0.490212	1.25556	2.6969	2.06516	2.41774	-0.440311	1.33013	0.417947	1.4954	0.757736	1.65389	3.44328	2.43898	0.737209	1.74896	0.575488	0.505156	0.956567	1.57176	3.24959	3.18393	2.14091	2.8468	1.15079	2.94274	1.75862	2.66169	1.27516	-0.951912	2.72118	1.35564	2.20043
10	4.28428	4.90762	2.70202	5.78685	4.67042	5.87698	4.24686	3.68646	6.24616	5.11147	4.9355	2.9996	1.42266	3.49142	3.93759	2.40156	2.28432	-0.322952	2.46916	3.50926	3.94061	1.73328	0.246286	2.92786	2.31472	0.939839	2.90303	3.2689	3.8479	2.09928	0.206451	1.59129	2.28731	2.35288	3.14671	1.3738	2.96521	3.7707	1.31282	0.933338	2.76455	2.87219	0.933117	1.98497	1.40117	1.51963	0.677166	1.6017	0.90745
14	6.68962		5.13022		7.7844	6.96652	6.15278	4.48184	7.46624		6.11716	5.32352	4.01678	5.76881	5.54603	3.33567	1.96858	-2.9341	2.57805	3.84997	5.06618	1.43797	1.09874	4.03323	4.63765	0.238429	2.00244	3.74327	5.40344	3.84021	-0.413818	0.672674	2.07214	2.23721	-1.51324	-0.0821144	-1.1177	3.42998	0.149257	1.08411	1.02774	2.01962	2.58622	2.69799	0.708073	2.62618	-0.737704	-0.399748	-1.63484
17	7.0703				5.8363		7.17545				6.44331	8.51892	6.29267	9.16848	5.78575	3.37613	1.40301	-0.930716	2.76619	4.47393	4.9457	5.08714	1.25053	4.6424	4.36683	2.06518	1.57552	5.97646	6.90322	4.62036	1.79476	1.4716	3.7885	2.19671	1.3716	0.64291	-0.197177	6.01919	0.954435	2.4699	1.62919	3.11581	3.37391	3.65605	0.878844	3.35843	1.21174	1.77831	0.704065
21	7.74106				7.43378		8.08282				6.94343	4.00233	4.6413	8.03477	9.86617						6.9693	4.25234	3.21247	6.49067	5.63665	0.648463	1.76731	7.22544	8.59353	7.99407	0.961691	3.52499	4.89953	5.48992	2.8674	-1.33978	-1.63104	7.41244	0.849989	1.05768	1.16841	2.34359	4.38585	6.16393	-1.79567	5.63108	-0.0301039	2.28981	-1.4722

## Sheet: Fig. 2g
Mouse	Days	IRE1αWT	IRE1αKO		Mouse	Days	IRE1αWT	IRE1αKO
IRE1αWT 1	17	1			IRE1αWT 1	14	1
IRE1αWT 2	16	1			IRE1αWT 2	27	1
IRE1αWT 3	17	1			IRE1αWT 3	28	1
IRE1αWT 4	16	1			IRE1αWT 4	27	1
IRE1αWT 5	27	1			IRE1αWT 5	24	1
IRE1αWT 6	16	1			IRE1αWT 6	27	1
IRE1αWT 7	18	1			IRE1αKO 1	24		1
IRE1αWT 8	15	1			IRE1αKO 2	48		0
IRE1αWT 9	15	1			IRE1αKO 3	48		0
IRE1αWT 10	12	1			IRE1αKO 4	27		1
IRE1αWT 11	21	1			IRE1αKO 5	48		0
IRE1αWT 12	27	1			IRE1αKO 6	48		0
IRE1αWT 13	21	1			IRE1αKO 7	48		0
IRE1αWT 14	21	1			IRE1αKO 8	48		0
IRE1αWT 15	21	1			IRE1αKO 9	48		0
IRE1αKO 1	41		1		IRE1αKO 10	24		1
IRE1αKO 2	28		1
IRE1αKO 3	31		1
IRE1αKO 4	27		1
IRE1αKO 5	26		1
IRE1αKO 6	26		1
IRE1αKO 7	37		1
IRE1αKO 8	26		1
IRE1αKO 9	26		1
IRE1αKO 10	26		1
IRE1αKO 11	103		0
IRE1αKO 12	40		1
IRE1αKO 13	25		1
IRE1αKO 14	27		1
IRE1αKO 15	26		1
IRE1αKO 16	51		1
IRE1αKO 17	51		1
IRE1αKO 18	38		1
IRE1αKO 19	27		1
IRE1αKO 20	41		1
IRE1αKO 21	70		1
IRE1αKO 22	103		0
IRE1αKO 23	25		1
IRE1αKO 24	70		1
IRE1αKO 25	103		0
IRE1αKO 26	47		1
IRE1αKO 27	59		1
IRE1αKO 28	32		1
IRE1αKO 29	33		1
IRE1αKO 30	103		0
IRE1αKO 31	31		1
IRE1αKO 32	59		1
IRE1αKO 33	39		1
IRE1αKO 34	103		0

## Sheet: Fig. 2h
Days	IRE1αWT 1	IRE1αWT 2	IRE1αWT 3	IRE1αWT 4	IRE1αWT 5	IRE1αWT 6	IRE1αKO 1	IRE1αKO 2	IRE1αKO 3	IRE1αKO 4	IRE1αKO 5	IRE1αKO 6	IRE1αKO + XBP1s 1	IRE1αKO + XBP1s 2	IRE1αKO + XBP1s 3	IRE1αKO + XBP1s 4	IRE1αKO + XBP1s 5	IRE1αKO + XBP1s 6
3	0	0	0	0	0	0	0	0	0	0	0	0	0	0	0	0	0	0
7	-0.479071	0.265115	-0.401584	1.85016	0.683526	0.193987	1.65394	0.973934	-0.514976	0.640111	1.49652	1.88375	-0.545583	-0.414707	-0.521969	0.447792	0.957268	1.50163
10	2.42337	3.19128	2.12322	4.60018	3.47595	3.36158	1.96306	3.61875	-0.225957	-1.40793	1.49223	0.212724	3.1984	0.669483	1.45752	0.351134	2.38888	0.495978
14	3.8306	3.88677	3.92924	5.15761	5.42696	5.07913	-0.371191	2.81394	-0.639257	-1.68961	-1.76364	-0.804753	3.9163	0.453734	2.36526	1.09748	3.91935	3.11372
17	6.06842	7.22882	2.33467	7.14024	6.83481		-0.681814	3.43698	3.80006	-2.20183	-1.30191	0.622724	7.15098	0.246725	4.16695	2.66651	6.74044	5.38442
21	6.93878	7.69448	6.02285		7.86764		0.745963	3.58	3.79567	-2.442	-1.49257	0.729885	8.0379	0.835031	5.81045	6.06762	6.33918	7.03068
24		9.37801	8.09219				2.49403	3.7847	6.03642	-3.81355	-0.149243	1.6164	9.6661	1.5365	4.86943	6.54646	7.88592
28			8.9692				1.51444	4.8723	7.71686	-3.65791	0.364957	2.19925		2.7276	7.36131	7.54691	8.44761
	IRE1αWT 1	IRE1αWT 2	IRE1αWT 3	IRE1αWT 4	IRE1αWT 5	IRE1αWT 6	IRE1αWT 7	IRE1αWT 8	IRE1αWT 9	IRE1αWT 10	IRE1αKO 1	IRE1αKO 2	IRE1αKO 3	IRE1αKO 4	IRE1αKO 5	IRE1αKO 6	IRE1αKO 7	IRE1αKO 8	IRE1αKO 9	IRE1αKO 10	IRE1αKO + XBP1s 1	IRE1αKO + XBP1s 2	IRE1αKO + XBP1s 3	IRE1αKO + XBP1s 4	IRE1αKO + XBP1s 5	IRE1αKO + XBP1s 6	IRE1αKO + XBP1s 7	IRE1αKO + XBP1s 8	IRE1αKO + XBP1s 9	IRE1αKO + XBP1s 10
4	0	0	0	0	0	0	0	0	0	0	0	0	0	0	0	0	0	0	0	0	0	0	0	0	0	0	0	0	0	0
7	1.84126	1.18038	0.405482	2.09288	1.34365	2.05667	0.986699	-0.0056607	1.17313	1.77989	2.03825	0.721709	1.77411	0.890519	-0.709725	1.31227	1.09091	0.98061	1.61089	0.88755	1.9392	2.64493	2.6323	0.723982	2.00742	1.26811	2.18737	1.9135	2.25421	-0.314687
10	2.52734	3.48064	2.73036	2.04328	1.48289	2.51059	2.19999	2.88013	3.13643	1.31562	2.49717	0.336835	3.62721	1.34168	-0.123841	1.63303	0.9902	-1.06284	1.60356	-1.05471	-0.518698	2.93235	2.88225	-0.10149	1.4891	0.242921	3.18702	2.42518	2.30226	-1.10881
14	5.12935	5.44504	4.89665	2.54778	0.995017	3.50169	2.89144	4.76848	5.38568	2.01465	3.14499	0.367684	4.70575	3.57922	1.39735	2.10532	-0.415038	1.24751	1.52547	2.42683	0.266412	3.69284	1.499	0.475195	2.81917	1.50511	4.46211	4.60106	4.63374	0.593298
17	8.4791	6.30477	8.51275	4.62392	2.77657	6.20086	6.02701	7.62932	7.34815	4.92586	4.26333	2.07304	5.9305	4.18638	2.5373	3.3642	-2.296	1.94839	1.40632	4.05386	1.50068	5.60848	4.31552	1.14192	4.81763	0.202769	6.71359	5.5478	5.98406	1.22954
21	8.65213	5.88778	8.30217	5.60713	2.79102	6.6618	8.01233			4.79028	5.98172	3.35046	5.96102	4.78283	4.45213	3.62319	-2.22677	2.29122	2.41997	2.16142	2.55384	6.47583	6.48791	2.38888	6.25664	1.27618	7.19827	7.42786	6.30211	3.04595
IRE1αWT EMPTY - IRE1αKO EMPTY
Šídák's multiple comparisons test	Predicted (LS) mean diff.	95.00% CI of diff.	Below threshold?	Summary	Adjusted P Value
3	0	-3.184 to 3.184	No	ns	>0.9999
7	-0.6702	-3.854 to 2.514	No	ns	0.9985
10	2.254	-0.9303 to 5.438	No	ns	0.3388
14	4.961	1.777 to 8.145	Yes	***	0.0003
17	5.309	1.970 to 8.649	Yes	***	0.0002
21	6.311	2.752 to 9.871	Yes	****	<0.0001
24	7.074	2.571 to 11.58	Yes	***	0.0003
28	6.801	0.8440 to 12.76	Yes	*	0.016
IRE1αKO EMPTY - IRE1αKO XBP1s
Šídák's multiple comparisons test	Predicted (LS) mean diff.	95.00% CI of diff.	Below threshold?	Summary	Adjusted P Value
3	0	-3.578 to 3.578	No	ns	>0.9999
7	0.7848	-2.793 to 4.363	No	ns	0.998
10	-0.4848	-4.062 to 3.093	No	ns	>0.9999
14	-2.887	-6.464 to 0.6910	No	ns	0.1934
17	-3.78	-7.358 to -0.2026	Yes	*	0.032
21	-4.867	-8.445 to -1.290	Yes	**	0.0022
24	-4.439	-8.192 to -0.6871	Yes	*	0.0111
28	-4.353	-8.353 to -0.3525	Yes	*	0.0248
IRE1αWT EMPTY - IRE1αKO XBP1s
Šídák's multiple comparisons test	Predicted (LS) mean diff.	95.00% CI of diff.	Below threshold?	Summary	Adjusted P Value
3	1.776e-15	-2.671 to 2.671	No	ns	>0.9999
7	0.1146	-2.557 to 2.786	No	ns	>0.9999
10	1.769	-0.9022 to 4.440	No	ns	0.4234
14	2.074	-0.5972 to 4.745	No	ns	0.2307
17	1.529	-1.273 to 4.330	No	ns	0.6686
21	1.444	-1.542 to 4.431	No	ns	0.7909
24	2.634	-1.237 to 6.505	No	ns	0.388
28	2.448	-2.725 to 7.621	No	ns	0.8089

## Sheet: Fig. 2i
Mouse	Days	IRE1αWT	IRE1αKO	IRE1αKO + Xbp1s				Days	IRE1αWT Emp	IRE1αKO Emp	IRE1αKO Ptges
IRE1αWT 1	64	1					IRE1αWT 1	25	1
IRE1αWT 2	69	1					IRE1αWT 2	28	1
IRE1αWT 3	28	1					IRE1αWT 3	32	1
IRE1αWT 4	32	1					IRE1αWT 4	32	1
IRE1αWT 5	27	1					IRE1αWT 5	39	1
IRE1αWT 6	28	1					IRE1αWT 6	25	1
IRE1αWT 7	27	1					IRE1αWT 7	31	1
IRE1αWT 8	28	1					IRE1αWT 8	20	1
IRE1αWT 9	25	1					IRE1αWT 9	20	1
IRE1αWT 10	28	1					IRE1αWT 10	31	1
IRE1αWT 11	32	1					IRE1αKO 1	33		1
IRE1αWT 12	39	1					IRE1αKO 2	38		1
IRE1αWT 13	25	1					IRE1αKO 3	38		1
IRE1αWT 14	31	1					IRE1αKO 4	32		1
IRE1αWT 15	20	1					IRE1αKO 5	32		1
IRE1αWT 16	20	1					IRE1αKO 6	36		1
IRE1αWT 17	31	1					IRE1αKO 7	60		1
IRE1αKO 1	53		1				IRE1αKO 8	37		1
IRE1αKO 2	81		1				IRE1αKO 9	44		1
IRE1αKO 3	119		0				IRE1αKO 10	36		1
IRE1αKO 4	119		0				IRE1αKO + Xbp1s 1	44			1
IRE1αKO 5	60		1				IRE1αKO + Xbp1s 2	30			1
IRE1αKO 6	45		1				IRE1αKO + Xbp1s 3	31			1
IRE1αKO 7	53		1				IRE1αKO + Xbp1s 4	40			1
IRE1αKO 8	38		1				IRE1αKO + Xbp1s 5	30			1
IRE1αKO 9	67		1				IRE1αKO + Xbp1s 6	38			1
IRE1αKO 10	32		1				IRE1αKO + Xbp1s 7	42			1
IRE1αKO 11	33		1				IRE1αKO + Xbp1s 8	31			1
IRE1αKO 12	38		1				IRE1αKO + Xbp1s 9	30			1
IRE1αKO 13	38		1				IRE1αKO + Xbp1s 10	42			1
IRE1αKO 14	32		1
IRE1αKO 15	32		1
IRE1αKO 16	36		1
IRE1αKO 17	60		1
IRE1αKO 18	37		1
IRE1αKO 19	44		1
IRE1αKO 20	36		1
IRE1αKO + Xbp1s 1	44			1
IRE1αKO + Xbp1s 2	30			1
IRE1αKO + Xbp1s 3	31			1
IRE1αKO + Xbp1s 4	40			1
IRE1αKO + Xbp1s 5	30			1
IRE1αKO + Xbp1s 6	38			1
IRE1αKO + Xbp1s 7	31			1
IRE1αKO + Xbp1s 8	30			1
IRE1αKO + Xbp1s 9	42			1

## Sheet: Fig. 3a
Term	Direction	P-value	Adjusted P-value	Database	Overlap
cytokine-mediated signaling pathway (GO:0019221)	Up	6.75424e-20	2.75235e-16	GO_BP	149
Immune System Homo sapiens R-HSA-168256	Up	3.20895e-16	3.48171e-13	Reactome	273
cellular response to cytokine stimulus (GO:0071345)	Up	8.97993e-16	1.82966e-12	GO_BP	110
Cytokine Signaling in Immune system Homo sapiens R-HSA-1280215	Up	7.96653e-15	4.32184e-12	Reactome	134
inflammatory response (GO:0006954)	Up	3.46636e-15	4.70848e-12	GO_BP	73
Chemokine signaling pathway WP2292	Up	2.0251e-13	3.0174e-11	WikiPathways_Mouse	58
response to cytokine (GO:0034097)	Up	1.06601e-13	1.08599e-10	GO_BP	48
Hemostasis Homo sapiens R-HSA-109582	Up	8.42516e-12	3.0471e-09	Reactome	115
Lung fibrosis WP3632	Up	2.77136e-10	2.06466e-08	WikiPathways_Mouse	26
Term	Direction	P-value	Adjusted P-value	Database	Overlap
TYROBP Causal Network WP3625	Down	4.56227e-10	2.26593e-08	WikiPathways_Mouse	25
Cholesterol metabolism (includes both Bloch and Kandutsch-Russell pathways) WP4346	Down	1.3189e-15	1.63543e-13	WikiPathways_Mouse	20
Cholesterol Biosynthesis WP103	Down	8.47179e-15	5.25251e-13	WikiPathways_Mouse	12
Metabolism Homo sapiens R-HSA-1430728	Down	9.87276e-16	1.03467e-12	Reactome	151
Cholesterol biosynthesis Homo sapiens R-HSA-191273	Down	6.58884e-13	3.45255e-10	Reactome	13
regulation of cholesterol metabolic process (GO:0090181)	Down	1.33453e-13	3.67262e-10	GO_BP	17
regulation of alcohol biosynthetic process (GO:1902930)	Down	1.22799e-12	1.26467e-09	GO_BP	15
sterol biosynthetic process (GO:0016126)	Down	1.37864e-12	1.26467e-09	GO_BP	16
cholesterol biosynthetic process (GO:0006695)	Down	2.06803e-12	1.4228e-09	GO_BP	15
secondary alcohol biosynthetic process (GO:1902653)	Down	3.41166e-12	1.87778e-09	GO_BP	15
regulation of steroid biosynthetic process (GO:0050810)	Down	7.83612e-12	3.59417e-09	GO_BP	16

## Sheet: Fig. 3b
Term	Direction	P-value	Adjusted P-value	Database	Overlap
T cell chemotaxis (GO:0010818)	Up	3.79357e-07	0.00147494	GO_BP	8
positive regulation of intracellular signal transduction (GO:1902533)	Up	1.84588e-06	0.0035884	GO_BP	81
negative regulation of cell differentiation (GO:0045596)	Up	4.29522e-06	0.0054419	GO_BP	34
T cell migration (GO:0072678)	Up	6.01684e-06	0.0054419	GO_BP	9
response to interferon-gamma (GO:0034341)	Up	6.99832e-06	0.0054419	GO_BP	20
Adipogenesis genes WP447	Up	5.25227e-05	0.00555636	WikiPathways_Mouse	29
Lung fibrosis WP3632	Up	7.1695e-05	0.00555636	WikiPathways_Mouse	17
positive regulation of MAPK cascade (GO:0043410)	Up	1.10026e-05	0.00712969	GO_BP	53
lymphocyte chemotaxis (GO:0048247)	Up	1.36619e-05	0.00758819	GO_BP	15
regulation of small GTPase mediated signal transduction (GO:0051056)	Up	1.83342e-05	0.00891044	GO_BP	31
Term	Direction	P-value	Adjusted P-value	Database	Overlap
Metabolism Homo sapiens R-HSA-1430728	Down	6.62434e-20	6.67733e-17	Reactome	146
Cholesterol metabolism (includes both Bloch and Kandutsch-Russell pathways) WP4346	Down	2.36702e-14	3.14814e-12	WikiPathways_Mouse	18
Cholesterol Biosynthesis WP103	Down	7.1192e-12	4.73427e-10	WikiPathways_Mouse	10
Glycolysis and Gluconeogenesis WP157	Down	1.36279e-10	6.04169e-09	WikiPathways_Mouse	15
Metabolism of lipids and lipoproteins Homo sapiens R-HSA-556833	Down	1.76062e-11	8.87352e-09	Reactome	60
glycolytic process through glucose-6-phosphate (GO:0061620)	Down	1.14522e-11	1.01886e-08	GO_BP	12
canonical glycolysis (GO:0061621)	Down	1.14522e-11	1.01886e-08	GO_BP	12
glucose catabolic process to pyruvate (GO:0061718)	Down	1.14522e-11	1.01886e-08	GO_BP	12
Cholesterol biosynthesis Homo sapiens R-HSA-191273	Down	8.87977e-11	2.9836e-08	Reactome	11
Glucose metabolism Homo sapiens R-HSA-70326	Down	2.09406e-10	5.27703e-08	Reactome	18

[truncated: 40 more sheets: Fig. 3c-h, Fig. 3i, Fig. 3j, Fig. 4a, Fig. 4b, Fig. 4c, Fig. 4d, Fig. 5b, Fig. 5c, Fig. 5d-n, Fig. 6a, Fig. 6b, Fig. 6c-o, Fig. 6 p&q, Supplementary Fig. 1b, Supplementary Fig. 2a, Supplementary Fig. 2b, Supplementary Fig. 2c-k,  Supplementary Fig. 3d-h, Supplementary Fig. 4a-j …]
